# Supplementary material for: Endoplasmic Reticulum Subproteome Analysis Reveals Underlying Defense Mechanisms of Wheat Seedling Leaves under Salt Stress
Source: Int J Mol Sci. 2021 May 3;22(9):4840. doi: 10.3390/ijms22094840 (PMC8124925; doi:10.3390/ijms22094840)
Supplement: Supplementary file 1 [file ijms-22-04840-s001.zip]

Archive with 1 entries (1 files):
- ijms-1145224-supplementary.xlsx
