# Supplementary material for: Endoplasmic Reticulum Subproteome Analysis Reveals Underlying Defense Mechanisms of Wheat Seedling Leaves under Salt Stress
Source: Int J Mol Sci. 2021 May 3;22(9):4840. doi: 10.3390/ijms22094840 (PMC8124925; doi:10.3390/ijms22094840)
Supplement: Supplementary file 1 [file ijms-22-04840-s001.zip › ijms-1145224-supplementary.xlsx]

## Sheet: Table S1
Table S1. The list of peptides identified in wheat endoplasmic reticulum under salt stresses.
Sequence	Length	Protein accession	Protein description	Experiment	Charge	m/z	Mass Error [ppm]	PEP	MS/MS Count	Score	Intensity
AAAAAAAAAR	10	A0A3B6RN71	---	CK_2	2	407.73	-0.80238	0.0058092	1	104.2	3027300
AAAAAAAAAR	10	A0A3B6RN71	---	CK_3	2	407.73	0.32429	0.0045412	1	106.68	2774300
AAAAAAAAAR	10	A0A3B6RN71	---	CK_1	2	407.73	-0.43124	NaN	0		3145200
AAAAAAAAAR	10	A0A3B6RN71	---	ER_1	2	407.73	0.18321	NaN	0		2419400
AAAAAAAAAR	10	A0A3B6RN71	---	ER_2	2	407.73	-0.19005	NaN	0		2235700
AAAAAAAAAR	10	A0A3B6RN71	---	ER_3	2	407.73	-0.16601	NaN	0		2559500
AAAAAAAEPVSVEDLFAALHR	21	A0A3B6EMU0	Signal recognition particle subunit SRP72	CK_1	3	694.032	2.232	7.1259e-08	1	121.01	9947200
AAAAAAAEPVSVEDLFAALHR	21	A0A3B6EMU0	Signal recognition particle subunit SRP72	CK_2	3	694.032	2.0283	2.0436e-10	1	147.17	7571700
AAAAAAAEPVSVEDLFAALHR	21	A0A3B6EMU0	Signal recognition particle subunit SRP72	CK_3	3	694.032	2.0943	4.3899e-10	1	142.55	9521900
AAAAAAAEPVSVEDLFAALHR	21	A0A3B6EMU0	Signal recognition particle subunit SRP72	ER_2	3	694.032	0.85901	1.4393e-13	1	154.74	9194000
AAAAAAAEPVSVEDLFAALHR	21	A0A3B6EMU0	Signal recognition particle subunit SRP72	ER_3	3	694.032	0.89676	7.2446e-14	1	158.45	8978600
AAAAAAAEPVSVEDLFTALHR	21	A0A3B6H2V7	Signal recognition particle subunit SRP72	CK_1	3	704.036	-1.3538	2.1328e-14	1	161.1	11730000
AAAAAAAEPVSVEDLFTALHR	21	A0A3B6H2V7	Signal recognition particle subunit SRP72	CK_2	3	704.036	-1.9237	9.8363e-09	1	137.13	10251000
AAAAAAAEPVSVEDLFTALHR	21	A0A3B6H2V7	Signal recognition particle subunit SRP72	CK_3	3	704.036	-1.2414	1.2962e-28	1	185.28	9451000
AAAAAAAEPVSVEDLFTALHR	21	A0A3B6H2V7	Signal recognition particle subunit SRP72	ER_1	3	704.036	-1.1507	5.093e-22	1	173.34	11667000
AAAAAAAEPVSVEDLFTALHR	21	A0A3B6H2V7	Signal recognition particle subunit SRP72	ER_3	3	704.036	-2.53	1.1066e-17	1	169.49	11526000
AAAAAAAEPVSVEDLFTALHR	21	A0A3B6H2V7	Signal recognition particle subunit SRP72	ER_2	3	704.036	-1.5102	NaN	0		11055000
AAAAAAAQKPDVESSSSINSSENVLR	26	A0A3B6AVD7	probable proteasome inhibitor [Aegilops tauschii subsp. tauschii]	ER_1	3	858.432		1.7018e-16	1	128.01	0
AAAAAADVIFLMVGFPSDVR	20	A0A3B6GYU9	probable 3-hydroxyisobutyrate dehydrogenase-like 1, mitochondrial [Aegilops tauschii subsp. tauschii]	CK_1	3	674.356	0.35254	0.010967	1	58.864	942000
AAAAAADVIFLMVGFPSDVR	20	A0A3B6GYU9	probable 3-hydroxyisobutyrate dehydrogenase-like 1, mitochondrial [Aegilops tauschii subsp. tauschii]	CK_2	3	674.356	-2.7397	0.00067999	1	77.08	853490
AAAAAADVIFLMVGFPSDVR	20	A0A3B6GYU9	probable 3-hydroxyisobutyrate dehydrogenase-like 1, mitochondrial [Aegilops tauschii subsp. tauschii]	CK_3	3	674.356	-1.9861	0.017628	1	54.74	541360
AAAAAADVIFLMVGFPSDVR	20	A0A3B6GYU9	probable 3-hydroxyisobutyrate dehydrogenase-like 1, mitochondrial [Aegilops tauschii subsp. tauschii]	CK_2	3	674.356	-2.5073	NaN	0		1053100
AAAAAADVIFLMVGFPSDVR	20	A0A3B6GYU9	probable 3-hydroxyisobutyrate dehydrogenase-like 1, mitochondrial [Aegilops tauschii subsp. tauschii]	ER_1	3	674.356	3.5761	NaN	0		211120
AAAAAAEPVSVEDLFTALHR	20	A0A3B6FTP5	Signal recognition particle subunit SRP72	CK_1	3	680.357	0.55456	2.881e-17	1	168.64	15548000
AAAAAAEPVSVEDLFTALHR	20	A0A3B6FTP5	Signal recognition particle subunit SRP72	CK_2	3	680.357	1.1541	4.054e-08	1	134.08	14486000
AAAAAAEPVSVEDLFTALHR	20	A0A3B6FTP5	Signal recognition particle subunit SRP72	CK_3	3	680.357	0.29738	1.1559e-07	1	123.59	14608000
AAAAAAEPVSVEDLFTALHR	20	A0A3B6FTP5	Signal recognition particle subunit SRP72	ER_1	3	680.357	1.6205	3.98e-10	1	147.49	14035000
AAAAAAEPVSVEDLFTALHR	20	A0A3B6FTP5	Signal recognition particle subunit SRP72	ER_2	3	680.357	0.8167	5.0732e-08	1	132.51	11521000
AAAAAAEPVSVEDLFTALHR	20	A0A3B6FTP5	Signal recognition particle subunit SRP72	ER_3	3	680.357	1.2448	2.5588e-08	1	136.39	16009000
AAAAADFTQSK	11	A0A3B6EMV1	methionine--tRNA ligase, cytoplasmic [Aegilops tauschii subsp. tauschii]	CK_1	2	561.775	-0.02484	0.008127	1	93.345	4154500
AAAAADFTQSK	11	A0A3B6EMV1	methionine--tRNA ligase, cytoplasmic [Aegilops tauschii subsp. tauschii]	CK_2	2	561.775	0.33511	0.046302	1	73.435	4873100
AAAAADFTQSK	11	A0A3B6EMV1	methionine--tRNA ligase, cytoplasmic [Aegilops tauschii subsp. tauschii]	CK_3	2	561.775	-0.39612	0.016026	1	85.813	5413700
AAAAADFTQSK	11	A0A3B6EMV1	methionine--tRNA ligase, cytoplasmic [Aegilops tauschii subsp. tauschii]	ER_2	2	561.775	-1.277	NaN	0		5751900
AAAAAFPDRR	10	A0A3B6B901	oxalate--CoA ligase [Aegilops tauschii subsp. tauschii]	CK_2	2	523.281	-2.6329	0.013806	1	104.01	1545100
AAAAAFPDRR	10	A0A3B6B901	oxalate--CoA ligase [Aegilops tauschii subsp. tauschii]	ER_3	2	523.281	1.7943	0.009195	1	109.48	4591900
AAAAAFPDRR	10	A0A3B6B901	oxalate--CoA ligase [Aegilops tauschii subsp. tauschii]	CK_3	2	523.281	-1.0673	NaN	0		1964400
AAAAANLAGRPGVR	14	A0A3B6LW86	Mitochondrial Rho GTPase	CK_1	2	668.876	-0.57416	1.1029e-06	1	168.85	13056000
AAAAANLAGRPGVR	14	A0A3B6LW86	Mitochondrial Rho GTPase	CK_2	2	668.876	-0.37671	1.5982e-22	1	199.8	9330700
AAAAANLAGRPGVR	14	A0A3B6LW86	Mitochondrial Rho GTPase	CK_3	2	668.876	-0.5812	2.4954e-22	1	196.16	12092000
AAAAANLAGRPGVR	14	A0A3B6LW86	Mitochondrial Rho GTPase	ER_1	2	668.876	0.77539	0.00010426	1	158.56	17635000
AAAAANLAGRPGVR	14	A0A3B6LW86	Mitochondrial Rho GTPase	ER_2	2	668.876	0.61919	0.0003978	1	147.62	10111000
AAAAANLAGRPGVR	14	A0A3B6LW86	Mitochondrial Rho GTPase	ER_3	2	668.876	0.68222	0.049194	1	76.165	19043000
AAAAASVGHSSR	12	A0A3B6TK07	Structural maintenance of chromosomes protein	CK_1	2	563.784	-0.89347	0.0013449	1	107.09	4567200
AAAAASVGHSSR	12	A0A3B6TK07	Structural maintenance of chromosomes protein	CK_2	2	563.784	-1.3352	0.019413	1	81.709	3988000
AAAAASVGHSSR	12	A0A3B6TK07	Structural maintenance of chromosomes protein	CK_3	2	563.784	-1.858	0.0001691	1	144.7	3401000
AAAAASVGHSSR	12	A0A3B6TK07	Structural maintenance of chromosomes protein	ER_1	2	563.784		6.4923e-05	1	155.33	0
AAAAASVGHSSR	12	A0A3B6TK07	Structural maintenance of chromosomes protein	ER_2	2	563.784	-4.426	0.0016796	1	105.25	4194200
AAAAASVGHSSR	12	A0A3B6TK07	Structural maintenance of chromosomes protein	ER_3	2	563.784		0.0017619	1	132.03	0
AAAAATADVVEELTR	15	A0A3B5YX42	plant intracellular Ras-group-related LRR protein 5-like [Aegilops tauschii subsp. tauschii]	ER_1	2	765.394	0.32234	3.1944e-07	1	165.78	4587400
AAAAATADVVEELTR	15	A0A3B5YX42	plant intracellular Ras-group-related LRR protein 5-like [Aegilops tauschii subsp. tauschii]	CK_3	2	765.394	0.66799	NaN	0		8781000
AAAAATADVVEELTR	15	A0A3B5YX42	plant intracellular Ras-group-related LRR protein 5-like [Aegilops tauschii subsp. tauschii]	ER_2	2	765.394	0.2353	NaN	0		5596100
AAAAATADVVEELTR	15	A0A3B5YX42	plant intracellular Ras-group-related LRR protein 5-like [Aegilops tauschii subsp. tauschii]	ER_3	2	765.394	0.27053	NaN	0		4374900
AAAAATIR	8	A0A3B6C1L6	magnesium-chelatase subunit ChlH, chloroplastic [Aegilops tauschii subsp. tauschii]	CK_1	2	372.722	-0.7714	0.044329	1	94.006	4535000
AAAAATIR	8	A0A3B6C1L6	magnesium-chelatase subunit ChlH, chloroplastic [Aegilops tauschii subsp. tauschii]	CK_2	2	372.722	0.45876	0.025942	1	106.42	5749600
AAAAATIR	8	A0A3B6C1L6	magnesium-chelatase subunit ChlH, chloroplastic [Aegilops tauschii subsp. tauschii]	CK_3	2	372.722	-1.5088	NaN	0		5214200
AAAAATIR	8	A0A3B6C1L6	magnesium-chelatase subunit ChlH, chloroplastic [Aegilops tauschii subsp. tauschii]	ER_2	2	372.722	-0.90848	NaN	0		477650
AAAAATIR	8	A0A3B6C1L6	magnesium-chelatase subunit ChlH, chloroplastic [Aegilops tauschii subsp. tauschii]	ER_3	2	372.722	-3.187	NaN	0		987890
AAAADFTQSK	10	A0A3B6H149	methionine--tRNA ligase, cytoplasmic [Aegilops tauschii subsp. tauschii]	CK_1	2	526.256	-1.3371	0.028718	1	82.831	11345000
AAAADFTQSK	10	A0A3B6H149	methionine--tRNA ligase, cytoplasmic [Aegilops tauschii subsp. tauschii]	CK_2	2	526.256	-1.7609	0.051363	1	73.841	10061000
AAAADFTQSK	10	A0A3B6H149	methionine--tRNA ligase, cytoplasmic [Aegilops tauschii subsp. tauschii]	CK_3	2	526.256	-0.99757	0.019567	1	88.056	9891400
AAAADFTQSK	10	A0A3B6H149	methionine--tRNA ligase, cytoplasmic [Aegilops tauschii subsp. tauschii]	ER_1	2	526.256	-0.51803	0.0088734	1	97.472	6320500
AAAADFTQSK	10	A0A3B6H149	methionine--tRNA ligase, cytoplasmic [Aegilops tauschii subsp. tauschii]	ER_2	2	526.256	-0.68386	0.037852	1	79.07	8104600
AAAADFTQSK	10	A0A3B6H149	methionine--tRNA ligase, cytoplasmic [Aegilops tauschii subsp. tauschii]	ER_3	2	526.256	-0.60148	0.0015461	1	128.91	8426000
AAAAEMMYLLEPDK	14	A0A3B6GS17	N-alpha-acetyltransferase 16, NatA auxiliary subunit [Aegilops tauschii subsp. tauschii]	CK_1	2	776.873	-1.5514	0.0035711	1	93.243	4670000
AAAAEMMYLLEPDK	14	A0A3B6GS17	N-alpha-acetyltransferase 16, NatA auxiliary subunit [Aegilops tauschii subsp. tauschii]	CK_2	2	776.873	-0.25734	0.022448	1	75.02	5373700
AAAAEMMYLLEPDK	14	A0A3B6GS17	N-alpha-acetyltransferase 16, NatA auxiliary subunit [Aegilops tauschii subsp. tauschii]	CK_3	2	776.873	-0.65476	NaN	0		6922700
AAAAEMMYLLEPDK	14	A0A3B6GS17	N-alpha-acetyltransferase 16, NatA auxiliary subunit [Aegilops tauschii subsp. tauschii]	ER_1	2	776.873	-2.3918	NaN	0		3026000
AAAAEMMYLLEPDK	14	A0A3B6GS17	N-alpha-acetyltransferase 16, NatA auxiliary subunit [Aegilops tauschii subsp. tauschii]	ER_2	2	776.873	-0.4654	NaN	0		2304500
AAAAEMMYLLEPDKK	15	A0A3B6GS17	N-alpha-acetyltransferase 16, NatA auxiliary subunit [Aegilops tauschii subsp. tauschii]	CK_1	3	560.949	-0.2039	4.1262e-05	3	135.91	76074000
AAAAEMMYLLEPDKK	15	A0A3B6GS17	N-alpha-acetyltransferase 16, NatA auxiliary subunit [Aegilops tauschii subsp. tauschii]	CK_1	2	840.92	0.02069	0.00011833	1	152.88	18333000
AAAAEMMYLLEPDKK	15	A0A3B6GS17	N-alpha-acetyltransferase 16, NatA auxiliary subunit [Aegilops tauschii subsp. tauschii]	CK_2	3	560.949	-0.49724	4.2829e-06	2	159	79980000
AAAAEMMYLLEPDKK	15	A0A3B6GS17	N-alpha-acetyltransferase 16, NatA auxiliary subunit [Aegilops tauschii subsp. tauschii]	CK_2	2	840.92	-0.39179	0.00047115	1	132.08	22482000
AAAAEMMYLLEPDKK	15	A0A3B6GS17	N-alpha-acetyltransferase 16, NatA auxiliary subunit [Aegilops tauschii subsp. tauschii]	CK_3	3	560.949	-0.19381	6.887e-08	2	166.86	70280000
AAAAEMMYLLEPDKK	15	A0A3B6GS17	N-alpha-acetyltransferase 16, NatA auxiliary subunit [Aegilops tauschii subsp. tauschii]	CK_3	2	840.92	-0.12352	0.0022103	4	104.94	14218000
AAAAEMMYLLEPDKK	15	A0A3B6GS17	N-alpha-acetyltransferase 16, NatA auxiliary subunit [Aegilops tauschii subsp. tauschii]	ER_1	3	560.949	0.30645	3.3691e-05	2	139.77	28396000
AAAAEMMYLLEPDKK	15	A0A3B6GS17	N-alpha-acetyltransferase 16, NatA auxiliary subunit [Aegilops tauschii subsp. tauschii]	ER_1	2	840.92	0.57426	0.018047	1	82.663	8197400
AAAAEMMYLLEPDKK	15	A0A3B6GS17	N-alpha-acetyltransferase 16, NatA auxiliary subunit [Aegilops tauschii subsp. tauschii]	ER_2	3	560.949	-0.063879	1.4299e-05	2	151.3	30964000
AAAAEMMYLLEPDKK	15	A0A3B6GS17	N-alpha-acetyltransferase 16, NatA auxiliary subunit [Aegilops tauschii subsp. tauschii]	ER_2	2	840.92	0.3161	0.010308	1	86.497	6399100
AAAAEMMYLLEPDKK	15	A0A3B6GS17	N-alpha-acetyltransferase 16, NatA auxiliary subunit [Aegilops tauschii subsp. tauschii]	ER_3	3	560.949	0.082681	6.0788e-05	3	121.92	34801000
AAAAEMMYLLEPDKK	15	A0A3B6GS17	N-alpha-acetyltransferase 16, NatA auxiliary subunit [Aegilops tauschii subsp. tauschii]	ER_3	2	840.92	0.76637	0.0041088	1	96.247	8216900
AAAAEMMYLLEPDKK	15	A0A3B6GS17	N-alpha-acetyltransferase 16, NatA auxiliary subunit [Aegilops tauschii subsp. tauschii]	ER_3	2	840.92		0.033586	1	83.856	0
AAAAEMMYLLEPDKK	15	A0A3B6GS17	N-alpha-acetyltransferase 16, NatA auxiliary subunit [Aegilops tauschii subsp. tauschii]	CK_2	2	840.92	2.018	NaN	0		1608800
AAAAEMMYLLEPDKK	15	A0A3B6GS17	N-alpha-acetyltransferase 16, NatA auxiliary subunit [Aegilops tauschii subsp. tauschii]	CK_3	2	840.92	1.074	NaN	0		1301100
AAAAEMMYLLEPDKK	15	A0A3B6GS17	N-alpha-acetyltransferase 16, NatA auxiliary subunit [Aegilops tauschii subsp. tauschii]	CK_2	3	566.281	1.273	0.0040233	2	79.652	3997600
AAAAEMMYLLEPDKK	15	A0A3B6GS17	N-alpha-acetyltransferase 16, NatA auxiliary subunit [Aegilops tauschii subsp. tauschii]	CK_3	3	566.281	0.46122	NaN	0		4914300
AAAAGGITTLVDMPLNSFPSTVSEETLK	28	A0A3B6CGK8	LOW QUALITY PROTEIN: endonuclease MutS2-like [Setaria italica]	ER_1	3	940.816	0.34263	2.5449e-05	1	99.148	5374200
AAAAGGITTLVDMPLNSFPSTVSEETLK	28	A0A3B6CGK8	LOW QUALITY PROTEIN: endonuclease MutS2-like [Setaria italica]	ER_2	3	940.816	-0.36969	NaN	0		6280300
AAAAGSGGGGVVK	13	A0A3B6D5D3	stress-response A/B barrel domain-containing protein HS1-like [Aegilops tauschii subsp. tauschii]	ER_1	2	522.278	-2.37	0.030064	1	73.881	3242900
AAAAGSGGGGVVK	13	A0A3B6D5D3	stress-response A/B barrel domain-containing protein HS1-like [Aegilops tauschii subsp. tauschii]	CK_2	2	522.278	1.7349	NaN	0		1078800
AAAAGSGGGGVVK	13	A0A3B6D5D3	stress-response A/B barrel domain-containing protein HS1-like [Aegilops tauschii subsp. tauschii]	ER_2	2	522.278	-1.7965	NaN	0		4154900
AAAAGSGGGGVVK	13	A0A3B6D5D3	stress-response A/B barrel domain-containing protein HS1-like [Aegilops tauschii subsp. tauschii]	ER_3	2	522.278	-1.9146	NaN	0		4394200
AAAAHGVALVAPDTSPR	17	W5D6S5	S-formylglutathione hydrolase	CK_1	2	802.431	0.69922	0.00037987	1	106.38	2732400
AAAAHGVALVAPDTSPR	17	W5D6S5	S-formylglutathione hydrolase	CK_1	3	535.29	0.9327	0.032785	1	53.981	11739000
AAAAHGVALVAPDTSPR	17	W5D6S5	S-formylglutathione hydrolase	CK_2	3	535.29	1.1003	0.0093524	1	63.614	11347000
AAAAHGVALVAPDTSPR	17	W5D6S5	S-formylglutathione hydrolase	CK_2	2	802.431	-0.46109	0.00075374	1	102.39	3800200
AAAAHGVALVAPDTSPR	17	W5D6S5	S-formylglutathione hydrolase	CK_3	2	802.431		0.00049984	1	123.63	0
AAAAHGVALVAPDTSPR	17	W5D6S5	S-formylglutathione hydrolase	CK_3	2	802.431	-0.2403	0.050042	1	72.797	1580600
AAAAHGVALVAPDTSPR	17	W5D6S5	S-formylglutathione hydrolase	ER_1	3	535.29	0.82226	0.0015653	1	77.746	4066600
AAAAHGVALVAPDTSPR	17	W5D6S5	S-formylglutathione hydrolase	ER_1	3	535.29	-0.024628	3.8535e-05	1	123.63	21609000
AAAAHGVALVAPDTSPR	17	W5D6S5	S-formylglutathione hydrolase	ER_1	2	802.431	0.67601	9.0087e-07	1	158.29	4962800
AAAAHGVALVAPDTSPR	17	W5D6S5	S-formylglutathione hydrolase	ER_2	3	535.29	-0.025616	0.00092943	1	81.992	19248000
AAAAHGVALVAPDTSPR	17	W5D6S5	S-formylglutathione hydrolase	ER_2	2	802.431	0.35459	0.00020341	1	116.78	2522500
AAAAHGVALVAPDTSPR	17	W5D6S5	S-formylglutathione hydrolase	ER_3	3	535.29	-0.10188	0.00010115	1	105.14	22471000
AAAAHGVALVAPDTSPR	17	W5D6S5	S-formylglutathione hydrolase	ER_3	2	802.431	0.48121	0.00021431	1	116	7690900
AAAAHGVALVAPDTSPR	17	W5D6S5	S-formylglutathione hydrolase	CK_3	3	535.29	2.2513	NaN	0		9489500
AAAAHGVALVAPDTSPR	17	W5D6S5	S-formylglutathione hydrolase	ER_2	3	535.29	2.4925	NaN	0		4859800
AAAAHGVALVAPDTSPR	17	W5D6S5	S-formylglutathione hydrolase	ER_3	3	535.29	1.0768	NaN	0		3881200
AAAAMAAHR	9	A0A3B6MN30	E3 ubiquitin-protein ligase UPL1-like [Aegilops tauschii subsp. tauschii]	ER_2	2	456.229	0.85115	3.3133e-06	1	172.15	10168000
AAAAMAAHR	9	A0A3B6MN30	E3 ubiquitin-protein ligase UPL1-like [Aegilops tauschii subsp. tauschii]	ER_3	2	456.229	0.56143	0.0035715	1	122.18	7906800
AAAAMAAHR	9	A0A3B6MN30	E3 ubiquitin-protein ligase UPL1-like [Aegilops tauschii subsp. tauschii]	CK_1	2	456.229	0.35259	NaN	0		3038100
AAAAMAAHR	9	A0A3B6MN30	E3 ubiquitin-protein ligase UPL1-like [Aegilops tauschii subsp. tauschii]	CK_2	2	456.229	1.1871	NaN	0		3185000
AAAAMAAHR	9	A0A3B6MN30	E3 ubiquitin-protein ligase UPL1-like [Aegilops tauschii subsp. tauschii]	CK_3	2	456.229	0.45048	NaN	0		2699800
AAAAMAAHR	9	A0A3B6MN30	E3 ubiquitin-protein ligase UPL1-like [Aegilops tauschii subsp. tauschii]	ER_1	2	456.229	0.64817	NaN	0		8312000
AAAAMVGHPEWEFPHDSGTYNDTPER	26	A0A3B6IYD4	Beta-amylase	CK_1	4	726.069	-0.35548	3.3766e-08	2	123.55	30409000
AAAAMVGHPEWEFPHDSGTYNDTPER	26	A0A3B6IYD4	Beta-amylase	CK_1	3	967.756	-0.010149	4.2184e-05	1	104.81	11145000
AAAAMVGHPEWEFPHDSGTYNDTPER	26	A0A3B6IYD4	Beta-amylase	CK_2	4	726.069	-0.040947	4.2244e-05	1	92.428	31204000
AAAAMVGHPEWEFPHDSGTYNDTPER	26	A0A3B6IYD4	Beta-amylase	CK_2	3	967.756	0.33912	0.0010606	1	62.678	8024100
AAAAMVGHPEWEFPHDSGTYNDTPER	26	A0A3B6IYD4	Beta-amylase	CK_3	4	726.069	-0.52579	4.7799e-05	1	99.078	29862000
AAAAMVGHPEWEFPHDSGTYNDTPER	26	A0A3B6IYD4	Beta-amylase	CK_3	3	967.756	-0.2653	0.0044785	1	56.461	7220500
AAAAMVGHPEWEFPHDSGTYNDTPER	26	A0A3B6IYD4	Beta-amylase	ER_1	4	726.069	0.10116	1.6327e-05	2	80.868	187260000
AAAAMVGHPEWEFPHDSGTYNDTPER	26	A0A3B6IYD4	Beta-amylase	ER_1	3	967.756	0.088598	7.5117e-24	1	151.2	52846000
AAAAMVGHPEWEFPHDSGTYNDTPER	26	A0A3B6IYD4	Beta-amylase	ER_2	3	967.756	0.28128	5.6957e-30	1	166.93	46589000
AAAAMVGHPEWEFPHDSGTYNDTPER	26	A0A3B6IYD4	Beta-amylase	ER_2	4	726.069	0.11659	4.7585e-05	1	99.13	190160000
AAAAMVGHPEWEFPHDSGTYNDTPER	26	A0A3B6IYD4	Beta-amylase	ER_3	4	726.069	0.19346	1.0776e-05	1	83.115	194310000
AAAAMVGHPEWEFPHDSGTYNDTPER	26	A0A3B6IYD4	Beta-amylase	ER_3	3	967.756	0.35982	4.837e-05	1	89.462	66137000
AAAAMVGHPEWEFPHDSGTYNDTPER	26	A0A3B6IYD4	Beta-amylase	ER_1	4	726.069	-0.086633	4.5298e-08	1	121.65	24355000
AAAAMVGHPEWEFPHDSGTYNDTPER	26	A0A3B6IYD4	Beta-amylase	ER_1	3	967.756	0.080571	8.9651e-08	2	120.66	6074000
AAAAMVGHPEWEFPHDSGTYNDTPER	26	A0A3B6IYD4	Beta-amylase	ER_2	4	726.069	0.095245	4.7585e-05	1	99.13	28224000
AAAAMVGHPEWEFPHDSGTYNDTPER	26	A0A3B6IYD4	Beta-amylase	ER_2	3	967.756	-0.43205	1.8848e-05	1	83.115	8353000
AAAAMVGHPEWEFPHDSGTYNDTPER	26	A0A3B6IYD4	Beta-amylase	ER_3	4	726.069	-0.025416	2.4361e-08	1	125.11	20847000
AAAAMVGHPEWEFPHDSGTYNDTPER	26	A0A3B6IYD4	Beta-amylase	ER_3	3	967.756	-0.38385	0.02586	1	68.406	7912100
AAAAMVGHPEWEFPHDSGTYNDTPER	26	A0A3B6IYD4	Beta-amylase	CK_1	4	722.07	-0.14031	2.3344e-05	1	90.1	12646000
AAAAMVGHPEWEFPHDSGTYNDTPER	26	A0A3B6IYD4	Beta-amylase	CK_1	3	962.424	-0.040085	5.4043e-05	1	94.359	10345000
AAAAMVGHPEWEFPHDSGTYNDTPER	26	A0A3B6IYD4	Beta-amylase	CK_2	3	962.424	-0.45026	1.0107e-08	2	127.54	5714200
AAAAMVGHPEWEFPHDSGTYNDTPER	26	A0A3B6IYD4	Beta-amylase	CK_2	4	722.07	-0.54612	4.5636e-08	1	119.18	17743000
AAAAMVGHPEWEFPHDSGTYNDTPER	26	A0A3B6IYD4	Beta-amylase	CK_3	3	962.424	-0.10015	1.6452e-12	2	136.77	6553100
AAAAMVGHPEWEFPHDSGTYNDTPER	26	A0A3B6IYD4	Beta-amylase	ER_1	4	722.07	-0.41722	2.8757e-08	1	122.87	190080000
AAAAMVGHPEWEFPHDSGTYNDTPER	26	A0A3B6IYD4	Beta-amylase	ER_1	3	962.424	-0.084885	1.3878e-37	1	181.64	77769000
AAAAMVGHPEWEFPHDSGTYNDTPER	26	A0A3B6IYD4	Beta-amylase	ER_2	4	722.07	0.084438	0.00029398	1	65.677	200960000
AAAAMVGHPEWEFPHDSGTYNDTPER	26	A0A3B6IYD4	Beta-amylase	ER_2	3	962.424	0.42597	3.2509e-18	1	146.34	84915000
AAAAMVGHPEWEFPHDSGTYNDTPER	26	A0A3B6IYD4	Beta-amylase	ER_3	4	722.07	-0.15028	4.0166e-05	1	97.825	235720000
AAAAMVGHPEWEFPHDSGTYNDTPER	26	A0A3B6IYD4	Beta-amylase	ER_3	3	962.424	-0.021526	6.5051e-18	1	141.5	102030000
AAAAMVGHPEWEFPR	15	A0A3B6KSH4	Beta-amylase	CK_1	3	556.937	-0.018251	4.3221e-05	1	133.16	47981000
AAAAMVGHPEWEFPR	15	A0A3B6KSH4	Beta-amylase	CK_1	2	834.901	-0.20889	0.00033172	1	116.58	11867000
AAAAMVGHPEWEFPR	15	A0A3B6KSH4	Beta-amylase	CK_2	3	556.937	-0.065972	8.8582e-05	1	115.12	57037000
AAAAMVGHPEWEFPR	15	A0A3B6KSH4	Beta-amylase	CK_2	2	834.901	0.1807	6.1619e-05	1	150.9	12068000
AAAAMVGHPEWEFPR	15	A0A3B6KSH4	Beta-amylase	CK_3	3	556.937	0.024811	3.7616e-05	1	136.24	51279000
AAAAMVGHPEWEFPR	15	A0A3B6KSH4	Beta-amylase	CK_3	2	834.901	-0.63448	0.0024874	1	93.478	11540000
AAAAMVGHPEWEFPR	15	A0A3B6KSH4	Beta-amylase	ER_1	3	556.937	-0.50978	2.4575e-05	2	143.98	592730000
AAAAMVGHPEWEFPR	15	A0A3B6KSH4	Beta-amylase	ER_1	2	834.901	-0.1875	0.00011233	1	143.58	97316000
AAAAMVGHPEWEFPR	15	A0A3B6KSH4	Beta-amylase	ER_2	3	556.937	-0.71144	2.774e-12	2	182.37	495870000
AAAAMVGHPEWEFPR	15	A0A3B6KSH4	Beta-amylase	ER_2	2	834.901	-0.46236	1.7038e-05	2	159.12	83730000
AAAAMVGHPEWEFPR	15	A0A3B6KSH4	Beta-amylase	ER_3	3	556.937	-0.4922	2.0389e-05	2	146.67	566220000
AAAAMVGHPEWEFPR	15	A0A3B6KSH4	Beta-amylase	ER_3	2	834.901	0.0095579	0.00023397	1	126.71	131890000
AAAAMVGHPEWEFPR	15	A0A3B6KSH4	Beta-amylase	ER_3	3	556.937	-0.17834	5.7942e-05	1	119.88	5394700
AAAAMVGHPEWEFPR	15	A0A3B6KSH4	Beta-amylase	ER_3	3	556.937	0.131	0.00048147	1	94.717	3361900
AAAAMVGHPEWEFPR	15	A0A3B6KSH4	Beta-amylase	ER_3	3	556.937	-0.11907	5.8863e-05	1	118.73	3963600
AAAAMVGHPEWEFPR	15	A0A3B6KSH4	Beta-amylase	ER_3	3	556.937	0.015636	0.00017763	1	106.58	933800
AAAAMVGHPEWEFPR	15	A0A3B6KSH4	Beta-amylase	ER_3	2	834.901		0.056912	1	72.681	0
AAAAMVGHPEWEFPR	15	A0A3B6KSH4	Beta-amylase	ER_1	3	556.937	1.7948	NaN	0		3204300
AAAAMVGHPEWEFPR	15	A0A3B6KSH4	Beta-amylase	CK_1	3	562.268	-0.067673	0.00031945	1	105.95	87041000
AAAAMVGHPEWEFPR	15	A0A3B6KSH4	Beta-amylase	CK_2	3	562.268	-0.1961	9.8578e-05	1	118.73	92433000
AAAAMVGHPEWEFPR	15	A0A3B6KSH4	Beta-amylase	CK_2	2	842.899	0.54586	0.00010106	1	137.81	23492000
AAAAMVGHPEWEFPR	15	A0A3B6KSH4	Beta-amylase	CK_3	3	562.268	-0.17011	0.00026459	1	107.99	98612000
AAAAMVGHPEWEFPR	15	A0A3B6KSH4	Beta-amylase	CK_3	2	842.899	1.6831	0.0093693	1	77.192	19534000
AAAAMVGHPEWEFPR	15	A0A3B6KSH4	Beta-amylase	ER_1	3	562.268	-0.56033	9.1416e-05	1	124.07	36138000
AAAAMVGHPEWEFPR	15	A0A3B6KSH4	Beta-amylase	ER_2	3	562.268	-0.78405	0.00048187	1	101.32	40587000
AAAAMVGHPEWEFPR	15	A0A3B6KSH4	Beta-amylase	ER_3	3	562.268	-1.0251	0.0026329	1	83.243	56219000
AAAAMVGHPEWEFPR	15	A0A3B6KSH4	Beta-amylase	ER_3	3	562.268	0.010545	0.0046578	2	78.814	1005700
AAAAMVGHPEWEFPR	15	A0A3B6KSH4	Beta-amylase	ER_1	3	562.268	-0.26309	9.0877e-05	2	124.47	788500000
AAAAMVGHPEWEFPR	15	A0A3B6KSH4	Beta-amylase	ER_1	2	842.899	0.32256	0.00035531	1	111.66	96101000
AAAAMVGHPEWEFPR	15	A0A3B6KSH4	Beta-amylase	ER_2	3	562.268	-0.42591	0.0003461	2	105.19	581650000
AAAAMVGHPEWEFPR	15	A0A3B6KSH4	Beta-amylase	ER_2	2	842.899	0.33767	0.0012131	1	95.755	75905000
AAAAMVGHPEWEFPR	15	A0A3B6KSH4	Beta-amylase	ER_3	3	562.268	-0.34357	0.00022776	1	110.25	624940000
AAAAMVGHPEWEFPR	15	A0A3B6KSH4	Beta-amylase	ER_3	2	842.899	0.095737	0.00081169	1	101.72	91865000
AAAAMVGHPEWEFPR	15	A0A3B6KSH4	Beta-amylase	CK_2	3	562.268	2.567	NaN	0		1868200
AAAAMVGHPEWEFPR	15	A0A3B6KSH4	Beta-amylase	CK_1	2	842.899	0.34121	NaN	0		19405000
AAAAMVGHPEWEFPR	15	A0A3B6KSH4	Beta-amylase	ER_3	3	562.268	2.0518	NaN	0		3958000
AAAANPPAALPSAPPPSYPATAAHCASSSSAAAEDDDDLYGR	42	A0A3B6B631	26S protease regulatory subunit 6B homolog [Brachypodium distachyon]	CK_1	4	1031.72	0.013426	8.2426e-16	1	81.426	14333000
AAAANPPAALPSAPPPSYPATAAHCASSSSAAAEDDDDLYGR	42	A0A3B6B631	26S protease regulatory subunit 6B homolog [Brachypodium distachyon]	CK_3	4	1031.72	-0.12015	7.7438e-11	1	69.653	10148000
AAAANPPAALPSAPPPSYPATAAHCASSSSAAAEDDDDLYGR	42	A0A3B6B631	26S protease regulatory subunit 6B homolog [Brachypodium distachyon]	CK_3	3	1375.29		2.4876e-05	1	66.419	0
AAAANPPAALPSAPPPSYPATAAHCASSSSAAAEDDDDLYGR	42	A0A3B6B631	26S protease regulatory subunit 6B homolog [Brachypodium distachyon]	CK_2	4	1031.72	0.77006	NaN	0		4239200
AAAASASQTLHAQMFDEWTVTEAPEPR	27	A0A3B6C7W8	CSC1-like protein ERD4 [Aegilops tauschii subsp. tauschii]	CK_1	3	977.791	-0.88426	6.0867e-05	1	99.219	8565100
AAAASASQTLHAQMFDEWTVTEAPEPR	27	A0A3B6C7W8	CSC1-like protein ERD4 [Aegilops tauschii subsp. tauschii]	CK_2	3	977.791	-0.034493	3.1698e-06	1	115.77	10023000
AAAASASQTLHAQMFDEWTVTEAPEPR	27	A0A3B6C7W8	CSC1-like protein ERD4 [Aegilops tauschii subsp. tauschii]	CK_3	3	977.791	-0.84037	1.0502e-05	2	84.312	7625500
AAAASASQTLHAQMFDEWTVTEAPEPR	27	A0A3B6C7W8	CSC1-like protein ERD4 [Aegilops tauschii subsp. tauschii]	CK_1	3	977.791	-0.43413	1.2853e-05	1	108.49	15624000
AAAASASQTLHAQMFDEWTVTEAPEPR	27	A0A3B6C7W8	CSC1-like protein ERD4 [Aegilops tauschii subsp. tauschii]	CK_2	3	977.791	-0.12188	2.4316e-05	1	87.457	18089000
AAAASASQTLHAQMFDEWTVTEAPEPR	27	A0A3B6C7W8	CSC1-like protein ERD4 [Aegilops tauschii subsp. tauschii]	CK_3	3	977.791	-0.73213	0.0039768	1	76.161	15436000
AAAASASQTLHAQMFDEWTVTEAPEPR	27	A0A3B6C7W8	CSC1-like protein ERD4 [Aegilops tauschii subsp. tauschii]	ER_1	3	977.791	-0.87192	4.0505e-05	2	102.69	9844700
AAAASASQTLHAQMFDEWTVTEAPEPR	27	A0A3B6C7W8	CSC1-like protein ERD4 [Aegilops tauschii subsp. tauschii]	ER_2	3	977.791	-1.1038	7.3733e-05	1	95.209	10824000
AAAASASQTLHAQMFDEWTVTEAPEPR	27	A0A3B6C7W8	CSC1-like protein ERD4 [Aegilops tauschii subsp. tauschii]	ER_3	3	977.791	-0.7139	1.0632e-24	1	156.78	8800100
AAAASASQTLHAQMFDEWTVTEAPEPR	27	A0A3B6C7W8	CSC1-like protein ERD4 [Aegilops tauschii subsp. tauschii]	CK_1	3	972.459	-0.19775	1.1037e-12	2	134	94279000
AAAASASQTLHAQMFDEWTVTEAPEPR	27	A0A3B6C7W8	CSC1-like protein ERD4 [Aegilops tauschii subsp. tauschii]	CK_1	4	729.596	-0.42788	0.027273	1	39.59	8674000
AAAASASQTLHAQMFDEWTVTEAPEPR	27	A0A3B6C7W8	CSC1-like protein ERD4 [Aegilops tauschii subsp. tauschii]	CK_2	3	972.459	-0.49196	9.4638e-31	2	167.1	91345000
AAAASASQTLHAQMFDEWTVTEAPEPR	27	A0A3B6C7W8	CSC1-like protein ERD4 [Aegilops tauschii subsp. tauschii]	CK_2	4	729.596	-0.49178	0.00023072	2	63.823	22897000
AAAASASQTLHAQMFDEWTVTEAPEPR	27	A0A3B6C7W8	CSC1-like protein ERD4 [Aegilops tauschii subsp. tauschii]	CK_3	3	972.459	0.03632	3.3627e-31	2	171.05	99834000
AAAASASQTLHAQMFDEWTVTEAPEPR	27	A0A3B6C7W8	CSC1-like protein ERD4 [Aegilops tauschii subsp. tauschii]	CK_3	4	729.596	0.093326	0.045479	1	35.678	13335000
AAAASASQTLHAQMFDEWTVTEAPEPR	27	A0A3B6C7W8	CSC1-like protein ERD4 [Aegilops tauschii subsp. tauschii]	CK_3	3	972.459		0.0078185	1	59.083	0
AAAASASQTLHAQMFDEWTVTEAPEPR	27	A0A3B6C7W8	CSC1-like protein ERD4 [Aegilops tauschii subsp. tauschii]	ER_1	3	972.459	-0.54477	8.864e-19	1	147.17	2909800
AAAASASQTLHAQMFDEWTVTEAPEPR	27	A0A3B6C7W8	CSC1-like protein ERD4 [Aegilops tauschii subsp. tauschii]	ER_2	3	972.459	0.46714	5.1646e-06	2	111.65	2992500
AAAASASQTLHAQMFDEWTVTEAPEPR	27	A0A3B6C7W8	CSC1-like protein ERD4 [Aegilops tauschii subsp. tauschii]	ER_1	3	972.459	0.18647	1.6715e-30	2	162.41	62615000
AAAASASQTLHAQMFDEWTVTEAPEPR	27	A0A3B6C7W8	CSC1-like protein ERD4 [Aegilops tauschii subsp. tauschii]	ER_1	4	729.596	-0.07708	0.0079877	1	48.579	7255900
AAAASASQTLHAQMFDEWTVTEAPEPR	27	A0A3B6C7W8	CSC1-like protein ERD4 [Aegilops tauschii subsp. tauschii]	ER_2	3	972.459	0.12592	2.0851e-13	2	139	82443000
AAAASASQTLHAQMFDEWTVTEAPEPR	27	A0A3B6C7W8	CSC1-like protein ERD4 [Aegilops tauschii subsp. tauschii]	ER_2	4	729.596	-0.47343	0.00074829	1	60.218	15916000
AAAASASQTLHAQMFDEWTVTEAPEPR	27	A0A3B6C7W8	CSC1-like protein ERD4 [Aegilops tauschii subsp. tauschii]	ER_3	3	972.459	-0.27703	2.1876e-18	3	141.29	67965000
AAAASASQTLHAQMFDEWTVTEAPEPR	27	A0A3B6C7W8	CSC1-like protein ERD4 [Aegilops tauschii subsp. tauschii]	ER_3	4	729.596	-0.32005	0.001922	1	53.659	9764100
AAAASASQTLHAQMFDEWTVTEAPEPR	27	A0A3B6C7W8	CSC1-like protein ERD4 [Aegilops tauschii subsp. tauschii]	ER_3	3	972.459		0.050833	1	49.094	0
AAAASASQTLHAQMFDEWTVTEAPEPR	27	A0A3B6C7W8	CSC1-like protein ERD4 [Aegilops tauschii subsp. tauschii]	ER_2	3	972.459	-1.7346	3.5997e-06	2	113.62	20357000
AAAASLLGK	9	A0A3B5XZM9	dnaJ homolog subfamily C GRV2 [Aegilops tauschii subsp. tauschii]	ER_1	1	801.483	-0.44895	0.01068	1	119.41	1175700
AAAASLLGK	9	A0A3B5XZM9	dnaJ homolog subfamily C GRV2 [Aegilops tauschii subsp. tauschii]	ER_2	1	801.483	-0.22737	0.058352	1	101.6	980410
AAAASPPAAALEQLSK	16	W5D6S5	S-formylglutathione hydrolase	ER_1	2	769.415		0.00044054	1	100.43	0
AAAASPPAAALEQLSK	16	W5D6S5	S-formylglutathione hydrolase	ER_2	2	769.415	-0.32079	0.00030628	1	118.52	4186500
AAAASPPAAALEQLSK	16	W5D6S5	S-formylglutathione hydrolase	ER_3	2	769.415	0.24883	0.01902	1	72.315	4236500
AAAASPPAAALEQLSK	16	W5D6S5	S-formylglutathione hydrolase	CK_2	2	769.415	1.0382	NaN	0		1122600
AAAASPPAAALEQLSK	16	W5D6S5	S-formylglutathione hydrolase	ER_1	2	769.415	0.013206	NaN	0		4121800
AAAASSASSVHDFTVK	16	A0A3B6QI62	Glutathione peroxidase	CK_1	2	795.892	3.5022	7.1482e-05	1	139	12288000
AAAASSASSVHDFTVK	16	A0A3B6QI62	Glutathione peroxidase	CK_2	2	795.892	3.4416	1.8831e-18	1	186.77	10034000
AAAASSASSVHDFTVK	16	A0A3B6QI62	Glutathione peroxidase	CK_3	2	795.892	4.3311	4.3313e-05	1	140.77	10995000
AAAASSASSVHDFTVK	16	A0A3B6QI62	Glutathione peroxidase	ER_1	2	795.892	5.1437	NaN	0		13969000
AAAASSSSPPAAITCR	16	A0A3B6PMD0	alcohol dehydrogenase-like 6 [Aegilops tauschii subsp. tauschii]	ER_1	2	780.378	-0.85488	0.0028528	1	85.988	2208900
AAAASSSSPPAAITCR	16	A0A3B6PMD0	alcohol dehydrogenase-like 6 [Aegilops tauschii subsp. tauschii]	ER_2	2	780.378		0.00074007	1	110.22	0
AAAASSSSPPAAITCR	16	A0A3B6PMD0	alcohol dehydrogenase-like 6 [Aegilops tauschii subsp. tauschii]	ER_3	2	780.378		0.0012515	1	95.57	0
AAAASSSSPPAAITCR	16	A0A3B6PMD0	alcohol dehydrogenase-like 6 [Aegilops tauschii subsp. tauschii]	CK_2	2	780.378	0.25213	NaN	0		2907900
AAAASSSSPPAAITCR	16	A0A3B6PMD0	alcohol dehydrogenase-like 6 [Aegilops tauschii subsp. tauschii]	CK_3	2	780.378	1.4144	NaN	0		3063400
AAAASTMLESLPAPLLR	17	A0A2X0SD55	dolichyl-diphosphooligosaccharide--protein glycosyltransferase subunit STT3B [Aegilops tauschii subsp.tauschii]	CK_1	2	877.479	0.94985	3.734e-19	1	190.41	1855100
AAAASTMLESLPAPLLR	17	A0A2X0SD55	dolichyl-diphosphooligosaccharide--protein glycosyltransferase subunit STT3B [Aegilops tauschii subsp.tauschii]	CK_2	2	877.479	1.1327	2.6621e-13	1	180.27	1589900
AAAASTMLESLPAPLLR	17	A0A2X0SD55	dolichyl-diphosphooligosaccharide--protein glycosyltransferase subunit STT3B [Aegilops tauschii subsp.tauschii]	CK_3	2	877.479	0.24507	8.3652e-09	1	164.15	2069900
AAAASTMLESLPAPLLR	17	A0A2X0SD55	dolichyl-diphosphooligosaccharide--protein glycosyltransferase subunit STT3B [Aegilops tauschii subsp.tauschii]	ER_1	2	877.479	-0.54087	7.057e-19	1	186.08	3525400
AAAASTMLESLPAPLLR	17	A0A2X0SD55	dolichyl-diphosphooligosaccharide--protein glycosyltransferase subunit STT3B [Aegilops tauschii subsp.tauschii]	ER_2	2	877.479	-0.18409	5.9301e-09	1	166.79	2957700
AAAASTMLESLPAPLLR	17	A0A2X0SD55	dolichyl-diphosphooligosaccharide--protein glycosyltransferase subunit STT3B [Aegilops tauschii subsp.tauschii]	ER_2	3	585.322	0.40974	0.030912	1	54.812	373470
AAAASTMLESLPAPLLR	17	A0A2X0SD55	dolichyl-diphosphooligosaccharide--protein glycosyltransferase subunit STT3B [Aegilops tauschii subsp.tauschii]	ER_3	2	877.479	-0.024863	1.6197e-05	2	141.06	3204600
AAAASTMLESLPAPLLR	17	A0A2X0SD55	dolichyl-diphosphooligosaccharide--protein glycosyltransferase subunit STT3B [Aegilops tauschii subsp.tauschii]	ER_3	3	585.322	-0.27138	NaN	0		140570
AAAASTMLESLPAPLLR	17	A0A2X0SD55	dolichyl-diphosphooligosaccharide--protein glycosyltransferase subunit STT3B [Aegilops tauschii subsp.tauschii]	ER_2	2	885.477	-0.57903	0.0063444	1	81.632	1183000
AAAASTMLESLPAPLLR	17	A0A2X0SD55	dolichyl-diphosphooligosaccharide--protein glycosyltransferase subunit STT3B [Aegilops tauschii subsp.tauschii]	ER_1	2	885.477	2.9276	NaN	0		1343800
AAAASTMLESLPAPLLR	17	A0A2X0SD55	dolichyl-diphosphooligosaccharide--protein glycosyltransferase subunit STT3B [Aegilops tauschii subsp.tauschii]	ER_3	2	885.477	-1.8607	NaN	0		1030300
AAAATGATQPSASPASLAK	19	A0A3B6JD69	probable LRR receptor-like serine/threonine-protein kinase At2g16250 [Aegilops tauschii subsp. tauschii]	CK_1	2	835.939	0.022105	3.8202e-07	1	145.82	3549900
AAAATGATQPSASPASLAK	19	A0A3B6JD69	probable LRR receptor-like serine/threonine-protein kinase At2g16250 [Aegilops tauschii subsp. tauschii]	CK_2	2	835.939		9.1092e-05	1	100.04	0
AAAATGATQPSASPASLAK	19	A0A3B6JD69	probable LRR receptor-like serine/threonine-protein kinase At2g16250 [Aegilops tauschii subsp. tauschii]	CK_3	2	835.939	0.20564	2.8635e-05	2	123.63	2562700
AAAATGATQPSASPASLAK	19	A0A3B6JD69	probable LRR receptor-like serine/threonine-protein kinase At2g16250 [Aegilops tauschii subsp. tauschii]	ER_2	2	835.939		1.4804e-17	1	163	0
AAAATGATQPSASPASLAK	19	A0A3B6JD69	probable LRR receptor-like serine/threonine-protein kinase At2g16250 [Aegilops tauschii subsp. tauschii]	ER_3	2	835.939	-0.15234	0.0003981	1	96.805	2187600
AAAATGATQPSASPASLAK	19	A0A3B6JD69	probable LRR receptor-like serine/threonine-protein kinase At2g16250 [Aegilops tauschii subsp. tauschii]	CK_2	2	835.939	1.1613	NaN	0		5448800
AAAATGATQPSASPASLAK	19	A0A3B6JD69	probable LRR receptor-like serine/threonine-protein kinase At2g16250 [Aegilops tauschii subsp. tauschii]	ER_1	2	835.939	1.0804	NaN	0		2185700
AAAATGTTQPSASPASLAK	19	A0A3B6ILP6	probable LRR receptor-like serine/threonine-protein kinase At2g16250 [Aegilops tauschii subsp. tauschii]	CK_1	2	850.944		0.023844	1	69.747	0
AAAATGTTQPSASPASLAK	19	A0A3B6ILP6	probable LRR receptor-like serine/threonine-protein kinase At2g16250 [Aegilops tauschii subsp. tauschii]	CK_2	2	850.944		0.023166	1	70.114	0
AAAATGTTQPSASPASLAK	19	A0A3B6ILP6	probable LRR receptor-like serine/threonine-protein kinase At2g16250 [Aegilops tauschii subsp. tauschii]	ER_1	2	850.944	0.9307	0.00053547	1	94.325	2225100
AAAATGTTQPSASPASLAK	19	A0A3B6ILP6	probable LRR receptor-like serine/threonine-protein kinase At2g16250 [Aegilops tauschii subsp. tauschii]	ER_2	2	850.944	0.14178	0.0014585	1	84.208	1997400
AAAATGTTQPSASPASLAK	19	A0A3B6ILP6	probable LRR receptor-like serine/threonine-protein kinase At2g16250 [Aegilops tauschii subsp. tauschii]	ER_3	2	850.944	0.055576	0.00045511	1	95.554	2216800
AAAATVYTPELLASR	15	A0A3B5XXL7	uncharacterized aarF domain-containing protein kinase At1g79600, chloroplastic [Aegilops tauschii subsp.tauschii]	CK_1	2	767.417	-0.90666	2.6838e-07	1	167.22	102440000
AAAATVYTPELLASR	15	A0A3B5XXL7	uncharacterized aarF domain-containing protein kinase At1g79600, chloroplastic [Aegilops tauschii subsp.tauschii]	CK_1	3	511.947	0.62825	0.0078273	1	70.272	6794100
AAAATVYTPELLASR	15	A0A3B5XXL7	uncharacterized aarF domain-containing protein kinase At1g79600, chloroplastic [Aegilops tauschii subsp.tauschii]	CK_2	2	767.417	-0.88696	0.0010482	1	103.83	75034000
AAAATVYTPELLASR	15	A0A3B5XXL7	uncharacterized aarF domain-containing protein kinase At1g79600, chloroplastic [Aegilops tauschii subsp.tauschii]	CK_3	2	767.417	-1.3117	0.00031755	2	116.9	70939000
AAAATVYTPELLASR	15	A0A3B5XXL7	uncharacterized aarF domain-containing protein kinase At1g79600, chloroplastic [Aegilops tauschii subsp.tauschii]	ER_1	2	767.417	-0.84336	0.019448	1	73.758	14851000
AAAATVYTPELLASR	15	A0A3B5XXL7	uncharacterized aarF domain-containing protein kinase At1g79600, chloroplastic [Aegilops tauschii subsp.tauschii]	ER_3	2	767.417	-1.197	0.019605	1	73.722	13790000
AAAATVYTPELLASR	15	A0A3B5XXL7	uncharacterized aarF domain-containing protein kinase At1g79600, chloroplastic [Aegilops tauschii subsp.tauschii]	CK_3	3	511.947	-0.82039	NaN	0		3824200
AAAATVYTPELLASR	15	A0A3B5XXL7	uncharacterized aarF domain-containing protein kinase At1g79600, chloroplastic [Aegilops tauschii subsp.tauschii]	ER_2	2	767.417	-0.76161	NaN	0		13752000
AAAAVAAR	8	A0A3B6TTY3	(S)-coclaurine N-methyltransferase-like [Aegilops tauschii subsp. tauschii]	CK_1	1	742.421	-0.18906	0.006165	1	231.4	19294000
AAAAVAAR	8	A0A3B6TTY3	(S)-coclaurine N-methyltransferase-like [Aegilops tauschii subsp. tauschii]	CK_1	2	371.714		0.049304	1	90.777	0
AAAAVAAR	8	A0A3B6TTY3	(S)-coclaurine N-methyltransferase-like [Aegilops tauschii subsp. tauschii]	CK_3	1	742.421	0.61828	NaN	0		14730000
AAAAVAAR	8	A0A3B6TTY3	(S)-coclaurine N-methyltransferase-like [Aegilops tauschii subsp. tauschii]	ER_1	1	742.421	0.32377	NaN	0		12331000
AAAAVAASAR	10	A0A3B6EDF7	protein ABCI7, chloroplastic-like [Aegilops tauschii subsp. tauschii]	CK_1	2	429.743	-0.34165	0.00019117	1	154.85	83129000
AAAAVAASAR	10	A0A3B6EDF7	protein ABCI7, chloroplastic-like [Aegilops tauschii subsp. tauschii]	CK_2	2	429.743	-0.90705	0.00080002	1	144.65	101750000
AAAAVAASAR	10	A0A3B6EDF7	protein ABCI7, chloroplastic-like [Aegilops tauschii subsp. tauschii]	CK_3	2	429.743	-0.54486	0.0015001	1	131.52	107010000
AAAAVAASAR	10	A0A3B6EDF7	protein ABCI7, chloroplastic-like [Aegilops tauschii subsp. tauschii]	CK_1	2	429.743	-0.21028	0.00019117	1	154.85	12271000
AAAAVAASAR	10	A0A3B6EDF7	protein ABCI7, chloroplastic-like [Aegilops tauschii subsp. tauschii]	CK_2	2	429.743	-0.89868	0.00019117	1	154.85	12161000
AAAAVAASAR	10	A0A3B6EDF7	protein ABCI7, chloroplastic-like [Aegilops tauschii subsp. tauschii]	CK_3	2	429.743	-0.87391	0.00019117	1	154.85	10724000
AAAAVAASAR	10	A0A3B6EDF7	protein ABCI7, chloroplastic-like [Aegilops tauschii subsp. tauschii]	ER_1	2	429.743	-0.63636	0.00019117	1	154.85	35236000
AAAAVAASAR	10	A0A3B6EDF7	protein ABCI7, chloroplastic-like [Aegilops tauschii subsp. tauschii]	ER_2	2	429.743	-0.033994	1.6974e-05	1	169.41	25387000
AAAAVAASAR	10	A0A3B6EDF7	protein ABCI7, chloroplastic-like [Aegilops tauschii subsp. tauschii]	ER_3	2	429.743	-1.1781	0.00015284	1	156.83	34628000
AAAAVAASAR	10	A0A3B6EDF7	protein ABCI7, chloroplastic-like [Aegilops tauschii subsp. tauschii]	CK_1	2	429.743	-5.2296	NaN	0		488130
AAAAVAASAR	10	A0A3B6EDF7	protein ABCI7, chloroplastic-like [Aegilops tauschii subsp. tauschii]	ER_1	2	429.743	-3.0105	NaN	0		1249100
AAAAVLLNK	9	A0A3B5ZRV5	histidine--tRNA ligase, cytoplasmic [Aegilops tauschii subsp. tauschii]	ER_2	2	435.774	0.89789	0.044656	1	82.426	9075900
AAAAVLLNK	9	A0A3B5ZRV5	histidine--tRNA ligase, cytoplasmic [Aegilops tauschii subsp. tauschii]	CK_1	2	435.774	0.99901	NaN	0		30655000
AAAAVLLNK	9	A0A3B5ZRV5	histidine--tRNA ligase, cytoplasmic [Aegilops tauschii subsp. tauschii]	CK_2	2	435.774	1.0274	NaN	0		31018000
AAAAVLLNK	9	A0A3B5ZRV5	histidine--tRNA ligase, cytoplasmic [Aegilops tauschii subsp. tauschii]	CK_3	2	435.774	1.5663	NaN	0		28730000
AAAAVLLNK	9	A0A3B5ZRV5	histidine--tRNA ligase, cytoplasmic [Aegilops tauschii subsp. tauschii]	ER_1	2	435.774	0.85361	NaN	0		9001800
AAAAVLLNK	9	A0A3B5ZRV5	histidine--tRNA ligase, cytoplasmic [Aegilops tauschii subsp. tauschii]	ER_1	2	435.774	-2.0548	NaN	0		1401600
AAADCVVPTFK	11	A0A3B6D4V2	Eukaryotic translation initiation factor 3 subunit M	ER_1	2	589.797	-1.7962	0.047642	1	91.961	9147300
AAADCVVPTFK	11	A0A3B6D4V2	Eukaryotic translation initiation factor 3 subunit M	ER_2	2	589.797	-1.4025	0.014664	2	87.667	7355600
AAADCVVPTFK	11	A0A3B6D4V2	Eukaryotic translation initiation factor 3 subunit M	ER_3	2	589.797	-1.2862	0.0084633	1	93.345	9388300
AAADCVVPTFK	11	A0A3B6D4V2	Eukaryotic translation initiation factor 3 subunit M	CK_3	2	589.797	4.063	NaN	0		2367300
AAADNHGGRPLPSPPNK	17	A0A3B6QEN8	indole-2-monooxygenase-like isoform X1 [Aegilops tauschii subsp. tauschii]	ER_1	3	566.961		0.0048284	1	87.824	0
AAADQPATAPPPAAQPKPQPPPKPQTAPAPAPTPEAGQVAMGR	43	A0A3B6GX03	calcium-dependent protein kinase 1 [Aegilops tauschii subsp. tauschii]	ER_1	4	1044.29	0.15816	0.0059228	2	36.478	4925300
AAADQPATAPPPAAQPKPQPPPKPQTAPAPAPTPEAGQVAMGR	43	A0A3B6GX03	calcium-dependent protein kinase 1 [Aegilops tauschii subsp. tauschii]	ER_2	4	1044.29	-1.2985	0.012371	1	31.095	8922600
AAADQPATAPPPTAQPKPQPPPKPQTAPAPAPTPEAGQVAMGR	43	Q6KCK6	Putative calcium-dependent protein kinase	ER_1	4	1051.8	0.14093	0.00049575	2	41.89	10075000
AAADQPATAPPPTAQPKPQPPPKPQTAPAPAPTPEAGQVAMGR	43	Q6KCK6	Putative calcium-dependent protein kinase	ER_2	4	1051.8	0.11913	0.00022783	2	47.366	7206500
AAADQPATAPPPTAQPKPQPPPKPQTAPAPAPTPEAGQVAMGR	43	Q6KCK6	Putative calcium-dependent protein kinase	ER_3	4	1051.8	0.057058	0.056324	1	24.095	8802700
AAADQPATAPPPTAQPKPQPPPKPQTAPAPAPTPEAGQVAMGR	43	Q6KCK6	Putative calcium-dependent protein kinase	ER_3	4	1055.79	2.8225	0.00066429	1	42.268	8001500
AAADTTIPFLEQLFSER	17	A0A3B5ZSQ0	exportin-4 isoform X2 [Aegilops tauschii subsp. tauschii]	CK_1	3	636.995	0.62517	0.0014785	1	78.326	2502400
AAADTTIPFLEQLFSER	17	A0A3B5ZSQ0	exportin-4 isoform X2 [Aegilops tauschii subsp. tauschii]	CK_1	2	954.989	0.26439	0.017604	1	71.402	5923500
AAADTTIPFLEQLFSER	17	A0A3B5ZSQ0	exportin-4 isoform X2 [Aegilops tauschii subsp. tauschii]	CK_2	3	636.995	1.1962	5.8485e-05	1	112.67	2958900
AAADTTIPFLEQLFSER	17	A0A3B5ZSQ0	exportin-4 isoform X2 [Aegilops tauschii subsp. tauschii]	CK_3	3	636.995	0.85933	0.001993	1	74.89	2053600
AAADTTIPFLEQLFSER	17	A0A3B5ZSQ0	exportin-4 isoform X2 [Aegilops tauschii subsp. tauschii]	CK_3	2	954.989	0.0054655	0.0065152	1	78.441	4481000
AAADTTIPFLEQLFSER	17	A0A3B5ZSQ0	exportin-4 isoform X2 [Aegilops tauschii subsp. tauschii]	ER_1	3	636.995	2.0356	0.028197	1	55.782	1193700
AAADTTIPFLEQLFSER	17	A0A3B5ZSQ0	exportin-4 isoform X2 [Aegilops tauschii subsp. tauschii]	ER_2	2	954.989	-0.71821	0.00017544	1	122.08	2605700
AAADTTIPFLEQLFSER	17	A0A3B5ZSQ0	exportin-4 isoform X2 [Aegilops tauschii subsp. tauschii]	ER_2	3	636.995	1.7869	0.0065547	1	67.646	1162800
AAADTTIPFLEQLFSER	17	A0A3B5ZSQ0	exportin-4 isoform X2 [Aegilops tauschii subsp. tauschii]	ER_3	2	954.989	-0.96982	0.0019515	1	86.488	2854900
AAADTTIPFLEQLFSER	17	A0A3B5ZSQ0	exportin-4 isoform X2 [Aegilops tauschii subsp. tauschii]	ER_3	3	636.995	2.7912	0.00015184	1	101.2	1389600
AAADTTIPFLEQLFSER	17	A0A3B5ZSQ0	exportin-4 isoform X2 [Aegilops tauschii subsp. tauschii]	ER_1	2	954.989	-0.45521	NaN	0		2577200
AAADVVECACLIGLPK	16	A0A3B6C9D4	adenine phosphoribosyltransferase 2-like [Brachypodium distachyon]	ER_1	2	843.931	-0.29656	0.0083656	1	79.346	3512000
AAADVVECACLIGLPK	16	A0A3B6C9D4	adenine phosphoribosyltransferase 2-like [Brachypodium distachyon]	ER_2	2	843.931		0.0025596	1	94.45	0
AAAEGALPVLGHR	13	A0A3B5ZZG7	6-phosphogluconate dehydrogenase, decarboxylating	ER_1	3	421.239	-0.28973	0.04571	1	55.04	2494700
AAAEGALPVLGHR	13	A0A3B5ZZG7	6-phosphogluconate dehydrogenase, decarboxylating	ER_2	3	421.239	-0.77981	0.0053934	1	77.387	2713800
AAAEGALPVLGHR	13	A0A3B5ZZG7	6-phosphogluconate dehydrogenase, decarboxylating	CK_3	3	421.239	0.19242	NaN	0		2516200
AAAEGALPVLGHR	13	A0A3B5ZZG7	6-phosphogluconate dehydrogenase, decarboxylating	ER_3	3	421.239	-0.18419	NaN	0		2672900
AAAEYDLPLVGNK	13	A0A3B6B0I4	2-Cys peroxiredoxin BAS1, chloroplastic [Aegilops tauschii subsp. tauschii]	CK_1	2	680.859	-0.92156	0.016045	1	81.565	14240000
AAAEYDLPLVGNK	13	A0A3B6B0I4	2-Cys peroxiredoxin BAS1, chloroplastic [Aegilops tauschii subsp. tauschii]	CK_2	2	680.859	-0.57848	0.0013132	1	105.25	15275000
AAAEYDLPLVGNK	13	A0A3B6B0I4	2-Cys peroxiredoxin BAS1, chloroplastic [Aegilops tauschii subsp. tauschii]	CK_3	2	680.859	-1.4651	0.0068526	1	89.189	11438000
AAAEYDLPLVGNK	13	A0A3B6B0I4	2-Cys peroxiredoxin BAS1, chloroplastic [Aegilops tauschii subsp. tauschii]	ER_1	2	680.859	-0.3106	0.018446	1	80.312	21856000
AAAEYDLPLVGNK	13	A0A3B6B0I4	2-Cys peroxiredoxin BAS1, chloroplastic [Aegilops tauschii subsp. tauschii]	ER_2	2	680.859	-0.60665	0.00020329	1	125.54	23740000
AAAEYDLPLVGNK	13	A0A3B6B0I4	2-Cys peroxiredoxin BAS1, chloroplastic [Aegilops tauschii subsp. tauschii]	CK_3	2	680.859	-2.4269	NaN	0		5785600
AAAEYDLPLVGNK	13	A0A3B6B0I4	2-Cys peroxiredoxin BAS1, chloroplastic [Aegilops tauschii subsp. tauschii]	ER_2	2	680.859	-0.59288	NaN	0		2236400
AAAFLELANYR	11	A0A3B6ILB5	outer envelope protein 64, chloroplastic [Aegilops tauschii subsp. tauschii]	CK_1	2	619.83	-0.11578	0.016469	1	86.014	5152000
AAAFLELANYR	11	A0A3B6ILB5	outer envelope protein 64, chloroplastic [Aegilops tauschii subsp. tauschii]	CK_2	2	619.83	0.68642	0.027762	1	80.834	6209800
AAAFLELANYR	11	A0A3B6ILB5	outer envelope protein 64, chloroplastic [Aegilops tauschii subsp. tauschii]	CK_3	2	619.83	1.6404	0.0061286	1	95.483	5182000
AAAFLELANYR	11	A0A3B6ILB5	outer envelope protein 64, chloroplastic [Aegilops tauschii subsp. tauschii]	ER_1	2	619.83	-0.034713	0.0010452	1	117.52	10489000
AAAFLELANYR	11	A0A3B6ILB5	outer envelope protein 64, chloroplastic [Aegilops tauschii subsp. tauschii]	ER_2	2	619.83	0.26195	0.00041723	1	145.99	10774000
AAAFLELANYR	11	A0A3B6ILB5	outer envelope protein 64, chloroplastic [Aegilops tauschii subsp. tauschii]	ER_3	2	619.83	0.62376	0.00042718	1	148.56	9668000
AAAGAATPVGAAPR	14	A0A3B6DA72	histone deacetylase 5 isoform X2 [Aegilops tauschii subsp. tauschii]	CK_1	2	611.831	0.7165	0.047329	1	84.169	2957900
AAAGAATPVGAAPR	14	A0A3B6DA72	histone deacetylase 5 isoform X2 [Aegilops tauschii subsp. tauschii]	CK_2	2	611.831	0.65126	NaN	0		2865200
AAAGAATPVGAAPR	14	A0A3B6DA72	histone deacetylase 5 isoform X2 [Aegilops tauschii subsp. tauschii]	CK_3	2	611.831	0.67344	NaN	0		2924000
AAAGAGGGLFAMPDPK	16	A0A3B6IK77	Calcium load-activated calcium channel	ER_1	2	715.858	-2.0367	0.011546	1	75.877	5914200
AAAGAGGGLFAMPDPK	16	A0A3B6IK77	Calcium load-activated calcium channel	ER_2	2	715.858	-2.0255	0.0018039	2	92.773	5950500
AAAGAGGGLFAMPDPK	16	A0A3B6IK77	Calcium load-activated calcium channel	ER_3	2	715.858	-1.8446	0.040787	1	66.826	6588100
AAAGLANLETK	11	A0A3B6KS35	COP9 signalosome complex subunit 1-like [Aegilops tauschii subsp. tauschii]	CK_1	2	529.796	1.3569	0.0019201	1	110.08	9335400
AAAGLANLETK	11	A0A3B6KS35	COP9 signalosome complex subunit 1-like [Aegilops tauschii subsp. tauschii]	CK_2	2	529.796	1.1692	0.0013576	1	114.86	9589400
AAAGLANLETK	11	A0A3B6KS35	COP9 signalosome complex subunit 1-like [Aegilops tauschii subsp. tauschii]	CK_3	2	529.796	0.76946	0.005981	2	95.618	11262000
AAAGLANLETK	11	A0A3B6KS35	COP9 signalosome complex subunit 1-like [Aegilops tauschii subsp. tauschii]	ER_2	2	529.796	-0.30086	0.063708	1	71.085	4721000
AAAGLANLETK	11	A0A3B6KS35	COP9 signalosome complex subunit 1-like [Aegilops tauschii subsp. tauschii]	CK_3	2	529.796	-0.16447	NaN	0		2166500
AAAGLGAAASLLSASLYTVDGGER	24	A0A3B6C8B0	prohibitin-3, mitochondrial-like [Aegilops tauschii subsp. tauschii]	CK_1	3	741.053	-0.63081	1.8685e-05	1	108.28	8221200
AAAGLGAAASLLSASLYTVDGGER	24	A0A3B6C8B0	prohibitin-3, mitochondrial-like [Aegilops tauschii subsp. tauschii]	CK_1	2	1111.08	-0.056169	0.00023789	1	99.957	3412900
AAAGLGAAASLLSASLYTVDGGER	24	A0A3B6C8B0	prohibitin-3, mitochondrial-like [Aegilops tauschii subsp. tauschii]	CK_2	2	1111.08	0.13998	4.8948e-06	1	117.6	2634600
AAAGLGAAASLLSASLYTVDGGER	24	A0A3B6C8B0	prohibitin-3, mitochondrial-like [Aegilops tauschii subsp. tauschii]	CK_2	3	741.053	-0.86897	1.9361e-05	1	107.92	6126400
AAAGLGAAASLLSASLYTVDGGER	24	A0A3B6C8B0	prohibitin-3, mitochondrial-like [Aegilops tauschii subsp. tauschii]	CK_3	2	1111.08	-2.1868	0.0030236	1	67.194	2465300
AAAGLGAAASLLSASLYTVDGGER	24	A0A3B6C8B0	prohibitin-3, mitochondrial-like [Aegilops tauschii subsp. tauschii]	CK_3	3	741.053	0.020035	2.0425e-08	1	127.07	5948100
AAAGLGAAASLLSASLYTVDGGER	24	A0A3B6C8B0	prohibitin-3, mitochondrial-like [Aegilops tauschii subsp. tauschii]	ER_1	2	1111.08	0.33598	0.00015127	1	104.23	1200400
AAAGLGAAASLLSASLYTVDGGER	24	A0A3B6C8B0	prohibitin-3, mitochondrial-like [Aegilops tauschii subsp. tauschii]	ER_2	2	1111.08	-0.46414	0.0002306	1	80.702	939450
AAAGLGAAASLLSASLYTVDGGER	24	A0A3B6C8B0	prohibitin-3, mitochondrial-like [Aegilops tauschii subsp. tauschii]	ER_3	2	1111.08	0.42222	0.00010153	1	106.69	1221600
AAAGLGAAASLLSASLYTVDGGER	24	A0A3B6C8B0	prohibitin-3, mitochondrial-like [Aegilops tauschii subsp. tauschii]	ER_1	3	741.053	-0.83477	NaN	0		810020
AAAGPGNEGKPLVVR	15	A0A3B5Z149	cytochrome P450 98A1 [Aegilops tauschii subsp. tauschii]	CK_1	2	718.404	-0.31642	0.0016201	1	115.24	2052800
AAAGPGNEGKPLVVR	15	A0A3B5Z149	cytochrome P450 98A1 [Aegilops tauschii subsp. tauschii]	CK_3	2	718.404	-0.37627	0.00044024	1	144.51	2749800
AAAGPGNEGKPLVVR	15	A0A3B5Z149	cytochrome P450 98A1 [Aegilops tauschii subsp. tauschii]	ER_1	2	718.404	-0.36869	3.1403e-08	1	173.06	2947100
AAAGPGNEGKPLVVR	15	A0A3B5Z149	cytochrome P450 98A1 [Aegilops tauschii subsp. tauschii]	ER_1	3	479.272	-0.047178	0.00040976	1	104.81	11298000
AAAGPGNEGKPLVVR	15	A0A3B5Z149	cytochrome P450 98A1 [Aegilops tauschii subsp. tauschii]	ER_2	2	718.404	-0.32613	0.00069429	2	136.33	2925000
AAAGPGNEGKPLVVR	15	A0A3B5Z149	cytochrome P450 98A1 [Aegilops tauschii subsp. tauschii]	ER_3	2	718.404	0.43382	0.00080516	1	133.04	2807000
AAAGPGNEGKPLVVR	15	A0A3B5Z149	cytochrome P450 98A1 [Aegilops tauschii subsp. tauschii]	ER_3	3	479.272	0.47158	0.00011232	1	118.73	12937000
AAAGPGNEGKPLVVR	15	A0A3B5Z149	cytochrome P450 98A1 [Aegilops tauschii subsp. tauschii]	CK_2	2	718.404	-0.2387	NaN	0		2129700
AAAGPGNEGKPLVVR	15	A0A3B5Z149	cytochrome P450 98A1 [Aegilops tauschii subsp. tauschii]	CK_2	3	479.272	-0.35762	NaN	0		6284900
AAAGPHSAVVG	11	A0A3B6ILJ9	caffeoylshikimate esterase [Aegilops tauschii subsp. tauschii]	ER_1	2	468.749	-1.5018	0.039253	1	76.1	5568100
AAAGPHSAVVG	11	A0A3B6ILJ9	caffeoylshikimate esterase [Aegilops tauschii subsp. tauschii]	ER_3	2	468.749	-1.5292	0.049548	1	73.233	6308500
AAAGPHSAVVG	11	A0A3B6ILJ9	caffeoylshikimate esterase [Aegilops tauschii subsp. tauschii]	ER_2	2	468.749	-1.5445	NaN	0		4987600
AAAGTMDGIIDTVSAGHPIVPLLELLKPR	29	A0A3B6MS57	probable cinnamyl alcohol dehydrogenase 8D [Aegilops tauschii subsp. tauschii]	CK_1	4	743.663	-0.3555	3.6456e-06	1	83.879	8231900
AAAGTMDGIIDTVSAGHPIVPLLELLKPR	29	A0A3B6MS57	probable cinnamyl alcohol dehydrogenase 8D [Aegilops tauschii subsp. tauschii]	CK_2	4	743.663	-0.20171	5.8902e-07	2	116.44	9945400
AAAGTMDGIIDTVSAGHPIVPLLELLKPR	29	A0A3B6MS57	probable cinnamyl alcohol dehydrogenase 8D [Aegilops tauschii subsp. tauschii]	CK_3	4	743.663	0.38382	6.8028e-06	1	76.133	10123000
AAAGTSGSSQPGAPGR	16	A0A3B6IUX0	tropinone reductase homolog At5g06060-like [Aegilops tauschii subsp. tauschii]	CK_3	2	707.339	1.8336	0.0094594	1	77.726	788910
AAAGTSGSSQPGAPGR	16	A0A3B6IUX0	tropinone reductase homolog At5g06060-like [Aegilops tauschii subsp. tauschii]	CK_1	2	707.339	0.67603	NaN	0		599560
AAAIQSGGDGPANVNR	16	A0A3B6NT35	Clustered mitochondria protein homolog	CK_1	2	749.374	-0.92448	0.00031233	2	123.76	3489500
AAAIQSGGDGPANVNR	16	A0A3B6NT35	Clustered mitochondria protein homolog	CK_2	2	749.374	-0.21507	0.00035303	1	116.58	4345300
AAAIQSGGDGPANVNR	16	A0A3B6NT35	Clustered mitochondria protein homolog	CK_3	2	749.374	-0.89635	0.00042217	1	113.4	2782700
AAAIQSGGDGPANVNR	16	A0A3B6NT35	Clustered mitochondria protein homolog	CK_3	2	749.374		0.00074614	1	126.71	0
AAAIQSGGDGPANVNR	16	A0A3B6NT35	Clustered mitochondria protein homolog	ER_1	2	749.374		0.0018992	1	96.673	0
AAAIQSGGDGPANVNR	16	A0A3B6NT35	Clustered mitochondria protein homolog	ER_2	2	749.374	-2.0731	0.0089674	1	78.69	1455100
AAAIQSGGDGPANVNR	16	A0A3B6NT35	Clustered mitochondria protein homolog	ER_3	2	749.374	-0.74072	0.0047484	1	83.292	1407100
AAAIVMR	7	A0A3B6MQW9	ABC transporter G family member 53 [Aegilops tauschii subsp. tauschii]	ER_1	2	366.215	1.6882	0.047879	1	102.98	40409000
AAAIVMR	7	A0A3B6MQW9	ABC transporter G family member 53 [Aegilops tauschii subsp. tauschii]	ER_2	2	366.215	1.9496	0.047879	1	102.98	42076000
AAAIVMR	7	A0A3B6MQW9	ABC transporter G family member 53 [Aegilops tauschii subsp. tauschii]	ER_3	2	366.215	1.3453	0.047879	2	102.98	43563000
AAAIVMR	7	A0A3B6MQW9	ABC transporter G family member 53 [Aegilops tauschii subsp. tauschii]	ER_3	2	366.215	0.9993	NaN	0		2471100
AAAIVMR	7	A0A3B6MQW9	ABC transporter G family member 53 [Aegilops tauschii subsp. tauschii]	ER_1	2	366.215	1.4921	NaN	0		410550
AAALLCR	7	Q6KCK6	Putative calcium-dependent protein kinase	CK_2	2	387.718	-0.32188	0.047879	1	102.98	55312000
AAALLCR	7	Q6KCK6	Putative calcium-dependent protein kinase	CK_3	2	387.718	-0.61435	0.012392	1	142.63	51061000
AAALLCR	7	Q6KCK6	Putative calcium-dependent protein kinase	ER_1	2	387.718		0.057446	1	102.98	0
AAALLCR	7	Q6KCK6	Putative calcium-dependent protein kinase	ER_2	2	387.718		0.057446	1	102.98	0
AAALLCR	7	Q6KCK6	Putative calcium-dependent protein kinase	ER_3	2	387.718		0.057446	1	102.98	0
AAALLCR	7	Q6KCK6	Putative calcium-dependent protein kinase	CK_1	2	387.718	-2.2847	NaN	0		61426000
AAALLDVSPVTDVTAISEPR	20	A0A3B6N273	electron transfer flavoprotein subunit alpha, mitochondrial [Aegilops tauschii subsp. tauschii]	CK_1	2	1013.05	1.05	4.4878e-07	1	125.51	5407900
AAALLDVSPVTDVTAISEPR	20	A0A3B6N273	electron transfer flavoprotein subunit alpha, mitochondrial [Aegilops tauschii subsp. tauschii]	CK_2	2	1013.05	0.198	3.7804e-05	1	105.79	4565400
AAALLDVSPVTDVTAISEPR	20	A0A3B6N273	electron transfer flavoprotein subunit alpha, mitochondrial [Aegilops tauschii subsp. tauschii]	CK_3	2	1013.05	-0.43285	4.2657e-05	1	105.52	3988900
AAALLDVSPVTDVTAISEPR	20	A0A3B6N273	electron transfer flavoprotein subunit alpha, mitochondrial [Aegilops tauschii subsp. tauschii]	ER_1	2	1013.05	1.2591	4.1815e-07	1	126.4	3815600
AAALLDVSPVTDVTAISEPR	20	A0A3B6N273	electron transfer flavoprotein subunit alpha, mitochondrial [Aegilops tauschii subsp. tauschii]	ER_2	2	1013.05	-0.095574	0.00379	1	74.324	4013700
AAALLDVSPVTDVTAISEPR	20	A0A3B6N273	electron transfer flavoprotein subunit alpha, mitochondrial [Aegilops tauschii subsp. tauschii]	ER_3	2	1013.05	0.87781	0.00017548	2	98.175	4423500
AAALNHHAAAFPLPAGADLSR	21	A0A3B6RHJ8	Nicalin	CK_1	3	691.033	0.81193	1.4749e-06	1	111.65	10061000
AAALNHHAAAFPLPAGADLSR	21	A0A3B6RHJ8	Nicalin	CK_1	4	518.526	0.11293	0.0027006	1	62.468	11592000
AAALNHHAAAFPLPAGADLSR	21	A0A3B6RHJ8	Nicalin	CK_2	3	691.033	1.0708	8.2245e-05	2	88.574	7806100
AAALNHHAAAFPLPAGADLSR	21	A0A3B6RHJ8	Nicalin	CK_2	4	518.526	-0.17979	0.0074865	1	57.171	5162600
AAALNHHAAAFPLPAGADLSR	21	A0A3B6RHJ8	Nicalin	CK_3	3	691.033		4.119e-07	1	104.45	0
AAALNHHAAAFPLPAGADLSR	21	A0A3B6RHJ8	Nicalin	ER_1	4	518.526	0.15835	0.0002524	2	79.462	21381000
AAALNHHAAAFPLPAGADLSR	21	A0A3B6RHJ8	Nicalin	ER_1	3	691.033	1.6958	8.3949e-08	2	118.23	27958000
AAALNHHAAAFPLPAGADLSR	21	A0A3B6RHJ8	Nicalin	ER_1	2	1036.05	-0.23522	0.0081759	2	68.42	5953700
AAALNHHAAAFPLPAGADLSR	21	A0A3B6RHJ8	Nicalin	ER_2	4	518.526	0.35901	0.0090387	2	55.453	16767000
AAALNHHAAAFPLPAGADLSR	21	A0A3B6RHJ8	Nicalin	ER_2	3	691.033	1.6851	1.6986e-06	1	110.6	17972000
AAALNHHAAAFPLPAGADLSR	21	A0A3B6RHJ8	Nicalin	ER_3	4	518.526	0.24875	0.0016204	2	66.636	18204000
AAALNHHAAAFPLPAGADLSR	21	A0A3B6RHJ8	Nicalin	ER_3	3	691.033	1.7674	5.5978e-07	1	115.91	18237000
AAALNIVPTSTGAAK	15	A0A3B6B1C5	Glyceraldehyde-3-phosphate dehydrogenase	CK_1	2	692.893	-0.28176	0.00018266	2	134.4	513920000
AAALNIVPTSTGAAK	15	A0A3B6B1C5	Glyceraldehyde-3-phosphate dehydrogenase	CK_2	2	692.893	-0.17107	0.00022504	1	129.17	579180000
AAALNIVPTSTGAAK	15	A0A3B6B1C5	Glyceraldehyde-3-phosphate dehydrogenase	CK_3	2	692.893	0.049389	0.00011233	2	143.58	634770000
AAALNIVPTSTGAAK	15	A0A3B6B1C5	Glyceraldehyde-3-phosphate dehydrogenase	CK_1	2	692.893		0.0079132	1	89.466	0
AAALNIVPTSTGAAK	15	A0A3B6B1C5	Glyceraldehyde-3-phosphate dehydrogenase	CK_1	2	692.893	0.44555	0.004407	1	86.498	16052000
AAALNIVPTSTGAAK	15	A0A3B6B1C5	Glyceraldehyde-3-phosphate dehydrogenase	CK_2	2	692.893	0.24974	0.0045689	1	85.909	17632000
AAALNIVPTSTGAAK	15	A0A3B6B1C5	Glyceraldehyde-3-phosphate dehydrogenase	CK_1	2	692.893	-0.90558	0.00010993	4	143.93	9182500000
AAALNIVPTSTGAAK	15	A0A3B6B1C5	Glyceraldehyde-3-phosphate dehydrogenase	CK_1	3	462.265	-0.096629	0.00012017	2	111.88	189030000
AAALNIVPTSTGAAK	15	A0A3B6B1C5	Glyceraldehyde-3-phosphate dehydrogenase	CK_1	2	692.893	-0.80593	0.034023	1	70.47	6071400
AAALNIVPTSTGAAK	15	A0A3B6B1C5	Glyceraldehyde-3-phosphate dehydrogenase	CK_1	2	692.893	0.43774	0.0013959	2	100.11	1143900
AAALNIVPTSTGAAK	15	A0A3B6B1C5	Glyceraldehyde-3-phosphate dehydrogenase	CK_1	2	692.893	0.45287	0.0011133	4	103.14	1401600
AAALNIVPTSTGAAK	15	A0A3B6B1C5	Glyceraldehyde-3-phosphate dehydrogenase	CK_1	2	692.893	0.75161	0.0029456	1	91.812	1432900
AAALNIVPTSTGAAK	15	A0A3B6B1C5	Glyceraldehyde-3-phosphate dehydrogenase	CK_1	2	692.893	1.281	0.0015694	1	98.253	1401900
AAALNIVPTSTGAAK	15	A0A3B6B1C5	Glyceraldehyde-3-phosphate dehydrogenase	CK_1	2	692.893		0.034102	1	77.42	0
AAALNIVPTSTGAAK	15	A0A3B6B1C5	Glyceraldehyde-3-phosphate dehydrogenase	CK_1	2	692.893		0.034972	1	77.24	0
AAALNIVPTSTGAAK	15	A0A3B6B1C5	Glyceraldehyde-3-phosphate dehydrogenase	CK_1	2	692.893		0.023362	1	79.652	0
AAALNIVPTSTGAAK	15	A0A3B6B1C5	Glyceraldehyde-3-phosphate dehydrogenase	CK_1	2	692.893		0.011157	1	87.083	0
AAALNIVPTSTGAAK	15	A0A3B6B1C5	Glyceraldehyde-3-phosphate dehydrogenase	CK_2	2	692.893	-0.66458	0.027329	2	71.98	22089000
AAALNIVPTSTGAAK	15	A0A3B6B1C5	Glyceraldehyde-3-phosphate dehydrogenase	CK_2	2	692.893	-1.017	0.00015514	4	137.8	9532200000
AAALNIVPTSTGAAK	15	A0A3B6B1C5	Glyceraldehyde-3-phosphate dehydrogenase	CK_2	3	462.265	0.0034249	5.7616e-05	3	120.29	249740000
AAALNIVPTSTGAAK	15	A0A3B6B1C5	Glyceraldehyde-3-phosphate dehydrogenase	CK_2	2	692.893	0.94292	0.010487	1	80.387	10005000
AAALNIVPTSTGAAK	15	A0A3B6B1C5	Glyceraldehyde-3-phosphate dehydrogenase	CK_2	3	462.265	0.54023	0.00077787	1	89.911	57693000
AAALNIVPTSTGAAK	15	A0A3B6B1C5	Glyceraldehyde-3-phosphate dehydrogenase	CK_2	2	692.893	-0.016379	0.00019009	4	133.48	1660000
AAALNIVPTSTGAAK	15	A0A3B6B1C5	Glyceraldehyde-3-phosphate dehydrogenase	CK_2	2	692.893	-0.16208	0.00022855	1	128.22	1674600
AAALNIVPTSTGAAK	15	A0A3B6B1C5	Glyceraldehyde-3-phosphate dehydrogenase	CK_2	2	692.893		0.0012733	1	102.5	0
AAALNIVPTSTGAAK	15	A0A3B6B1C5	Glyceraldehyde-3-phosphate dehydrogenase	CK_2	2	692.893		0.0052443	1	91.812	0
AAALNIVPTSTGAAK	15	A0A3B6B1C5	Glyceraldehyde-3-phosphate dehydrogenase	CK_2	2	692.893		0.0020707	1	100.18	0
AAALNIVPTSTGAAK	15	A0A3B6B1C5	Glyceraldehyde-3-phosphate dehydrogenase	CK_3	2	692.893	-0.65282	0.00016301	3	136.83	9662200000
AAALNIVPTSTGAAK	15	A0A3B6B1C5	Glyceraldehyde-3-phosphate dehydrogenase	CK_3	3	462.265	0.078223	2.375e-05	2	144.51	178850000
AAALNIVPTSTGAAK	15	A0A3B6B1C5	Glyceraldehyde-3-phosphate dehydrogenase	CK_3	2	692.893	0.22908	0.00023928	7	125.22	1775200
AAALNIVPTSTGAAK	15	A0A3B6B1C5	Glyceraldehyde-3-phosphate dehydrogenase	CK_3	2	692.893	-0.38581	9.151e-05	2	146.59	1852100
AAALNIVPTSTGAAK	15	A0A3B6B1C5	Glyceraldehyde-3-phosphate dehydrogenase	CK_3	2	692.893	-0.67206	0.0001257	1	141.65	1850500
AAALNIVPTSTGAAK	15	A0A3B6B1C5	Glyceraldehyde-3-phosphate dehydrogenase	CK_3	2	692.893	-0.9142	0.0002569	1	120.29	1959100
AAALNIVPTSTGAAK	15	A0A3B6B1C5	Glyceraldehyde-3-phosphate dehydrogenase	CK_3	2	692.893		0.046766	1	74.789	0
AAALNIVPTSTGAAK	15	A0A3B6B1C5	Glyceraldehyde-3-phosphate dehydrogenase	ER_1	2	692.893	-0.77737	0.0037794	1	88.78	25743000
AAALNIVPTSTGAAK	15	A0A3B6B1C5	Glyceraldehyde-3-phosphate dehydrogenase	ER_2	2	692.893	-0.49759	0.0078197	1	82.578	20894000
AAALNIVPTSTGAAK	15	A0A3B6B1C5	Glyceraldehyde-3-phosphate dehydrogenase	ER_3	2	692.893	-0.46282	0.004485	1	86.214	28672000
AAALNIVPTSTGAAK	15	A0A3B6B1C5	Glyceraldehyde-3-phosphate dehydrogenase	ER_1	2	692.893	0.68573	0.0040422	1	87.824	5108300
AAALNIVPTSTGAAK	15	A0A3B6B1C5	Glyceraldehyde-3-phosphate dehydrogenase	ER_2	2	692.893	0.5734	0.0045689	1	85.909	7242100
AAALNIVPTSTGAAK	15	A0A3B6B1C5	Glyceraldehyde-3-phosphate dehydrogenase	ER_3	2	692.893	0.82842	0.01316	1	78.191	6820100
AAALNIVPTSTGAAK	15	A0A3B6B1C5	Glyceraldehyde-3-phosphate dehydrogenase	ER_1	2	692.893	-0.34622	0.0091958	1	81.448	3596300
AAALNIVPTSTGAAK	15	A0A3B6B1C5	Glyceraldehyde-3-phosphate dehydrogenase	ER_2	2	692.893	-0.10223	0.0024874	1	93.478	5150500
AAALNIVPTSTGAAK	15	A0A3B6B1C5	Glyceraldehyde-3-phosphate dehydrogenase	ER_3	2	692.893	-2.0827	0.034901	1	70.272	7906700
AAALNIVPTSTGAAK	15	A0A3B6B1C5	Glyceraldehyde-3-phosphate dehydrogenase	ER_3	2	692.893	-0.010692	0.016658	1	75.316	4694600
AAALNIVPTSTGAAK	15	A0A3B6B1C5	Glyceraldehyde-3-phosphate dehydrogenase	ER_1	2	692.893	-0.97625	7.8911e-05	4	148.41	7731000000
AAALNIVPTSTGAAK	15	A0A3B6B1C5	Glyceraldehyde-3-phosphate dehydrogenase	ER_1	3	462.265	0.42782	5.7128e-05	1	120.9	155680000
AAALNIVPTSTGAAK	15	A0A3B6B1C5	Glyceraldehyde-3-phosphate dehydrogenase	ER_1	2	692.893	0.52719	0.0036815	3	89.136	1553600
AAALNIVPTSTGAAK	15	A0A3B6B1C5	Glyceraldehyde-3-phosphate dehydrogenase	ER_1	2	692.893	-0.77879	0.00095754	2	104.81	594000
AAALNIVPTSTGAAK	15	A0A3B6B1C5	Glyceraldehyde-3-phosphate dehydrogenase	ER_1	2	692.893	-0.74465	0.058108	1	65.038	588410
AAALNIVPTSTGAAK	15	A0A3B6B1C5	Glyceraldehyde-3-phosphate dehydrogenase	ER_1	2	692.893		0.001302	1	103.76	0
AAALNIVPTSTGAAK	15	A0A3B6B1C5	Glyceraldehyde-3-phosphate dehydrogenase	ER_1	2	692.893		0.01432	1	84.759	0
AAALNIVPTSTGAAK	15	A0A3B6B1C5	Glyceraldehyde-3-phosphate dehydrogenase	ER_1	2	692.893		0.015533	1	83.869	0
AAALNIVPTSTGAAK	15	A0A3B6B1C5	Glyceraldehyde-3-phosphate dehydrogenase	ER_1	2	692.893		0.028878	1	78.505	0
AAALNIVPTSTGAAK	15	A0A3B6B1C5	Glyceraldehyde-3-phosphate dehydrogenase	ER_2	2	692.893	0.033891	0.00050336	1	112.62	1653200
AAALNIVPTSTGAAK	15	A0A3B6B1C5	Glyceraldehyde-3-phosphate dehydrogenase	ER_2	2	692.893	-0.93312	9.0236e-05	4	146.77	6972600000
AAALNIVPTSTGAAK	15	A0A3B6B1C5	Glyceraldehyde-3-phosphate dehydrogenase	ER_2	1	1384.78	-0.18297	0.010862	1	96.229	222300000
AAALNIVPTSTGAAK	15	A0A3B6B1C5	Glyceraldehyde-3-phosphate dehydrogenase	ER_2	3	462.265	-0.013035	5.7942e-05	1	119.88	37039000
AAALNIVPTSTGAAK	15	A0A3B6B1C5	Glyceraldehyde-3-phosphate dehydrogenase	ER_2	2	692.893	0.27364	0.00036428	3	115.83	801990
AAALNIVPTSTGAAK	15	A0A3B6B1C5	Glyceraldehyde-3-phosphate dehydrogenase	ER_2	2	692.893	0.36298	0.00079201	4	106.58	763720
AAALNIVPTSTGAAK	15	A0A3B6B1C5	Glyceraldehyde-3-phosphate dehydrogenase	ER_2	2	692.893	-0.37663	0.0013956	1	100.11	857450
AAALNIVPTSTGAAK	15	A0A3B6B1C5	Glyceraldehyde-3-phosphate dehydrogenase	ER_2	2	692.893		0.01729	1	82.578	0
AAALNIVPTSTGAAK	15	A0A3B6B1C5	Glyceraldehyde-3-phosphate dehydrogenase	ER_2	2	692.893		0.0043807	1	94.09	0
AAALNIVPTSTGAAK	15	A0A3B6B1C5	Glyceraldehyde-3-phosphate dehydrogenase	ER_2	2	692.893		0.0014406	1	109.83	0
AAALNIVPTSTGAAK	15	A0A3B6B1C5	Glyceraldehyde-3-phosphate dehydrogenase	ER_2	2	692.893		0.0014544	1	110.44	0
AAALNIVPTSTGAAK	15	A0A3B6B1C5	Glyceraldehyde-3-phosphate dehydrogenase	ER_3	2	692.893	-0.69115	0.00015402	6	137.93	7116600000
AAALNIVPTSTGAAK	15	A0A3B6B1C5	Glyceraldehyde-3-phosphate dehydrogenase	ER_3	3	462.265	0.3891	5.3167e-05	1	125.84	134800000
AAALNIVPTSTGAAK	15	A0A3B6B1C5	Glyceraldehyde-3-phosphate dehydrogenase	ER_3	2	692.893	0.16004	0.04372	1	68.283	534460
AAALNIVPTSTGAAK	15	A0A3B6B1C5	Glyceraldehyde-3-phosphate dehydrogenase	ER_3	2	692.893	0.64645	0.014098	1	77.42	760800
AAALNIVPTSTGAAK	15	A0A3B6B1C5	Glyceraldehyde-3-phosphate dehydrogenase	ER_3	2	692.893	0.82919	0.0077161	6	82.663	852880
AAALNIVPTSTGAAK	15	A0A3B6B1C5	Glyceraldehyde-3-phosphate dehydrogenase	ER_3	2	692.893	0.60227	0.0005983	1	110.44	1107500
AAALNIVPTSTGAAK	15	A0A3B6B1C5	Glyceraldehyde-3-phosphate dehydrogenase	ER_3	2	692.893	0.65818	0.0011133	2	103.14	872000
AAALNIVPTSTGAAK	15	A0A3B6B1C5	Glyceraldehyde-3-phosphate dehydrogenase	ER_3	3	462.265	0.60212	0.034166	1	73.758	100280000
AAALNIVPTSTGAAK	15	A0A3B6B1C5	Glyceraldehyde-3-phosphate dehydrogenase	CK_3	2	692.893	0.6405	NaN	0		15109000
AAALNIVPTSTGAAK	15	A0A3B6B1C5	Glyceraldehyde-3-phosphate dehydrogenase	CK_1	1	1384.78	-0.57528	NaN	0		646270000
AAALNIVPTSTGAAK	15	A0A3B6B1C5	Glyceraldehyde-3-phosphate dehydrogenase	CK_2	1	1384.78	-0.46973	NaN	0		660990000
AAALNIVPTSTGAAK	15	A0A3B6B1C5	Glyceraldehyde-3-phosphate dehydrogenase	CK_2	2	692.893	-1.2518	NaN	0		1933800
AAALNIVPTSTGAAK	15	A0A3B6B1C5	Glyceraldehyde-3-phosphate dehydrogenase	CK_3	1	1384.78	-0.25194	NaN	0		651520000
AAALNIVPTSTGAAK	15	A0A3B6B1C5	Glyceraldehyde-3-phosphate dehydrogenase	CK_3	2	692.893	-0.81405	NaN	0		21583000
AAALNIVPTSTGAAK	15	A0A3B6B1C5	Glyceraldehyde-3-phosphate dehydrogenase	CK_3	2	692.893	-0.21349	NaN	0		1322000
AAALNIVPTSTGAAK	15	A0A3B6B1C5	Glyceraldehyde-3-phosphate dehydrogenase	CK_3	3	462.265	0.46739	NaN	0		222480000
AAALNIVPTSTGAAK	15	A0A3B6B1C5	Glyceraldehyde-3-phosphate dehydrogenase	ER_1	1	1384.78	-0.57181	NaN	0		441130000
AAALNIVPTSTGAAK	15	A0A3B6B1C5	Glyceraldehyde-3-phosphate dehydrogenase	ER_1	2	692.893	-0.85879	NaN	0		636930
AAALNIVPTSTGAAK	15	A0A3B6B1C5	Glyceraldehyde-3-phosphate dehydrogenase	ER_2	2	692.893	-0.064986	NaN	0		1775200
AAALNIVPTSTGAAK	15	A0A3B6B1C5	Glyceraldehyde-3-phosphate dehydrogenase	ER_3	1	1384.78	-0.040368	NaN	0		381950000
AAALNIVPTSTGAAK	15	A0A3B6B1C5	Glyceraldehyde-3-phosphate dehydrogenase	ER_3	2	692.893	2.2271	NaN	0		1302600
AAALVDLAEDGVGIPEDVLNDTR	23	Q6YLX9	Two pore calcium channel protein 1	CK_1	2	1177.1	-0.064749	1.8934e-13	1	140.73	6374000
AAALVDLAEDGVGIPEDVLNDTR	23	Q6YLX9	Two pore calcium channel protein 1	CK_1	3	785.068	-0.90842	0.00099699	1	67.11	20509000
AAALVDLAEDGVGIPEDVLNDTR	23	Q6YLX9	Two pore calcium channel protein 1	CK_2	2	1177.1	0.016394	1.1665e-11	1	137.72	9357200
AAALVDLAEDGVGIPEDVLNDTR	23	Q6YLX9	Two pore calcium channel protein 1	CK_3	2	1177.1	-0.07153	3.0278e-11	1	133.74	5880300
AAALVDLAEDGVGIPEDVLNDTR	23	Q6YLX9	Two pore calcium channel protein 1	ER_1	2	1177.1	0.55977	1.6966e-05	1	114.63	3346600
AAALVDLAEDGVGIPEDVLNDTR	23	Q6YLX9	Two pore calcium channel protein 1	ER_1	3	785.068	-0.031838	2.028e-12	1	138.28	9989800
AAALVDLAEDGVGIPEDVLNDTR	23	Q6YLX9	Two pore calcium channel protein 1	ER_2	2	1177.1	-0.19874	5.2401e-05	1	107.21	4950600
AAALVDLAEDGVGIPEDVLNDTR	23	Q6YLX9	Two pore calcium channel protein 1	ER_2	3	785.068	0.54107	4.8708e-08	1	121	13261000
AAALVDLAEDGVGIPEDVLNDTR	23	Q6YLX9	Two pore calcium channel protein 1	ER_3	2	1177.1	0.66944	4.1646e-08	1	127.58	2647300
AAALVDLAEDGVGIPEDVLNDTR	23	Q6YLX9	Two pore calcium channel protein 1	ER_3	3	785.068	0.16665	2.5843e-08	1	124.82	9942800
AAALVDLAEDGVGIPEDVLNDTR	23	Q6YLX9	Two pore calcium channel protein 1	CK_2	3	785.068	-0.55287	NaN	0		21873000
AAALVDLAEDGVGIPEDVLNDTR	23	Q6YLX9	Two pore calcium channel protein 1	CK_3	3	785.068	0.32052	NaN	0		15955000
AAAMALAQHPVVNASCR	17	A0A3B6N0L8	Dihydrolipoamide acetyltransferase component of pyruvate dehydrogenase complex	CK_1	3	589.631	-0.64912	3.5088e-07	2	155.37	326790000
AAAMALAQHPVVNASCR	17	A0A3B6N0L8	Dihydrolipoamide acetyltransferase component of pyruvate dehydrogenase complex	CK_1	2	883.943	-0.21838	7.0038e-13	1	174.21	76239000
AAAMALAQHPVVNASCR	17	A0A3B6N0L8	Dihydrolipoamide acetyltransferase component of pyruvate dehydrogenase complex	CK_2	3	589.631	0.22389	2.7566e-06	3	144.29	349660000
AAAMALAQHPVVNASCR	17	A0A3B6N0L8	Dihydrolipoamide acetyltransferase component of pyruvate dehydrogenase complex	CK_2	2	883.943	0.072935	1.6693e-47	1	221.78	86792000
AAAMALAQHPVVNASCR	17	A0A3B6N0L8	Dihydrolipoamide acetyltransferase component of pyruvate dehydrogenase complex	CK_3	3	589.631	-0.60374	1.4539e-19	2	187.16	334790000
AAAMALAQHPVVNASCR	17	A0A3B6N0L8	Dihydrolipoamide acetyltransferase component of pyruvate dehydrogenase complex	CK_3	2	883.943	-0.18423	2.3823e-36	1	212.35	83930000
AAAMALAQHPVVNASCR	17	A0A3B6N0L8	Dihydrolipoamide acetyltransferase component of pyruvate dehydrogenase complex	ER_1	3	589.631	-0.53242	1.9295e-19	1	184.51	11330000
AAAMALAQHPVVNASCR	17	A0A3B6N0L8	Dihydrolipoamide acetyltransferase component of pyruvate dehydrogenase complex	ER_2	3	589.631	-0.3763	3.0447e-05	1	130.95	11614000
AAAMALAQHPVVNASCR	17	A0A3B6N0L8	Dihydrolipoamide acetyltransferase component of pyruvate dehydrogenase complex	ER_2	2	883.943	-3.1402	0.0008372	1	98.408	2293600
AAAMALAQHPVVNASCR	17	A0A3B6N0L8	Dihydrolipoamide acetyltransferase component of pyruvate dehydrogenase complex	ER_3	3	589.631	-0.53349	1.5111e-13	1	174.59	11669000
AAAMALAQHPVVNASCR	17	A0A3B6N0L8	Dihydrolipoamide acetyltransferase component of pyruvate dehydrogenase complex	ER_3	2	883.943	-2.0334	2.1175e-06	1	152.94	2253400
AAAMALAQHPVVNASCR	17	A0A3B6N0L8	Dihydrolipoamide acetyltransferase component of pyruvate dehydrogenase complex	ER_1	2	883.943	-0.73931	8.9504e-09	1	163.9	9547000
AAAMALAQHPVVNASCR	17	A0A3B6N0L8	Dihydrolipoamide acetyltransferase component of pyruvate dehydrogenase complex	ER_1	3	589.631	-0.35007	9.0185e-07	1	150.12	39052000
AAAMALAQHPVVNASCR	17	A0A3B6N0L8	Dihydrolipoamide acetyltransferase component of pyruvate dehydrogenase complex	ER_2	2	883.943	-0.21226	3.9143e-09	1	169.15	6128500
AAAMALAQHPVVNASCR	17	A0A3B6N0L8	Dihydrolipoamide acetyltransferase component of pyruvate dehydrogenase complex	ER_2	3	589.631	0.11851	1.5199e-06	1	148.18	35266000
AAAMALAQHPVVNASCR	17	A0A3B6N0L8	Dihydrolipoamide acetyltransferase component of pyruvate dehydrogenase complex	ER_3	3	589.631	-0.42728	9.0185e-07	1	150.12	40929000
AAAMALAQHPVVNASCR	17	A0A3B6N0L8	Dihydrolipoamide acetyltransferase component of pyruvate dehydrogenase complex	ER_3	2	883.943	-0.42384	0.00016978	1	124.5	9276000
AAAMALAQHPVVNASCR	17	A0A3B6N0L8	Dihydrolipoamide acetyltransferase component of pyruvate dehydrogenase complex	CK_2	2	891.941	0.16177	0.00010719	1	126.77	1932900
AAAMALAQHPVVNASCR	17	A0A3B6N0L8	Dihydrolipoamide acetyltransferase component of pyruvate dehydrogenase complex	CK_3	2	891.941		0.0057319	1	118.71	0
AAAMALAQHPVVNASCR	17	A0A3B6N0L8	Dihydrolipoamide acetyltransferase component of pyruvate dehydrogenase complex	CK_1	3	594.963	-1.2015	8.4367e-05	1	115.26	29829000
AAAMALAQHPVVNASCR	17	A0A3B6N0L8	Dihydrolipoamide acetyltransferase component of pyruvate dehydrogenase complex	CK_1	2	891.941	0.48484	0.00014842	1	115.04	5839100
AAAMALAQHPVVNASCR	17	A0A3B6N0L8	Dihydrolipoamide acetyltransferase component of pyruvate dehydrogenase complex	CK_2	3	594.963	0.10367	0.00020245	1	103.6	25263000
AAAMALAQHPVVNASCR	17	A0A3B6N0L8	Dihydrolipoamide acetyltransferase component of pyruvate dehydrogenase complex	CK_2	2	891.941	0.83607	0.00093174	2	91.592	5047400
AAAMALAQHPVVNASCR	17	A0A3B6N0L8	Dihydrolipoamide acetyltransferase component of pyruvate dehydrogenase complex	CK_3	3	594.963	-0.45573	6.4452e-05	1	123.72	25286000
AAAMALAQHPVVNASCR	17	A0A3B6N0L8	Dihydrolipoamide acetyltransferase component of pyruvate dehydrogenase complex	CK_3	2	891.941	0.81299	0.019748	1	67.299	3530300
AAAMALAQHPVVNASCR	17	A0A3B6N0L8	Dihydrolipoamide acetyltransferase component of pyruvate dehydrogenase complex	ER_1	3	594.963	-0.58992	6.1413e-05	2	127.18	6798900
AAAMALAQHPVVNASCR	17	A0A3B6N0L8	Dihydrolipoamide acetyltransferase component of pyruvate dehydrogenase complex	ER_2	3	594.963	-0.93541	0.00043144	1	94.339	6507000
AAAMALAQHPVVNASCR	17	A0A3B6N0L8	Dihydrolipoamide acetyltransferase component of pyruvate dehydrogenase complex	ER_2	2	891.941		0.0081434	1	113.67	0
AAAMALAQHPVVNASCR	17	A0A3B6N0L8	Dihydrolipoamide acetyltransferase component of pyruvate dehydrogenase complex	ER_3	3	594.963	-1.268	0.025214	1	80.488	6071100
AAAMALAQHPVVNASCR	17	A0A3B6N0L8	Dihydrolipoamide acetyltransferase component of pyruvate dehydrogenase complex	ER_1	3	594.963	0.96453	0.017661	1	62.709	2456800
AAAMALAQHPVVNASCR	17	A0A3B6N0L8	Dihydrolipoamide acetyltransferase component of pyruvate dehydrogenase complex	ER_2	3	594.963	0.30353	0.0034762	1	74.338	2840600
AAAMALAQHPVVNASCR	17	A0A3B6N0L8	Dihydrolipoamide acetyltransferase component of pyruvate dehydrogenase complex	CK_1	2	891.941	0.44523	NaN	0		2302000
AAAMALAQHPVVNASCR	17	A0A3B6N0L8	Dihydrolipoamide acetyltransferase component of pyruvate dehydrogenase complex	ER_3	2	891.941	0.71172	NaN	0		1487500
AAAMALAQHPVVNASCR	17	A0A3B6N0L8	Dihydrolipoamide acetyltransferase component of pyruvate dehydrogenase complex	ER_1	3	594.963	1.1592	NaN	0		2672200
AAAMALAQHPVVNASCR	17	A0A3B6N0L8	Dihydrolipoamide acetyltransferase component of pyruvate dehydrogenase complex	ER_3	3	594.963	0.54929	NaN	0		3984600
AAANAPIAMR	10	A0A3B6HT79	Clathrin heavy chain	CK_1	2	514.271	-0.55282	0.00046213	1	148.52	508330000
AAANAPIAMR	10	A0A3B6HT79	Clathrin heavy chain	CK_2	2	514.271	-0.35089	0.00010866	1	158.87	528660000
AAANAPIAMR	10	A0A3B6HT79	Clathrin heavy chain	CK_3	2	514.271	-0.37624	0.0012864	1	135.71	481110000
AAANAPIAMR	10	A0A3B6HT79	Clathrin heavy chain	ER_1	2	514.271	-0.3158	0.001991	1	123.21	350830000
AAANAPIAMR	10	A0A3B6HT79	Clathrin heavy chain	ER_2	2	514.271	-0.41756	0.00064325	1	146.23	333370000
AAANAPIAMR	10	A0A3B6HT79	Clathrin heavy chain	ER_3	2	514.271	-0.36457	0.0013474	1	134.05	367370000
AAANAPIAMR	10	A0A3B6HT79	Clathrin heavy chain	CK_3	2	522.269	-0.66563	0.041502	1	74.165	23910000
AAANAPIAMR	10	A0A3B6HT79	Clathrin heavy chain	CK_3	2	522.269	-0.066737	0.022296	1	83.647	80280000
AAANAPIAMR	10	A0A3B6HT79	Clathrin heavy chain	ER_1	2	522.269	-0.53539	0.022296	2	83.647	18194000
AAANAPIAMR	10	A0A3B6HT79	Clathrin heavy chain	CK_1	2	522.269	-1.0128	NaN	0		26606000
AAANAPIAMR	10	A0A3B6HT79	Clathrin heavy chain	CK_2	2	522.269	-0.43739	NaN	0		25525000
AAANAPIAMR	10	A0A3B6HT79	Clathrin heavy chain	CK_1	2	522.269	-0.19949	NaN	0		88341000
AAANAPIAMR	10	A0A3B6HT79	Clathrin heavy chain	CK_2	2	522.269	-0.00017844	NaN	0		79949000
AAANAPIAMR	10	A0A3B6HT79	Clathrin heavy chain	ER_2	2	522.269	-0.20356	NaN	0		15831000
AAANAPIAMR	10	A0A3B6HT79	Clathrin heavy chain	ER_3	2	522.269	-0.44738	NaN	0		23450000
AAANAPIAMR	10	A0A3B6HT79	Clathrin heavy chain	ER_1	2	522.269	-0.098587	NaN	0		48978000
AAANAPIAMR	10	A0A3B6HT79	Clathrin heavy chain	ER_2	2	522.269	-0.23319	NaN	0		42375000
AAANAPIAMR	10	A0A3B6HT79	Clathrin heavy chain	ER_3	2	522.269	-0.69587	NaN	0		48272000
AAANTYCQLLSSQSDNNVR	19	A0A3B6GUZ6	Coatomer subunit beta	CK_1	2	1056.49	0.40434	1.1947e-05	2	134.82	8530100
AAANTYCQLLSSQSDNNVR	19	A0A3B6GUZ6	Coatomer subunit beta	CK_1	3	704.664	0.26704	0.011688	1	59.983	6928300
AAANTYCQLLSSQSDNNVR	19	A0A3B6GUZ6	Coatomer subunit beta	CK_2	2	1056.49	0.18198	1.6041e-16	2	177.07	8111700
AAANTYCQLLSSQSDNNVR	19	A0A3B6GUZ6	Coatomer subunit beta	CK_3	2	1056.49	0.13028	0.00098724	1	87.411	10793000
AAANTYCQLLSSQSDNNVR	19	A0A3B6GUZ6	Coatomer subunit beta	CK_3	3	704.664	-1.0874	0.06047	1	45.347	4853400
AAANTYCQLLSSQSDNNVR	19	A0A3B6GUZ6	Coatomer subunit beta	ER_1	2	1056.49	-0.39138	3.0908e-05	1	121.03	8544200
AAANTYCQLLSSQSDNNVR	19	A0A3B6GUZ6	Coatomer subunit beta	ER_1	3	704.664	-0.48652	0.026253	1	52.498	6223600
AAANTYCQLLSSQSDNNVR	19	A0A3B6GUZ6	Coatomer subunit beta	ER_2	3	704.664	0.024972	0.025537	1	52.866	5187700
AAANTYCQLLSSQSDNNVR	19	A0A3B6GUZ6	Coatomer subunit beta	ER_2	2	1056.49	-0.20927	4.9477e-31	1	202.18	8574200
AAANTYCQLLSSQSDNNVR	19	A0A3B6GUZ6	Coatomer subunit beta	ER_3	2	1056.49	-0.39535	1.2115e-07	1	149.52	7614200
AAANTYCQLLSSQSDNNVR	19	A0A3B6GUZ6	Coatomer subunit beta	ER_3	3	704.664	-0.49422	0.00035374	1	83.891	6758200
AAANTYCQLLSSQSDNNVR	19	A0A3B6GUZ6	Coatomer subunit beta	CK_2	3	704.664	-0.81353	NaN	0		6646200
AAANTYCQLLSSQSDNNVR	19	A0A3B6GUZ6	Coatomer subunit beta	ER_3	3	704.664	-2.3405	NaN	0		2912900
AAAPAAGGQGGGMDAALLDDIIR	23	W5DXV3	Serine/threonine-protein phosphatase	CK_1	3	718.36	-0.23818	3.6069e-05	1	97.5	6009600
AAAPAAGGQGGGMDAALLDDIIR	23	W5DXV3	Serine/threonine-protein phosphatase	CK_2	3	718.36	-0.69439	2.6804e-05	1	85.881	5558800
AAAPAAGGQGGGMDAALLDDIIR	23	W5DXV3	Serine/threonine-protein phosphatase	CK_2	2	1077.04	-2.0965	2.5751e-05	1	112.57	2948600
AAAPAAGGQGGGMDAALLDDIIR	23	W5DXV3	Serine/threonine-protein phosphatase	CK_3	3	718.36	-1.0145	2.7581e-05	1	84.948	4895900
AAAPAAGGQGGGMDAALLDDIIR	23	W5DXV3	Serine/threonine-protein phosphatase	CK_3	2	1077.04	-2.1738	6.953e-12	1	138.66	3101800
AAAPAAGGQGGGMDAALLDDIIR	23	W5DXV3	Serine/threonine-protein phosphatase	CK_1	3	718.36	0.011522	3.1638e-05	1	89.721	9317800
AAAPAAGGQGGGMDAALLDDIIR	23	W5DXV3	Serine/threonine-protein phosphatase	CK_2	3	718.36	0.73627	3.6006e-08	1	123.17	12668000
AAAPAAGGQGGGMDAALLDDIIR	23	W5DXV3	Serine/threonine-protein phosphatase	CK_3	3	718.36	0.55446	5.271e-12	2	135.23	11024000
AAAPAAGGQGGGMDAALLDDIIR	23	W5DXV3	Serine/threonine-protein phosphatase	ER_1	3	718.36	-0.44853	3.0983e-05	1	89.201	4780700
AAAPAAGGQGGGMDAALLDDIIR	23	W5DXV3	Serine/threonine-protein phosphatase	ER_1	2	1077.04	-2.4523	0.0047421	1	66.137	1608900
AAAPAAGGQGGGMDAALLDDIIR	23	W5DXV3	Serine/threonine-protein phosphatase	ER_2	3	718.36	-0.12697	3.0554e-08	1	124.08	2632700
AAAPAAGGQGGGMDAALLDDIIR	23	W5DXV3	Serine/threonine-protein phosphatase	CK_1	2	1077.04	-1.0136	NaN	0		2811300
AAAPAAGGQGGGMDAALLDDIIRR	24	W5DXV3	Serine/threonine-protein phosphatase	CK_1	3	770.394	0.073394	2.7606e-05	2	105.79	13219000
AAAPAAGGQGGGMDAALLDDIIRR	24	W5DXV3	Serine/threonine-protein phosphatase	ER_1	3	770.394	-0.33825	0.014353	1	57.798	2699900
AAAPGAVPEGAAVR	14	A0A3B6RBU0	alternative NAD(P)H-ubiquinone oxidoreductase C1, chloroplastic/mitochondrial isoform X1 [Brachypodium distachyon]	CK_1	2	618.838	-0.00419	0.027227	1	73.386	9571400
AAAPGAVPEGAAVR	14	A0A3B6RBU0	alternative NAD(P)H-ubiquinone oxidoreductase C1, chloroplastic/mitochondrial isoform X1 [Brachypodium distachyon]	CK_3	2	618.838	0.084498	0.02477	1	73.877	6182600
AAAPGAVPEGAAVR	14	A0A3B6RBU0	alternative NAD(P)H-ubiquinone oxidoreductase C1, chloroplastic/mitochondrial isoform X1 [Brachypodium distachyon]	ER_1	2	618.838	0.35776	0.0010735	1	105.95	13506000
AAAPGAVPEGAAVR	14	A0A3B6RBU0	alternative NAD(P)H-ubiquinone oxidoreductase C1, chloroplastic/mitochondrial isoform X1 [Brachypodium distachyon]	ER_2	2	618.838	-0.093669	0.00011458	1	120.53	10448000
AAAPGAVPEGAAVR	14	A0A3B6RBU0	alternative NAD(P)H-ubiquinone oxidoreductase C1, chloroplastic/mitochondrial isoform X1 [Brachypodium distachyon]	ER_3	2	618.838	-0.6322	0.0001097	1	121.21	18692000
AAAPGAVPEGAAVR	14	A0A3B6RBU0	alternative NAD(P)H-ubiquinone oxidoreductase C1, chloroplastic/mitochondrial isoform X1 [Brachypodium distachyon]	CK_2	2	618.838	-0.17488	NaN	0		9751100
AAAQAPTMETPTGAQLVQAQADLWR	25	A0A3B6GY97	flavonoid O-methyltransferase-like protein Os11g0303600 [Aegilops tauschii subsp. tauschii]	ER_2	3	889.778	-0.32444	3.7081e-05	1	77.675	4608700
AAAQAPTMETPTGAQLVQAQADLWR	25	A0A3B6GY97	flavonoid O-methyltransferase-like protein Os11g0303600 [Aegilops tauschii subsp. tauschii]	ER_1	3	889.778	-0.46356	NaN	0		6826100
AAAQGEGEGERYPVEEVALVVPETDDPATPVMTFR	35	A0A3B6LS23	oligopeptide transporter 3 [Aegilops tauschii subsp. tauschii]	CK_1	3	1244.27	-0.61889	1.1465e-10	2	90.701	7222300
AAAQGEGEGERYPVEEVALVVPETDDPATPVMTFR	35	A0A3B6LS23	oligopeptide transporter 3 [Aegilops tauschii subsp. tauschii]	CK_3	3	1244.27	-0.37885	7.3096e-08	2	71.709	6216800
AAAQGEGEGERYPVEEVALVVPETDDPATPVMTFR	35	A0A3B6LS23	oligopeptide transporter 3 [Aegilops tauschii subsp. tauschii]	ER_3	3	1244.27	1.0895	1.1627e-10	1	89.805	4619400
AAAQLIR	7	A0A3B6LIR4	calcium-dependent protein kinase 28 [Aegilops tauschii subsp. tauschii]	CK_1	2	371.732	-0.26639	0.059219	1	96.048	36618000
AAAQLIR	7	A0A3B6LIR4	calcium-dependent protein kinase 28 [Aegilops tauschii subsp. tauschii]	CK_2	2	371.732	-0.0010599	0.047879	1	102.98	39083000
AAAQLIR	7	A0A3B6LIR4	calcium-dependent protein kinase 28 [Aegilops tauschii subsp. tauschii]	CK_3	2	371.732	-0.12634	0.059219	1	96.048	39977000
AAAQLIR	7	A0A3B6LIR4	calcium-dependent protein kinase 28 [Aegilops tauschii subsp. tauschii]	ER_1	2	371.732	-0.24791	NaN	0		15827000
AAAQLIR	7	A0A3B6LIR4	calcium-dependent protein kinase 28 [Aegilops tauschii subsp. tauschii]	ER_2	2	371.732	0.14786	NaN	0		17874000
AAAQLIR	7	A0A3B6LIR4	calcium-dependent protein kinase 28 [Aegilops tauschii subsp. tauschii]	ER_3	2	371.732	0.051614	NaN	0		15794000
AAASAAATSHSPSAASSAGPRPEVR	25	A0A3B6C799	ubiquinol-cytochrome-c reductase complex assembly factor 1 [Aegilops tauschii subsp. tauschii]	ER_1	3	769.719		1.6475e-09	1	102.98	0
AAASAAATSHSPSAASSAGPRPEVR	25	A0A3B6C799	ubiquinol-cytochrome-c reductase complex assembly factor 1 [Aegilops tauschii subsp. tauschii]	ER_3	3	769.719	0.54831	1.4996e-11	1	130.36	1568500
AAASAVGCHALIHDEGDPILVVSSAK	26	A0A1D6SDJ6	---	CK_1	3	863.443		0.0067204	1	62.678	0
AAASNSPWYGPDR	13	A0A3B6RIZ5	Chlorophyll a-b binding protein, chloroplastic	CK_1	2	696.321	0.2258	1.0353e-14	1	184.31	65047000
AAASNSPWYGPDR	13	A0A3B6RIZ5	Chlorophyll a-b binding protein, chloroplastic	CK_2	2	696.321	0.3182	0.00017204	1	132.79	62477000
AAASNSPWYGPDR	13	A0A3B6RIZ5	Chlorophyll a-b binding protein, chloroplastic	CK_3	2	696.321	-0.16241	6.5211e-05	1	153.49	69263000
AAASNSPWYGPDR	13	A0A3B6RIZ5	Chlorophyll a-b binding protein, chloroplastic	ER_1	2	696.321	0.10598	0.00014482	2	138.2	39481000
AAASNSPWYGPDR	13	A0A3B6RIZ5	Chlorophyll a-b binding protein, chloroplastic	ER_2	2	696.321	-0.032767	9.8016e-07	1	166.62	37284000
AAASNSPWYGPDR	13	A0A3B6RIZ5	Chlorophyll a-b binding protein, chloroplastic	ER_3	2	696.321	0.41951	6.5367e-07	3	168.82	30962000
AAASSALGLLIK	12	A0A3B6I5C9	protein SHOOT GRAVITROPISM 6 isoform X1 [Aegilops tauschii subsp. tauschii]	CK_1	2	557.845		0.032028	1	83.182	0
AAASSALGLLIK	12	A0A3B6I5C9	protein SHOOT GRAVITROPISM 6 isoform X1 [Aegilops tauschii subsp. tauschii]	CK_3	2	557.845		0.011334	1	98.156	0
AAASSATSVHDFTVK	15	A0A3B6CB61	Glutathione peroxidase	CK_1	2	767.381	0.06584	2.9767e-33	1	209.22	150210000
AAASSATSVHDFTVK	15	A0A3B6CB61	Glutathione peroxidase	CK_2	2	767.381	-0.098015	7.3698e-17	1	190.57	127750000
AAASSATSVHDFTVK	15	A0A3B6CB61	Glutathione peroxidase	CK_3	2	767.381	0.10267	3.2487e-90	1	269.88	115110000
AAASSATSVHDFTVK	15	A0A3B6CB61	Glutathione peroxidase	ER_1	2	767.381	0.0080445	0.00011205	2	142.95	173460000
AAASSATSVHDFTVK	15	A0A3B6CB61	Glutathione peroxidase	ER_2	2	767.381	0.25974	3.5184e-11	1	178.68	163580000
AAASSATSVHDFTVK	15	A0A3B6CB61	Glutathione peroxidase	ER_3	2	767.381	0.17743	0.00020405	1	130.72	165760000
AAASVLKEDALAR	13	A9RAA9	Serine/threonine protein kinase 1	CK_1	3	438.917	-0.74896	0.00029262	1	111.94	15398000
AAASVLKEDALAR	13	A9RAA9	Serine/threonine protein kinase 1	CK_1	2	657.872	-0.49815	1.8981e-29	1	211.38	9318100
AAASVLKEDALAR	13	A9RAA9	Serine/threonine protein kinase 1	CK_2	3	438.917	-0.78193	6.1505e-05	2	138.42	14728000
AAASVLKEDALAR	13	A9RAA9	Serine/threonine protein kinase 1	CK_2	2	657.872	-0.36834	2.6674e-14	1	188.48	9683800
AAASVLKEDALAR	13	A9RAA9	Serine/threonine protein kinase 1	CK_3	3	438.917	-0.93183	0.0019976	1	92.792	15480000
AAASVLKEDALAR	13	A9RAA9	Serine/threonine protein kinase 1	CK_3	2	657.872	-0.77397	0.00019493	1	156	8671100
AAASVLKEDALAR	13	A9RAA9	Serine/threonine protein kinase 1	ER_1	3	438.917	-0.70488	7.4244e-05	1	132.5	20173000
AAASVLKEDALAR	13	A9RAA9	Serine/threonine protein kinase 1	ER_1	2	657.872		0.01223	1	113.07	0
AAASVLKEDALAR	13	A9RAA9	Serine/threonine protein kinase 1	ER_2	3	438.917	-0.71747	8.0183e-05	1	129.74	18558000
AAASVLKEDALAR	13	A9RAA9	Serine/threonine protein kinase 1	ER_3	3	438.917	-1.0647	6.8658e-05	1	135.1	17197000
AAASVLKEDALAR	13	A9RAA9	Serine/threonine protein kinase 1	ER_3	2	657.872	0.01966	1.321e-29	1	213.18	11185000
AAASVLKEDALAR	13	A9RAA9	Serine/threonine protein kinase 1	CK_1	2	657.872	-0.71882	NaN	0		1600500
AAASVLKEDALAR	13	A9RAA9	Serine/threonine protein kinase 1	ER_1	2	657.872	0.18181	NaN	0		10297000
AAASVLKEDALAR	13	A9RAA9	Serine/threonine protein kinase 1	ER_2	2	657.872	-0.067424	NaN	0		9285400
AAATAAAEEVLQHMGPVPR	19	A0A1D5USC8	coiled-coil domain-containing protein 115-like [Aegilops tauschii subsp. tauschii]	CK_2	2	980.999		5.3711e-05	1	106.57	0
AAATAAAEEVVQHMGPVPR	19	A0A3B6C9J6	coiled-coil domain-containing protein 115-like [Aegilops tauschii subsp. tauschii]	ER_2	2	973.991	0.48485	6.6251e-05	1	108.71	2431100
AAATAAPPAVTYAAK	15	A0A3B6JM15	YTH domain-containing family protein 2-like [Phoenix dactylifera]	ER_1	2	687.375	-0.56956	0.001717	1	96.673	2117100
AAATAAPPAVTYAAK	15	A0A3B6JM15	YTH domain-containing family protein 2-like [Phoenix dactylifera]	ER_2	2	687.375	0.65083	0.0014131	1	99.927	2002000
AAATAAPPAVTYAAK	15	A0A3B6JM15	YTH domain-containing family protein 2-like [Phoenix dactylifera]	ER_3	2	687.375	2.1074	0.0024874	1	93.478	1828200
AAATAAPPAVTYAAK	15	A0A3B6JM15	YTH domain-containing family protein 2-like [Phoenix dactylifera]	CK_3	2	687.375	0.95583	NaN	0		2425500
AAATAGVVEELTR	13	A0A3B5ZVG6	plant intracellular Ras-group-related LRR protein 5-like [Aegilops tauschii subsp. tauschii]	ER_2	2	665.354	0.99093	0.0071417	1	88.224	11730000
AAATAGVVEELTR	13	A0A3B5ZVG6	plant intracellular Ras-group-related LRR protein 5-like [Aegilops tauschii subsp. tauschii]	CK_1	2	665.354	-0.19679	NaN	0		7559600
AAATAGVVEELTR	13	A0A3B5ZVG6	plant intracellular Ras-group-related LRR protein 5-like [Aegilops tauschii subsp. tauschii]	CK_2	2	665.354	-0.4767	NaN	0		9654400
AAATAGVVEELTR	13	A0A3B5ZVG6	plant intracellular Ras-group-related LRR protein 5-like [Aegilops tauschii subsp. tauschii]	CK_3	2	665.354	-0.21924	NaN	0		7030900
AAATAGVVEELTR	13	A0A3B5ZVG6	plant intracellular Ras-group-related LRR protein 5-like [Aegilops tauschii subsp. tauschii]	ER_1	2	665.354	1.2857	NaN	0		9871900
AAATAGVVEELTR	13	A0A3B5ZVG6	plant intracellular Ras-group-related LRR protein 5-like [Aegilops tauschii subsp. tauschii]	ER_3	2	665.354	0.069616	NaN	0		10352000
AAATAPVEVPVAAPVR	16	A0A3B6R7L5	binding partner of ACD11 1-like [Aegilops tauschii subsp. tauschii]	ER_2	2	780.941	-0.61674	0.04078	1	66.387	2278800
AAATAPVEVPVAAPVR	16	A0A3B6R7L5	binding partner of ACD11 1-like [Aegilops tauschii subsp. tauschii]	ER_3	2	780.941	0.68759	0.0014417	1	94.532	3668400
AAATEAAAAALQK	13	A0A3B6B7R8	probable glutathione S-transferase GSTU6 [Aegilops tauschii subsp. tauschii]	CK_2	2	593.825	-2.9128	0.016669	1	81.239	9253500
AAATEAAAAALQK	13	A0A3B6B7R8	probable glutathione S-transferase GSTU6 [Aegilops tauschii subsp. tauschii]	ER_1	2	593.825	-0.40748	0.00017168	1	132.86	8474800
AAATEAAAAALQK	13	A0A3B6B7R8	probable glutathione S-transferase GSTU6 [Aegilops tauschii subsp. tauschii]	ER_1	2	593.825	-4.2815	NaN	0		4583400
AAATEAAAAALQK	13	A0A3B6B7R8	probable glutathione S-transferase GSTU6 [Aegilops tauschii subsp. tauschii]	ER_2	2	593.825	-4.446	NaN	0		5006000
AAATEAAAAALQK	13	A0A3B6B7R8	probable glutathione S-transferase GSTU6 [Aegilops tauschii subsp. tauschii]	ER_3	2	593.825	-4.5943	NaN	0		4283400
AAATLCR	7	A0A3B6A287	calcium-dependent protein kinase 15 [Aegilops tauschii subsp. tauschii]	CK_2	2	381.7	0.87027	0.026985	1	123.99	32697000
AAATLCR	7	A0A3B6A287	calcium-dependent protein kinase 15 [Aegilops tauschii subsp. tauschii]	CK_3	2	381.7	1.0933	0.026985	1	123.99	31723000
AAATLCR	7	A0A3B6A287	calcium-dependent protein kinase 15 [Aegilops tauschii subsp. tauschii]	ER_1	2	381.7	-1.7219	0.028117	1	118.69	33960000
AAATLCR	7	A0A3B6A287	calcium-dependent protein kinase 15 [Aegilops tauschii subsp. tauschii]	ER_1	2	381.7	0.30727	0.03738	1	110.34	5537900
AAATLCR	7	A0A3B6A287	calcium-dependent protein kinase 15 [Aegilops tauschii subsp. tauschii]	ER_2	2	381.7	1.1511	0.051518	1	100.74	5816300
AAATLCR	7	A0A3B6A287	calcium-dependent protein kinase 15 [Aegilops tauschii subsp. tauschii]	ER_2	2	381.7	0.87867	0.028117	1	118.69	5993600
AAATLCR	7	A0A3B6A287	calcium-dependent protein kinase 15 [Aegilops tauschii subsp. tauschii]	ER_3	2	381.7	0.73596	0.044269	1	105.2	7372800
AAATLCR	7	A0A3B6A287	calcium-dependent protein kinase 15 [Aegilops tauschii subsp. tauschii]	ER_3	2	381.7	0.71835	0.037057	1	110.61	5650100
AAATLCR	7	A0A3B6A287	calcium-dependent protein kinase 15 [Aegilops tauschii subsp. tauschii]	CK_1	2	381.7	-0.077217	NaN	0		88900000
AAATLCR	7	A0A3B6A287	calcium-dependent protein kinase 15 [Aegilops tauschii subsp. tauschii]	CK_2	2	381.7	1.728	NaN	0		6541900
AAATLCR	7	A0A3B6A287	calcium-dependent protein kinase 15 [Aegilops tauschii subsp. tauschii]	CK_3	2	381.7	0.23351	NaN	0		6009300
AAATLCR	7	A0A3B6A287	calcium-dependent protein kinase 15 [Aegilops tauschii subsp. tauschii]	ER_1	2	381.7	-0.16328	NaN	0		13983000
AAATQGSIDVPFSYTQR	17	A0A3B6IYU7	natterin-1-like [Zea mays]	CK_2	2	906.45	-0.19028	0.0012626	1	93.226	2234600
AAATQGSIDVPFSYTQR	17	A0A3B6IYU7	natterin-1-like [Zea mays]	ER_1	2	906.45	4.2551	NaN	0		5306300
AAATQGSIDVPFSYTQR	17	A0A3B6IYU7	natterin-1-like [Zea mays]	ER_3	2	906.45	0.55253	NaN	0		1422400
AAATQPLAINTAAGEAIK	18	A0A0M3LQU0	Auxin-repressed protein	CK_3	2	855.973	1.1272	9.5763e-05	1	106.28	2703900
AAATQPLAINTAAGEAIK	18	A0A0M3LQU0	Auxin-repressed protein	ER_1	2	855.973	-0.27708	0.00060639	1	98.062	2072800
AAATQPLAINTAAGEAIK	18	A0A0M3LQU0	Auxin-repressed protein	ER_2	2	855.973		0.0073399	1	80.459	0
AAATQPLAINTAAGEAIK	18	A0A0M3LQU0	Auxin-repressed protein	ER_3	2	855.973	-0.18637	0.0010704	1	90.422	2751400
AAATQPLAINTAAGEAIK	18	A0A0M3LQU0	Auxin-repressed protein	CK_1	2	855.973	1.8021	NaN	0		1380000
AAATQPLAINTAAGEAIK	18	A0A0M3LQU0	Auxin-repressed protein	CK_2	2	855.973	-1.281	NaN	0		1614100
AAATSSSAVAVSTPQGVAER	20	A0A3B6LG00	Prefoldin subunit 3	CK_1	2	951.482	1.0562	3.7108e-07	1	127.32	5459500
AAATSSSAVAVSTPQGVAER	20	A0A3B6LG00	Prefoldin subunit 3	CK_2	2	951.482	-0.26063	1.0685e-07	1	136.49	3743000
AAATSSSAVAVSTPQGVAER	20	A0A3B6LG00	Prefoldin subunit 3	CK_3	2	951.482	1.6615	2.4471e-09	1	145.88	2307600
AAATSTSTSTTPDMPR	16	A0A0A7LYY5	CCAAT-binding transcription factor A	ER_1	2	797.873		0.0015742	1	97.767	0
AAATSTSTSTTPDMPR	16	A0A0A7LYY5	CCAAT-binding transcription factor A	ER_2	2	797.873		0.0023261	1	95.236	0
AAATSTSTSTTPDMPR	16	A0A0A7LYY5	CCAAT-binding transcription factor A	ER_3	2	797.873		0.012237	1	83.54	0
AAATVEVEGIPFPR	14	A0A3B6MP18	Chalcone-flavonone isomerase family protein	ER_1	2	728.893	-0.52787	0.015272	1	79.639	2791000
AAATVEVEGIPFPR	14	A0A3B6MP18	Chalcone-flavonone isomerase family protein	ER_2	2	728.893	-0.72644	0.0017936	1	100.73	2173200
AAAVAALSSVLTAEQSGSSDNLK	23	A0A3B6FY45	villin-2-like [Aegilops tauschii subsp. tauschii]	ER_2	2	1095.57	-0.75811	0.00011655	1	85.518	3642300
AAAVAALSSVLTAEQSGSSDNLK	23	A0A3B6FY45	villin-2-like [Aegilops tauschii subsp. tauschii]	ER_1	2	1095.57	-1.3346	NaN	0		4704600
AAAVAALSSVLTAEQSGSSDNLR	23	A0A3B6H5V2	villin-2-like [Aegilops tauschii subsp. tauschii]	ER_2	3	740.049	0.37604	6.5599e-09	1	128.05	7130300
AAAVAALSSVLTAEQSGSSDNLR	23	A0A3B6H5V2	villin-2-like [Aegilops tauschii subsp. tauschii]	ER_2	2	1109.57		9.812e-14	1	137.64	0
AAAVAALSSVLTAEQSGSSDNLR	23	A0A3B6H5V2	villin-2-like [Aegilops tauschii subsp. tauschii]	ER_3	3	740.049	-0.57849	2.043e-06	2	116.27	4808700
AAAVAALSSVLTAEQSGSSDNLR	23	A0A3B6H5V2	villin-2-like [Aegilops tauschii subsp. tauschii]	ER_3	2	1109.57	-0.62172	1.8262e-07	2	122.3	2578400
AAAVAALSSVLTAEQSGSSDNLR	23	A0A3B6H5V2	villin-2-like [Aegilops tauschii subsp. tauschii]	CK_3	3	740.049	2.5466	NaN	0		2266600
AAAVAALSSVLTAEQSGSSDNLR	23	A0A3B6H5V2	villin-2-like [Aegilops tauschii subsp. tauschii]	ER_1	3	740.049	0.77153	NaN	0		5670000
AAAVADAAVPAAAR	14	A0A3B6H0Z1	selenium-binding protein 1-like [Aegilops tauschii subsp. tauschii]	CK_3	2	633.844	0.59125	0.003389	1	93.348	8262600
AAAVADAAVPAAAR	14	A0A3B6H0Z1	selenium-binding protein 1-like [Aegilops tauschii subsp. tauschii]	CK_1	2	633.844	1.031	NaN	0		7036900
AAAVADAAVPAAAR	14	A0A3B6H0Z1	selenium-binding protein 1-like [Aegilops tauschii subsp. tauschii]	CK_2	2	633.844	0.85366	NaN	0		4861600
AAAVADAAVPAAAR	14	A0A3B6H0Z1	selenium-binding protein 1-like [Aegilops tauschii subsp. tauschii]	ER_1	2	633.844	1.7251	NaN	0		15606000
AAAVADAAVPAAAR	14	A0A3B6H0Z1	selenium-binding protein 1-like [Aegilops tauschii subsp. tauschii]	ER_2	2	633.844	1.8119	NaN	0		18002000
AAAVADAAVPAAAR	14	A0A3B6H0Z1	selenium-binding protein 1-like [Aegilops tauschii subsp. tauschii]	ER_3	2	633.844	2.0955	NaN	0		19510000
AAAVESPSLPDSSSLEQR	18	A0A3B5ZT11	ALG-2 interacting protein X-like [Aegilops tauschii subsp. tauschii]	CK_1	2	922.455		7.5068e-05	1	130.87	0
AAAVESPSLPDSSSLEQR	18	A0A3B5ZT11	ALG-2 interacting protein X-like [Aegilops tauschii subsp. tauschii]	CK_2	2	922.455	0.46195	0.0078331	1	73.597	3511800
AAAVESPSLPDSSSLEQR	18	A0A3B5ZT11	ALG-2 interacting protein X-like [Aegilops tauschii subsp. tauschii]	CK_3	2	922.455		0.00052427	1	95.873	0
AAAVESPSLPDSSSLEQR	18	A0A3B5ZT11	ALG-2 interacting protein X-like [Aegilops tauschii subsp. tauschii]	CK_1	2	922.455		0.028077	1	71.601	0
AAAVESPSLPDSSSLEQR	18	A0A3B5ZT11	ALG-2 interacting protein X-like [Aegilops tauschii subsp. tauschii]	CK_3	2	922.455	0.059533	NaN	0		3270000
AAAVESPSLPDSSSLEQR	18	A0A3B5ZT11	ALG-2 interacting protein X-like [Aegilops tauschii subsp. tauschii]	CK_3	2	922.455	-0.71567	NaN	0		2014500
AAAVGANSQAAQSMLK	16	A0A3B6SDN7	Proteasome subunit alpha type	CK_1	2	759.391	0.54436	0.011121	1	76.341	15577000
AAAVGANSQAAQSMLK	16	A0A3B6SDN7	Proteasome subunit alpha type	CK_3	2	759.391	0.90144	0.0062483	1	81.656	12803000
AAAVGANSQAAQSMLK	16	A0A3B6SDN7	Proteasome subunit alpha type	CK_1	2	759.391	-0.47671	0.0011234	1	97.904	3797100
AAAVGANSQAAQSMLK	16	A0A3B6SDN7	Proteasome subunit alpha type	CK_2	2	759.391	-0.52973	2.3023e-05	1	146.84	4724200
AAAVGANSQAAQSMLK	16	A0A3B6SDN7	Proteasome subunit alpha type	CK_3	2	759.391	-0.28502	0.0037238	1	84.41	5783700
AAAVGANSQAAQSMLK	16	A0A3B6SDN7	Proteasome subunit alpha type	ER_1	2	759.391	0.64102	0.00067617	1	105.19	15759000
AAAVGANSQAAQSMLK	16	A0A3B6SDN7	Proteasome subunit alpha type	ER_2	2	759.391	1.0396	0.00055843	2	107.13	18068000
AAAVGANSQAAQSMLK	16	A0A3B6SDN7	Proteasome subunit alpha type	ER_3	2	759.391	0.82299	3.1923e-06	1	157.37	26420000
AAAVGANSQAAQSMLK	16	A0A3B6SDN7	Proteasome subunit alpha type	CK_2	2	759.391	1.0002	NaN	0		14266000
AAAVGANSQAAQSMLK	16	A0A3B6SDN7	Proteasome subunit alpha type	CK_1	2	767.388	0.33865	0.016725	1	70.784	5053400
AAAVGANSQAAQSMLK	16	A0A3B6SDN7	Proteasome subunit alpha type	CK_2	2	767.388	0.029829	0.0026441	1	84.046	3564900
AAAVGANSQAAQSMLK	16	A0A3B6SDN7	Proteasome subunit alpha type	ER_1	2	767.388	-0.091119	0.00035408	2	107.82	1846600
AAAVGANSQAAQSMLK	16	A0A3B6SDN7	Proteasome subunit alpha type	ER_2	2	767.388	-0.78032	0.024043	1	67.846	2664900
AAAVGANSQAAQSMLK	16	A0A3B6SDN7	Proteasome subunit alpha type	ER_3	2	767.388	0.58995	0.0091279	1	73.833	1676000
AAAVGANSQAAQSMLK	16	A0A3B6SDN7	Proteasome subunit alpha type	ER_3	2	767.388	-2.6413	0.021224	1	68.978	2918000
AAAVGANSQAAQSMLK	16	A0A3B6SDN7	Proteasome subunit alpha type	CK_3	2	767.388	0.035712	NaN	0		3672100
AAAVVDAAVPVAAK	14	W5D4W6	selenium-binding protein 1-like [Aegilops tauschii subsp. tauschii]	CK_1	2	647.872	1.8217	0.028527	1	72.891	9323800
AAAVVDAAVPVAAK	14	W5D4W6	selenium-binding protein 1-like [Aegilops tauschii subsp. tauschii]	CK_3	2	647.872	0.43464	0.0048863	1	89.46	7796200
AAAVVDAAVPVAAK	14	W5D4W6	selenium-binding protein 1-like [Aegilops tauschii subsp. tauschii]	ER_1	2	647.872	0.45632	0.019561	1	76.357	7580100
AAAVVDAAVPVAAK	14	W5D4W6	selenium-binding protein 1-like [Aegilops tauschii subsp. tauschii]	ER_3	2	647.872	0.096592	0.026951	1	73.219	11387000
AAAVVDAAVPVAAK	14	W5D4W6	selenium-binding protein 1-like [Aegilops tauschii subsp. tauschii]	CK_2	2	647.872	0.70463	NaN	0		9890500
AAAVVDAAVPVAAK	14	W5D4W6	selenium-binding protein 1-like [Aegilops tauschii subsp. tauschii]	ER_2	2	647.872	1.1119	NaN	0		9130700
AAAVYGDRPAVVYGEAR	17	A0A3B6IWJ0	probable acyl-activating enzyme 1, peroxisomal [Aegilops tauschii subsp. tauschii]	CK_2	3	588.972	-1.2389	0.013794	1	66.674	4570600
AAAVYGDRPAVVYGEAR	17	A0A3B6IWJ0	probable acyl-activating enzyme 1, peroxisomal [Aegilops tauschii subsp. tauschii]	CK_3	3	588.972	-0.85018	NaN	0		4071100
AAAWEQGGDEYDYLFK	16	A0A3B6LWH5	ras-related protein RABA2a-like [Aegilops tauschii subsp. tauschii]	ER_1	2	931.915	0.47644	0.0010916	1	98.421	5642500
AAAWEQGGDEYDYLFK	16	A0A3B6LWH5	ras-related protein RABA2a-like [Aegilops tauschii subsp. tauschii]	ER_3	2	931.915	-0.83902	0.00075691	1	103.88	4743800
AAAWEQGGDEYDYLFK	16	A0A3B6LWH5	ras-related protein RABA2a-like [Aegilops tauschii subsp. tauschii]	CK_2	2	931.915	-4.0832	NaN	0		5038800
AAAWEQGGDEYDYLFK	16	A0A3B6LWH5	ras-related protein RABA2a-like [Aegilops tauschii subsp. tauschii]	CK_3	2	931.915	-2.4579	NaN	0		4070800
AACDELGITLIAYSPIAQGALTGK	24	A0A3B6AX29	uncharacterized oxidoreductase At1g06690, chloroplastic-like [Aegilops tauschii subsp. tauschii]	CK_1	3	811.761	-1.427	0.0032408	1	58.938	1791300
AACDELGVTLIAYSPIAQGVLSGK	24	A0A3B6C7S1	uncharacterized oxidoreductase At1g06690, chloroplastic-like [Aegilops tauschii subsp. tauschii]	CK_1	3	811.761	-1.321	3.8473e-05	1	82.216	4367600
AACDELGVTLIAYSPIAQGVLSGK	24	A0A3B6C7S1	uncharacterized oxidoreductase At1g06690, chloroplastic-like [Aegilops tauschii subsp. tauschii]	CK_1	2	1217.14	-0.68885	0.0030153	1	67.217	1782800
AACDELGVTLIAYSPIAQGVLSGK	24	A0A3B6C7S1	uncharacterized oxidoreductase At1g06690, chloroplastic-like [Aegilops tauschii subsp. tauschii]	CK_2	3	811.761	-0.8755	0.012136	1	50.536	4517600
AACDELGVTLIAYSPIAQGVLSGK	24	A0A3B6C7S1	uncharacterized oxidoreductase At1g06690, chloroplastic-like [Aegilops tauschii subsp. tauschii]	CK_2	2	1217.14	0.55506	0.0036382	1	65.534	1201300
AACDELGVTLIAYSPIAQGVLSGK	24	A0A3B6C7S1	uncharacterized oxidoreductase At1g06690, chloroplastic-like [Aegilops tauschii subsp. tauschii]	CK_3	2	1217.14	-0.34374	0.024827	1	54.656	1188900
AACDELGVTLIAYSPIAQGVLSGK	24	A0A3B6C7S1	uncharacterized oxidoreductase At1g06690, chloroplastic-like [Aegilops tauschii subsp. tauschii]	CK_2	2	1217.14	-0.54636	NaN	0		1170300
AACDELGVTLIAYSPIAQGVLSGK	24	A0A3B6C7S1	uncharacterized oxidoreductase At1g06690, chloroplastic-like [Aegilops tauschii subsp. tauschii]	CK_3	2	1217.14	-2.5764	NaN	0		1901200
AACDELGVTLIAYSPIAQGVLSGK	24	A0A3B6C7S1	uncharacterized oxidoreductase At1g06690, chloroplastic-like [Aegilops tauschii subsp. tauschii]	CK_3	3	811.761	-1.428	NaN	0		2686600
AACKWSPELAAACEVWK	17	P11383	Ribulose bisphosphate carboxylase large chain	CK_1	3	659.65	-0.8425	0.00070471	1	89.468	6562300
AACKWSPELAAACEVWK	17	P11383	Ribulose bisphosphate carboxylase large chain	CK_2	3	659.65	1.2768	0.058749	1	54.764	7085800
AACKWSPELAAACEVWK	17	P11383	Ribulose bisphosphate carboxylase large chain	ER_2	3	659.65	0.11091	NaN	0		3856000
AACKWSPELAAACEVWK	17	P11383	Ribulose bisphosphate carboxylase large chain	ER_3	3	659.65	0.55094	NaN	0		3400500
AACPTTIVPFFGDQPFWGER	20	A0A3B6ANY6	sterol 3-beta-glucosyltransferase UGT80A2 [Aegilops tauschii subsp. tauschii]	CK_1	2	1148.55	-0.11105	1.5554e-05	1	107.02	39176000
AACPTTIVPFFGDQPFWGER	20	A0A3B6ANY6	sterol 3-beta-glucosyltransferase UGT80A2 [Aegilops tauschii subsp. tauschii]	CK_1	3	766.033	-0.20832	0.00088364	1	73.984	20707000
AACPTTIVPFFGDQPFWGER	20	A0A3B6ANY6	sterol 3-beta-glucosyltransferase UGT80A2 [Aegilops tauschii subsp. tauschii]	CK_2	2	1148.55	-0.40676	0.0011426	1	83.948	32864000
AACPTTIVPFFGDQPFWGER	20	A0A3B6ANY6	sterol 3-beta-glucosyltransferase UGT80A2 [Aegilops tauschii subsp. tauschii]	CK_2	3	766.033	0.12088	4.0975e-05	2	97.776	10492000
AACPTTIVPFFGDQPFWGER	20	A0A3B6ANY6	sterol 3-beta-glucosyltransferase UGT80A2 [Aegilops tauschii subsp. tauschii]	CK_3	2	1148.55	-0.3197	6.2579e-07	1	120.4	32719000
AACPTTIVPFFGDQPFWGER	20	A0A3B6ANY6	sterol 3-beta-glucosyltransferase UGT80A2 [Aegilops tauschii subsp. tauschii]	CK_3	3	766.033	-0.29519	0.00072807	1	76.301	10144000
AACPTTIVPFFGDQPFWGER	20	A0A3B6ANY6	sterol 3-beta-glucosyltransferase UGT80A2 [Aegilops tauschii subsp. tauschii]	ER_1	2	1148.55	-0.26298	2.2304e-07	1	132.62	30301000
AACPTTIVPFFGDQPFWGER	20	A0A3B6ANY6	sterol 3-beta-glucosyltransferase UGT80A2 [Aegilops tauschii subsp. tauschii]	ER_1	3	766.033	-0.49405	1.33e-06	1	113.81	13157000
AACPTTIVPFFGDQPFWGER	20	A0A3B6ANY6	sterol 3-beta-glucosyltransferase UGT80A2 [Aegilops tauschii subsp. tauschii]	ER_2	3	766.033	-0.25401	4.0975e-05	1	97.776	14554000
AACPTTIVPFFGDQPFWGER	20	A0A3B6ANY6	sterol 3-beta-glucosyltransferase UGT80A2 [Aegilops tauschii subsp. tauschii]	ER_2	2	1148.55	-0.047921	5.9495e-08	1	138.28	26127000
AACPTTIVPFFGDQPFWGER	20	A0A3B6ANY6	sterol 3-beta-glucosyltransferase UGT80A2 [Aegilops tauschii subsp. tauschii]	ER_3	2	1148.55	-0.1877	4.674e-07	1	124.98	26641000
AACPTTIVPFFGDQPFWGER	20	A0A3B6ANY6	sterol 3-beta-glucosyltransferase UGT80A2 [Aegilops tauschii subsp. tauschii]	ER_3	3	766.033	-0.26969	3.0092e-06	1	107.63	11705000
AADALSIIPGAVLR	14	A0A3B6JJY6	protein VAC14 homolog isoform X2 [Aegilops tauschii subsp. tauschii]	CK_1	2	704.912	0.22241	0.0002035	1	143.31	4963900
AADALSIIPGAVLR	14	A0A3B6JJY6	protein VAC14 homolog isoform X2 [Aegilops tauschii subsp. tauschii]	CK_2	2	704.912	-0.64979	0.00032319	1	115.24	4774800
AADALSIIPGAVLR	14	A0A3B6JJY6	protein VAC14 homolog isoform X2 [Aegilops tauschii subsp. tauschii]	CK_3	2	704.912	-0.077152	0.00053867	1	112.08	5163200
AADALSIIPGAVLR	14	A0A3B6JJY6	protein VAC14 homolog isoform X2 [Aegilops tauschii subsp. tauschii]	CK_1	2	704.912	0.13261	0.003389	1	93.348	29764000
AADALSIIPGAVLR	14	A0A3B6JJY6	protein VAC14 homolog isoform X2 [Aegilops tauschii subsp. tauschii]	CK_2	2	704.912	0.28551	0.0026509	1	95.264	28390000
AADALSIIPGAVLR	14	A0A3B6JJY6	protein VAC14 homolog isoform X2 [Aegilops tauschii subsp. tauschii]	CK_3	2	704.912	0.043003	0.016681	1	78.287	26081000
AADALSIIPGAVLR	14	A0A3B6JJY6	protein VAC14 homolog isoform X2 [Aegilops tauschii subsp. tauschii]	ER_1	2	704.912	0.34171	0.00079534	1	108.32	10651000
AADALSIIPGAVLR	14	A0A3B6JJY6	protein VAC14 homolog isoform X2 [Aegilops tauschii subsp. tauschii]	ER_2	2	704.912	0.31494	0.00095255	1	106.54	10108000
AADALSIIPGAVLR	14	A0A3B6JJY6	protein VAC14 homolog isoform X2 [Aegilops tauschii subsp. tauschii]	ER_3	2	704.912	0.11706	0.00070826	1	109.6	11819000
AADALVETVTR	11	A0A3B6FWR0	disease resistance protein RGA2-like [Aegilops tauschii subsp. tauschii]	ER_1	2	573.312	0.33094	0.022173	1	83.137	2887700
AADALVETVTR	11	A0A3B6FWR0	disease resistance protein RGA2-like [Aegilops tauschii subsp. tauschii]	CK_1	2	573.312	-1.6475	NaN	0		5421400
AADALVETVTR	11	A0A3B6FWR0	disease resistance protein RGA2-like [Aegilops tauschii subsp. tauschii]	CK_2	2	573.312	-0.76769	NaN	0		7396800
AADALVETVTR	11	A0A3B6FWR0	disease resistance protein RGA2-like [Aegilops tauschii subsp. tauschii]	CK_3	2	573.312	-1.9347	NaN	0		6879400
AADALVETVTR	11	A0A3B6FWR0	disease resistance protein RGA2-like [Aegilops tauschii subsp. tauschii]	ER_3	2	573.312	-0.59461	NaN	0		4805700
AADAPAAAAVAPPAREPAAAAPAAAAAATGAAPSK	35	A0A3B6GJX5	Eukaryotic translation initiation factor 3 subunit A	ER_3	3	989.188		2.1068e-09	1	86.022	0
AADAVALR	8	A0A3B6JI07	root phototropism protein 2 [Aegilops tauschii subsp. tauschii]	CK_2	2	393.727	0.30015	0.023754	1	108.46	14562000
AADAVALR	8	A0A3B6JI07	root phototropism protein 2 [Aegilops tauschii subsp. tauschii]	CK_3	2	393.727	0.17933	0.028045	1	104.75	11467000
AADAVALR	8	A0A3B6JI07	root phototropism protein 2 [Aegilops tauschii subsp. tauschii]	CK_1	2	393.727	0.14105	NaN	0		11510000
AADAVALR	8	A0A3B6JI07	root phototropism protein 2 [Aegilops tauschii subsp. tauschii]	ER_1	2	393.727	0.69153	NaN	0		443990
AADAVALR	8	A0A3B6JI07	root phototropism protein 2 [Aegilops tauschii subsp. tauschii]	ER_3	2	393.727	0.055935	NaN	0		11916000
AADGLVGPFSAFLDEGK	17	A0A3B6KJV6	UDP-glycosyltransferase 91B1-like [Aegilops tauschii subsp. tauschii]	CK_1	2	847.425	-0.22987	0.0018553	1	87.429	12604000
AADGLVGPFSAFLDEGK	17	A0A3B6KJV6	UDP-glycosyltransferase 91B1-like [Aegilops tauschii subsp. tauschii]	ER_1	2	847.425	-0.40543	0.040836	1	63.894	3629000
AADGLVGPFSAFLDEGK	17	A0A3B6KJV6	UDP-glycosyltransferase 91B1-like [Aegilops tauschii subsp. tauschii]	CK_2	2	847.425	-0.15304	NaN	0		9862600
AADGLVGPFSAFLDEGK	17	A0A3B6KJV6	UDP-glycosyltransferase 91B1-like [Aegilops tauschii subsp. tauschii]	CK_3	2	847.425	-0.42218	NaN	0		8426300
AADGLVGPFSAFLDEGK	17	A0A3B6KJV6	UDP-glycosyltransferase 91B1-like [Aegilops tauschii subsp. tauschii]	ER_3	2	847.425	-0.74526	NaN	0		1306600
AADGTLTVIVSGTDEALHCTGR	22	A0A3B6TN53	ketose-bisphosphate aldolase class-II family protein [Arabidopsis thaliana]	ER_1	3	748.702	-0.86677	4.2862e-18	1	158.44	8323600
AADGTLTVIVSGTDEALHCTGR	22	A0A3B6TN53	ketose-bisphosphate aldolase class-II family protein [Arabidopsis thaliana]	ER_2	3	748.702	-0.99735	1.0171e-18	1	161.31	6269800
AADGTLTVIVSGTDEALHCTGR	22	A0A3B6TN53	ketose-bisphosphate aldolase class-II family protein [Arabidopsis thaliana]	ER_3	3	748.702	-1.3606	5.5665e-09	1	126.29	9094600
AADGTLTVIVSGTDEALHCTGR	22	A0A3B6TN53	ketose-bisphosphate aldolase class-II family protein [Arabidopsis thaliana]	ER_2	3	748.702	1.3705	NaN	0		4299800
AADILSEESHLLTQSK	16	A0A3B6PVZ9	callose synthase 3-like isoform X2 [Aegilops tauschii subsp. tauschii]	CK_1	2	871.452	0.162	0.00015387	2	135.61	6054600
AADILSEESHLLTQSK	16	A0A3B6PVZ9	callose synthase 3-like isoform X2 [Aegilops tauschii subsp. tauschii]	CK_1	3	581.304	0.046825	1.3247e-05	1	139.66	17463000
AADILSEESHLLTQSK	16	A0A3B6PVZ9	callose synthase 3-like isoform X2 [Aegilops tauschii subsp. tauschii]	CK_2	2	871.452	0.15296	1.0201e-05	2	150.37	3285200
AADILSEESHLLTQSK	16	A0A3B6PVZ9	callose synthase 3-like isoform X2 [Aegilops tauschii subsp. tauschii]	CK_2	3	581.304	0.12092	1.541e-09	1	170.74	11811000
AADILSEESHLLTQSK	16	A0A3B6PVZ9	callose synthase 3-like isoform X2 [Aegilops tauschii subsp. tauschii]	CK_3	3	581.304	0.20952	2.0337e-07	1	160.87	17885000
AADILSEESHLLTQSK	16	A0A3B6PVZ9	callose synthase 3-like isoform X2 [Aegilops tauschii subsp. tauschii]	ER_1	3	581.304	1.9584	7.7658e-07	1	156.96	24869000
AADILSEESHLLTQSK	16	A0A3B6PVZ9	callose synthase 3-like isoform X2 [Aegilops tauschii subsp. tauschii]	ER_1	2	871.452	0.86753	0.00064925	1	105.63	5913300
AADILSEESHLLTQSK	16	A0A3B6PVZ9	callose synthase 3-like isoform X2 [Aegilops tauschii subsp. tauschii]	ER_2	3	581.304	2.5343	9.45e-05	1	113.43	25810000
AADILSEESHLLTQSK	16	A0A3B6PVZ9	callose synthase 3-like isoform X2 [Aegilops tauschii subsp. tauschii]	ER_2	2	871.452		1.7685e-09	1	148.18	0
AADILSEESHLLTQSK	16	A0A3B6PVZ9	callose synthase 3-like isoform X2 [Aegilops tauschii subsp. tauschii]	ER_3	2	871.452	-0.063151	0.00031871	1	118.71	6475300
AADILSEESHLLTQSK	16	A0A3B6PVZ9	callose synthase 3-like isoform X2 [Aegilops tauschii subsp. tauschii]	ER_3	3	581.304	1.9696	1.541e-09	1	170.74	21606000
AADILSEESHLLTQSK	16	A0A3B6PVZ9	callose synthase 3-like isoform X2 [Aegilops tauschii subsp. tauschii]	CK_3	2	871.452	0.22689	NaN	0		7003000
AADILVNFFEK	11	A0A3B6TMN0	Sucrose synthase	CK_1	2	633.84	0.58796	0.0033357	1	103.44	26514000
AADILVNFFEK	11	A0A3B6TMN0	Sucrose synthase	CK_3	2	633.84	0.023277	0.01549	1	86.911	26381000
AADILVNFFEK	11	A0A3B6TMN0	Sucrose synthase	ER_1	2	633.84	-0.039581	0.058413	1	71.888	53514000
AADILVNFFEK	11	A0A3B6TMN0	Sucrose synthase	ER_2	2	633.84	0.07694	0.023708	1	82.505	55143000
AADILVNFFEK	11	A0A3B6TMN0	Sucrose synthase	ER_3	2	633.84	-0.44416	0.0096631	1	92.247	48932000
AADILVNFFEK	11	A0A3B6TMN0	Sucrose synthase	CK_2	2	633.84	0.15587	NaN	0		26715000
AADKVVNPLFEK	12	A0A1D5Z340	60S ribosomal protein L7a-1-like [Aegilops tauschii subsp. tauschii]	CK_1	3	444.25	-0.24343	0.00085197	2	103.97	244470000
AADKVVNPLFEK	12	A0A1D5Z340	60S ribosomal protein L7a-1-like [Aegilops tauschii subsp. tauschii]	CK_2	2	665.872	-0.24437	0.013272	2	97.631	135140000
AADKVVNPLFEK	12	A0A1D5Z340	60S ribosomal protein L7a-1-like [Aegilops tauschii subsp. tauschii]	CK_2	3	444.25	-0.30092	0.00017875	1	118.76	250940000
AADKVVNPLFEK	12	A0A1D5Z340	60S ribosomal protein L7a-1-like [Aegilops tauschii subsp. tauschii]	CK_3	3	444.25	0.11917	0.00037277	1	113.07	260430000
AADKVVNPLFEK	12	A0A1D5Z340	60S ribosomal protein L7a-1-like [Aegilops tauschii subsp. tauschii]	CK_1	3	444.25	-0.30204	0.0085749	1	81.789	25597000
AADKVVNPLFEK	12	A0A1D5Z340	60S ribosomal protein L7a-1-like [Aegilops tauschii subsp. tauschii]	CK_1	2	665.872	0.35483	0.0016593	1	120.6	18074000
AADKVVNPLFEK	12	A0A1D5Z340	60S ribosomal protein L7a-1-like [Aegilops tauschii subsp. tauschii]	CK_3	2	665.872	0.20965	0.012981	1	98	13402000
AADKVVNPLFEK	12	A0A1D5Z340	60S ribosomal protein L7a-1-like [Aegilops tauschii subsp. tauschii]	CK_3	3	444.25	-0.0047632	0.0010623	1	101.38	24583000
AADKVVNPLFEK	12	A0A1D5Z340	60S ribosomal protein L7a-1-like [Aegilops tauschii subsp. tauschii]	ER_1	3	444.25	0.1753	0.00052691	1	109	102800000
AADKVVNPLFEK	12	A0A1D5Z340	60S ribosomal protein L7a-1-like [Aegilops tauschii subsp. tauschii]	ER_1	2	665.872	0.60564	0.00066753	1	138.55	39204000
AADKVVNPLFEK	12	A0A1D5Z340	60S ribosomal protein L7a-1-like [Aegilops tauschii subsp. tauschii]	ER_2	3	444.25	0.026031	6.2288e-05	1	139.48	102670000
AADKVVNPLFEK	12	A0A1D5Z340	60S ribosomal protein L7a-1-like [Aegilops tauschii subsp. tauschii]	ER_2	2	665.872	0.53794	1.6339e-05	1	171.36	31045000
AADKVVNPLFEK	12	A0A1D5Z340	60S ribosomal protein L7a-1-like [Aegilops tauschii subsp. tauschii]	ER_3	3	444.25	0.10866	0.00029055	1	115.24	109170000
AADKVVNPLFEK	12	A0A1D5Z340	60S ribosomal protein L7a-1-like [Aegilops tauschii subsp. tauschii]	ER_3	2	665.872	0.63989	0.0013782	1	127.3	45085000
AADKVVNPLFEK	12	A0A1D5Z340	60S ribosomal protein L7a-1-like [Aegilops tauschii subsp. tauschii]	CK_1	2	665.872	-0.25686	NaN	0		142140000
AADKVVNPLFEK	12	A0A1D5Z340	60S ribosomal protein L7a-1-like [Aegilops tauschii subsp. tauschii]	CK_3	2	665.872	0.040554	NaN	0		154200000
AADLASSQAEIHQLR	15	A0A3B6QL57	nuclear-pore anchor [Aegilops tauschii subsp. tauschii]	CK_2	3	537.281	-0.7592	0.052417	1	51.009	14798000
AADLASSQAEIHQLR	15	A0A3B6QL57	nuclear-pore anchor [Aegilops tauschii subsp. tauschii]	CK_3	3	537.281	0.25288	0.036295	1	55.98	13609000
AADLASSQAEIHQLR	15	A0A3B6QL57	nuclear-pore anchor [Aegilops tauschii subsp. tauschii]	ER_3	3	537.281	-0.42737	0.046806	1	52.5	9968300
AADLASSQAEIHQLR	15	A0A3B6QL57	nuclear-pore anchor [Aegilops tauschii subsp. tauschii]	ER_1	3	537.281	1.3334	0.045624	1	52.891	4866800
AADLASSQAEIHQLR	15	A0A3B6QL57	nuclear-pore anchor [Aegilops tauschii subsp. tauschii]	CK_2	3	537.281	-0.29831	NaN	0		3720600
AADLASSQAEIHQLR	15	A0A3B6QL57	nuclear-pore anchor [Aegilops tauschii subsp. tauschii]	CK_3	3	537.281	1.0567	NaN	0		2777700
AADLASSQAEIHQLR	15	A0A3B6QL57	nuclear-pore anchor [Aegilops tauschii subsp. tauschii]	CK_2	3	537.281	-3.7395	NaN	0		1332500
AADLASSQAEIHQLR	15	A0A3B6QL57	nuclear-pore anchor [Aegilops tauschii subsp. tauschii]	CK_3	3	537.281	1.6072	NaN	0		3083300
AADLASSQAEIHQLR	15	A0A3B6QL57	nuclear-pore anchor [Aegilops tauschii subsp. tauschii]	ER_3	3	537.281	0.80311	NaN	0		6094000
AADLDIASVLGMGFPK	16	A0A3B6PIU6	peroxisomal fatty acid beta-oxidation multifunctional protein-like [Aegilops tauschii subsp. tauschii]	CK_1	2	802.921	-0.61654	0.001035	1	99.344	3774900
AADLDIASVLGMGFPK	16	A0A3B6PIU6	peroxisomal fatty acid beta-oxidation multifunctional protein-like [Aegilops tauschii subsp. tauschii]	CK_2	2	802.921	0.34254	0.00048844	1	110.35	3163700
AADLDIASVLGMGFPK	16	A0A3B6PIU6	peroxisomal fatty acid beta-oxidation multifunctional protein-like [Aegilops tauschii subsp. tauschii]	CK_3	2	802.921	0.60556	0.0023726	1	89.466	2452000
AADLDIASVLGMGFPK	16	A0A3B6PIU6	peroxisomal fatty acid beta-oxidation multifunctional protein-like [Aegilops tauschii subsp. tauschii]	CK_1	2	802.921	0.43364	0.0020477	1	91.355	6824900
AADLDIASVLGMGFPK	16	A0A3B6PIU6	peroxisomal fatty acid beta-oxidation multifunctional protein-like [Aegilops tauschii subsp. tauschii]	CK_2	2	802.921	0.89099	0.00030929	1	126.16	5022900
AADLDIASVLGMGFPK	16	A0A3B6PIU6	peroxisomal fatty acid beta-oxidation multifunctional protein-like [Aegilops tauschii subsp. tauschii]	CK_3	2	802.921	0.02219	0.00092117	2	101.2	9427600
AADLDIASVLGMGFPK	16	A0A3B6PIU6	peroxisomal fatty acid beta-oxidation multifunctional protein-like [Aegilops tauschii subsp. tauschii]	ER_1	2	802.921	0.76249	NaN	0		2903900
AADLDIASVLGMGFPK	16	A0A3B6PIU6	peroxisomal fatty acid beta-oxidation multifunctional protein-like [Aegilops tauschii subsp. tauschii]	ER_2	2	802.921	-0.30804	NaN	0		2318000
AADLDIASVLGMGFPK	16	A0A3B6PIU6	peroxisomal fatty acid beta-oxidation multifunctional protein-like [Aegilops tauschii subsp. tauschii]	CK_1	2	810.919	3.7063	0.0058445	1	78.69	8179600
AADLDIASVLGMGFPK	16	A0A3B6PIU6	peroxisomal fatty acid beta-oxidation multifunctional protein-like [Aegilops tauschii subsp. tauschii]	ER_1	2	810.919	-0.31539	0.015987	1	71.08	7218000
AADLDIASVLGMGFPK	16	A0A3B6PIU6	peroxisomal fatty acid beta-oxidation multifunctional protein-like [Aegilops tauschii subsp. tauschii]	ER_2	2	810.919	-0.6271	0.0016478	2	88.561	4839700
AADLDIASVLGMGFPK	16	A0A3B6PIU6	peroxisomal fatty acid beta-oxidation multifunctional protein-like [Aegilops tauschii subsp. tauschii]	ER_3	2	810.919	0.1592	NaN	0		5529000
AADLGVESIVIGMPHR	16	A0A3B6C6P4	2-oxoglutarate dehydrogenase, mitochondrial-like [Aegilops tauschii subsp. tauschii]	ER_1	3	555.631	-0.65827	4.5742e-05	1	133.48	7670300
AADLGVESIVIGMPHR	16	A0A3B6C6P4	2-oxoglutarate dehydrogenase, mitochondrial-like [Aegilops tauschii subsp. tauschii]	ER_2	3	555.631	-0.28287	9.4019e-06	1	141.65	7947700
AADLGVESIVIGMPHR	16	A0A3B6C6P4	2-oxoglutarate dehydrogenase, mitochondrial-like [Aegilops tauschii subsp. tauschii]	ER_3	3	555.631	-0.77894	1.5349e-07	1	161.21	8005100
AADLSISPVHR	11	A0A3B5ZSX8	DNA ligase	CK_1	3	389.216		0.001641	1	128.51	0
AADLSISPVHR	11	A0A3B5ZSX8	DNA ligase	ER_1	3	389.216		0.0058011	1	94.363	0
AADLSISPVHR	11	A0A3B5ZSX8	DNA ligase	ER_2	3	389.216	0.23639	0.00749	1	78.513	1644600
AADLSISPVHR	11	A0A3B5ZSX8	DNA ligase	ER_3	3	389.216	0.14194	NaN	0		2644300
AADLTYWESAAR	12	A0A3B6LTG4	UDP-glucose 6-dehydrogenase	CK_1	2	677.325	-0.83724	1.6934e-24	1	215.04	38914000
AADLTYWESAAR	12	A0A3B6LTG4	UDP-glucose 6-dehydrogenase	CK_2	2	677.325	-0.32672	4.4278e-24	1	211.37	43314000
AADLTYWESAAR	12	A0A3B6LTG4	UDP-glucose 6-dehydrogenase	CK_3	2	677.325	-0.59079	3.7183e-19	1	199.82	44027000
AADLTYWESAAR	12	A0A3B6LTG4	UDP-glucose 6-dehydrogenase	ER_1	2	677.325	-1.1682	0.0002136	1	148.78	40899000
AADLTYWESAAR	12	A0A3B6LTG4	UDP-glucose 6-dehydrogenase	ER_3	2	677.325	-1.0332	4.9355e-09	1	182.92	33587000
AADLTYWESAAR	12	A0A3B6LTG4	UDP-glucose 6-dehydrogenase	ER_2	2	677.325	-0.65799	NaN	0		37013000
AADNIPGNLYSVK	13	A0A3B6U0E4	photosystem II stability/assembly factor HCF136, chloroplastic [Aegilops tauschii subsp. tauschii]	CK_1	2	681.357	-0.005551	0.0091191	1	85.45	192480000
AADNIPGNLYSVK	13	A0A3B6U0E4	photosystem II stability/assembly factor HCF136, chloroplastic [Aegilops tauschii subsp. tauschii]	CK_2	2	681.357	-0.14996	0.0055686	2	91.307	165480000
AADNIPGNLYSVK	13	A0A3B6U0E4	photosystem II stability/assembly factor HCF136, chloroplastic [Aegilops tauschii subsp. tauschii]	CK_3	2	681.357	0.0025577	0.0059432	2	90.689	214770000
AADNIPGNLYSVK	13	A0A3B6U0E4	photosystem II stability/assembly factor HCF136, chloroplastic [Aegilops tauschii subsp. tauschii]	ER_1	2	681.357	-0.032981	0.024422	1	77.192	24933000
AADNIPGNLYSVK	13	A0A3B6U0E4	photosystem II stability/assembly factor HCF136, chloroplastic [Aegilops tauschii subsp. tauschii]	ER_2	2	681.357	0.31114	0.0039215	1	94.023	22349000
AADNIPGNLYSVK	13	A0A3B6U0E4	photosystem II stability/assembly factor HCF136, chloroplastic [Aegilops tauschii subsp. tauschii]	ER_3	2	681.357	-0.72873	0.0091191	1	85.45	34392000
AADNIPGNLYSVK	13	A0A3B6U0E4	photosystem II stability/assembly factor HCF136, chloroplastic [Aegilops tauschii subsp. tauschii]	ER_1	2	681.357	0.50112	NaN	0		24993000
AADNIPGNLYSVK	13	A0A3B6U0E4	photosystem II stability/assembly factor HCF136, chloroplastic [Aegilops tauschii subsp. tauschii]	ER_2	2	681.357	0.81215	NaN	0		26350000
AADNQLFVATCAPAR	15	A0A3B6JN63	omega-amidase, chloroplastic [Aegilops tauschii subsp. tauschii]	CK_1	2	802.896	0.18212	0.0063922	1	83.751	10616000
AADNQLFVATCAPAR	15	A0A3B6JN63	omega-amidase, chloroplastic [Aegilops tauschii subsp. tauschii]	CK_2	2	802.896		0.0048121	1	92.952	0
AADNQLFVATCAPAR	15	A0A3B6JN63	omega-amidase, chloroplastic [Aegilops tauschii subsp. tauschii]	ER_1	2	802.896	0.75113	0.00059247	1	110.57	7874300
AADNQLFVATCAPAR	15	A0A3B6JN63	omega-amidase, chloroplastic [Aegilops tauschii subsp. tauschii]	ER_2	2	802.896	0.61213	0.012552	1	78.69	8956500
AADNQLFVATCAPAR	15	A0A3B6JN63	omega-amidase, chloroplastic [Aegilops tauschii subsp. tauschii]	ER_3	2	802.896	0.73475	0.0010444	1	103.88	11239000
AADNQLFVATCAPAR	15	A0A3B6JN63	omega-amidase, chloroplastic [Aegilops tauschii subsp. tauschii]	ER_1	2	802.896	0.46236	0.00022912	1	128.06	13918000
AADNQLFVATCAPAR	15	A0A3B6JN63	omega-amidase, chloroplastic [Aegilops tauschii subsp. tauschii]	ER_2	2	802.896	0.19516	0.00025955	1	119.54	13345000
AADNQLFVATCAPAR	15	A0A3B6JN63	omega-amidase, chloroplastic [Aegilops tauschii subsp. tauschii]	ER_3	2	802.896	0.0691	4.7706e-05	2	153.41	13504000
AADNQLFVATCAPAR	15	A0A3B6JN63	omega-amidase, chloroplastic [Aegilops tauschii subsp. tauschii]	CK_3	2	802.896	-2.7711	NaN	0		1546900
AADPAADSVAAAISAAMDWR	20	A0A3B6EH87	protein HASTY 1 isoform X1 [Aegilops tauschii subsp. tauschii]	CK_1	2	1001.47	0.95096	0.0015043	1	82.406	412820
AADPAADSVAAAISAAMDWR	20	A0A3B6EH87	protein HASTY 1 isoform X1 [Aegilops tauschii subsp. tauschii]	CK_2	2	1001.47	0.42141	0.0035917	1	74.505	653590
AADPLALGVR	10	A0A3B6LGK8	Protoporphyrinogen oxidase	CK_1	2	491.788		0.015568	1	97.965	0
AADPLALGVR	10	A0A3B6LGK8	Protoporphyrinogen oxidase	CK_3	2	491.788		0.042996	1	84.817	0
AADPLALGVR	10	A0A3B6LGK8	Protoporphyrinogen oxidase	CK_1	2	491.788	-0.30943	0.0023655	1	119.62	16027000
AADPLALGVR	10	A0A3B6LGK8	Protoporphyrinogen oxidase	CK_2	2	491.788	-0.082033	0.0018697	1	125.71	17271000
AADPLALGVR	10	A0A3B6LGK8	Protoporphyrinogen oxidase	CK_3	2	491.788	-0.17623	0.0040833	1	108.57	14123000
AADPLALGVR	10	A0A3B6LGK8	Protoporphyrinogen oxidase	ER_1	2	491.788	0.09379	0.0013396	1	135.71	11237000
AADPLALGVR	10	A0A3B6LGK8	Protoporphyrinogen oxidase	ER_2	2	491.788	-0.07151	0.0020204	1	123.86	8327200
AADPLALGVR	10	A0A3B6LGK8	Protoporphyrinogen oxidase	ER_3	2	491.788	-0.52231	0.0014963	1	131.62	9252000
AADRPYVLLLPIVDGAFR	18	A0A3B6EDA4	galactinol--sucrose galactosyltransferase [Aegilops tauschii subsp. tauschii]	CK_1	3	662.711	0.77172	0.035901	1	58.024	10756000
AADRPYVLLLPIVDGAFR	18	A0A3B6EDA4	galactinol--sucrose galactosyltransferase [Aegilops tauschii subsp. tauschii]	CK_2	3	662.711	0.8505	0.002114	1	77.795	10762000
AADRPYVLLLPIVDGAFR	18	A0A3B6EDA4	galactinol--sucrose galactosyltransferase [Aegilops tauschii subsp. tauschii]	CK_3	3	662.711	0.30247	0.016381	1	62.556	10022000
AADRPYVLLLPIVDGAFR	18	A0A3B6EDA4	galactinol--sucrose galactosyltransferase [Aegilops tauschii subsp. tauschii]	ER_1	3	662.711	-0.95417	0.055158	1	53.554	3186700
AADRPYVLLLPIVDGAFR	18	A0A3B6EDA4	galactinol--sucrose galactosyltransferase [Aegilops tauschii subsp. tauschii]	ER_2	3	662.711	-0.18719	0.028541	1	59.733	2578600
AADRPYVLLLPIVDGAFR	18	A0A3B6EDA4	galactinol--sucrose galactosyltransferase [Aegilops tauschii subsp. tauschii]	ER_3	3	662.711	0.25025	0.010356	1	66.893	2764200
AADVGADLVGK	11	A0A3B5YTP0	pyrophosphate-energized vacuolar membrane proton pump 1-like [Aegilops tauschii subsp. tauschii]	ER_1	2	508.275	1.5091	0.019622	1	84.188	2703400
AADVGADLVGK	11	A0A3B5YTP0	pyrophosphate-energized vacuolar membrane proton pump 1-like [Aegilops tauschii subsp. tauschii]	ER_2	2	508.275	2.6113	NaN	0		3146000
AADVGADLVGK	11	A0A3B5YTP0	pyrophosphate-energized vacuolar membrane proton pump 1-like [Aegilops tauschii subsp. tauschii]	ER_3	2	508.275	1.846	NaN	0		3613000
AADVGADLVGKVER	14	A0A3B5YTP0	pyrophosphate-energized vacuolar membrane proton pump 1-like [Aegilops tauschii subsp. tauschii]	CK_1	3	467.256	-0.051096	2.4899e-05	1	157.33	539180000
AADVGADLVGKVER	14	A0A3B5YTP0	pyrophosphate-energized vacuolar membrane proton pump 1-like [Aegilops tauschii subsp. tauschii]	CK_1	2	700.381	0.73765	0.0059842	1	103.3	246880000
AADVGADLVGKVER	14	A0A3B5YTP0	pyrophosphate-energized vacuolar membrane proton pump 1-like [Aegilops tauschii subsp. tauschii]	CK_1	3	467.256	0.5798	4.4782e-07	1	163.33	7459800
AADVGADLVGKVER	14	A0A3B5YTP0	pyrophosphate-energized vacuolar membrane proton pump 1-like [Aegilops tauschii subsp. tauschii]	CK_2	3	467.256	-0.03365	6.6475e-11	2	175.88	712610000
AADVGADLVGKVER	14	A0A3B5YTP0	pyrophosphate-energized vacuolar membrane proton pump 1-like [Aegilops tauschii subsp. tauschii]	CK_2	2	700.381	0.18176	8.0897e-31	1	211.82	318050000
AADVGADLVGKVER	14	A0A3B5YTP0	pyrophosphate-energized vacuolar membrane proton pump 1-like [Aegilops tauschii subsp. tauschii]	CK_3	3	467.256	-0.055084	1.3668e-05	2	159.58	555530000
AADVGADLVGKVER	14	A0A3B5YTP0	pyrophosphate-energized vacuolar membrane proton pump 1-like [Aegilops tauschii subsp. tauschii]	CK_3	2	700.381	0.66281	1.5693e-30	1	206.66	240680000
AADVGADLVGKVER	14	A0A3B5YTP0	pyrophosphate-energized vacuolar membrane proton pump 1-like [Aegilops tauschii subsp. tauschii]	CK_3	2	700.381	0.50376	0.0012261	1	115.83	4168200
AADVGADLVGKVER	14	A0A3B5YTP0	pyrophosphate-energized vacuolar membrane proton pump 1-like [Aegilops tauschii subsp. tauschii]	CK_2	2	700.381		0.059284	1	86.756	0
AADVGADLVGKVER	14	A0A3B5YTP0	pyrophosphate-energized vacuolar membrane proton pump 1-like [Aegilops tauschii subsp. tauschii]	ER_2	3	467.256	-0.16816	0.00053346	1	104.7	1918100
AADVGADLVGKVER	14	A0A3B5YTP0	pyrophosphate-energized vacuolar membrane proton pump 1-like [Aegilops tauschii subsp. tauschii]	ER_3	3	467.256	-0.61376	2.5009e-05	1	128.35	2539600
AADVGADLVGKVER	14	A0A3B5YTP0	pyrophosphate-energized vacuolar membrane proton pump 1-like [Aegilops tauschii subsp. tauschii]	ER_1	3	467.256	-0.37613	2.5009e-05	2	129.76	483790000
AADVGADLVGKVER	14	A0A3B5YTP0	pyrophosphate-energized vacuolar membrane proton pump 1-like [Aegilops tauschii subsp. tauschii]	ER_1	2	700.381	0.17386	3.2745e-31	1	215.09	142750000
AADVGADLVGKVER	14	A0A3B5YTP0	pyrophosphate-energized vacuolar membrane proton pump 1-like [Aegilops tauschii subsp. tauschii]	ER_2	3	467.256	-0.23413	7.5751e-05	2	146.67	653620000
AADVGADLVGKVER	14	A0A3B5YTP0	pyrophosphate-energized vacuolar membrane proton pump 1-like [Aegilops tauschii subsp. tauschii]	ER_2	2	700.381	-0.048463	2.3196e-92	2	283.05	246840000
AADVGADLVGKVER	14	A0A3B5YTP0	pyrophosphate-energized vacuolar membrane proton pump 1-like [Aegilops tauschii subsp. tauschii]	ER_3	3	467.256	-0.11654	4.077e-07	2	164.22	624820000
AADVGADLVGKVER	14	A0A3B5YTP0	pyrophosphate-energized vacuolar membrane proton pump 1-like [Aegilops tauschii subsp. tauschii]	ER_3	2	700.381	0.18747	8.0897e-31	1	211.82	226200000
AADVGADLVGKVER	14	A0A3B5YTP0	pyrophosphate-energized vacuolar membrane proton pump 1-like [Aegilops tauschii subsp. tauschii]	ER_3	2	700.381	2.106	0.00041757	1	121.42	4547800
AADVGADLVGKVER	14	A0A3B5YTP0	pyrophosphate-energized vacuolar membrane proton pump 1-like [Aegilops tauschii subsp. tauschii]	CK_2	3	467.256	-0.079831	NaN	0		13991000
AADVIQYLER	10	A0A3B6LKC1	CCR4-NOT transcription complex subunit 10 [Aegilops tauschii subsp. tauschii]	CK_1	2	589.314	-1.7527	0.020377	1	88.056	5528200
AADVIQYLER	10	A0A3B6LKC1	CCR4-NOT transcription complex subunit 10 [Aegilops tauschii subsp. tauschii]	CK_2	2	589.314	-0.89412	0.0033707	1	112.83	4566700
AADVIQYLER	10	A0A3B6LKC1	CCR4-NOT transcription complex subunit 10 [Aegilops tauschii subsp. tauschii]	ER_1	2	589.314	-0.5695	0.0056886	1	104.43	4011900
AADVIQYLER	10	A0A3B6LKC1	CCR4-NOT transcription complex subunit 10 [Aegilops tauschii subsp. tauschii]	ER_2	2	589.314	-0.32362	0.0054896	1	104.82	3658200
AADVIQYLER	10	A0A3B6LKC1	CCR4-NOT transcription complex subunit 10 [Aegilops tauschii subsp. tauschii]	ER_3	2	589.314	-0.52265	0.0091067	1	97.734	4088600
AADVIQYLER	10	A0A3B6LKC1	CCR4-NOT transcription complex subunit 10 [Aegilops tauschii subsp. tauschii]	CK_1	2	589.314	-2.9336	NaN	0		1429400
AADVTAPGGGALAGGSRPGDGGGDR	25	A0A3B5ZW34	glycine-rich protein 2-like [Aegilops tauschii subsp. tauschii]	CK_1	3	713.677	-0.10739	0.009437	1	52.769	37456000
AADVTAPGGGALAGGSRPGDGGGDR	25	A0A3B5ZW34	glycine-rich protein 2-like [Aegilops tauschii subsp. tauschii]	CK_2	3	713.677	0.51994	0.00096506	1	66.448	44747000
AADVTAPGGGALAGGSRPGDGGGDR	25	A0A3B5ZW34	glycine-rich protein 2-like [Aegilops tauschii subsp. tauschii]	CK_3	2	1070.01	0.53504	0.00042373	1	81.144	5766500
AADVTAPGGGALAGGSRPGDGGGDR	25	A0A3B5ZW34	glycine-rich protein 2-like [Aegilops tauschii subsp. tauschii]	ER_1	3	713.677	0.59197	0.0034727	2	60.332	45394000
AADVTAPGGGALAGGSRPGDGGGDR	25	A0A3B5ZW34	glycine-rich protein 2-like [Aegilops tauschii subsp. tauschii]	ER_1	2	1070.01	0.65765	0.039813	1	59.539	1873200
AADVTAPGGGALAGGSRPGDGGGDR	25	A0A3B5ZW34	glycine-rich protein 2-like [Aegilops tauschii subsp. tauschii]	ER_2	3	713.677	0.23148	0.0013541	2	63.044	40577000
AADVTAPGGGALAGGSRPGDGGGDR	25	A0A3B5ZW34	glycine-rich protein 2-like [Aegilops tauschii subsp. tauschii]	ER_2	2	1070.01	-0.47986	0.025976	1	61.345	1319900
AADVTAPGGGALAGGSRPGDGGGDR	25	A0A3B5ZW34	glycine-rich protein 2-like [Aegilops tauschii subsp. tauschii]	ER_3	3	713.677	0.34626	1.6673e-05	2	84.66	42267000
AADVTAPGGGALAGGSRPGDGGGDR	25	A0A3B5ZW34	glycine-rich protein 2-like [Aegilops tauschii subsp. tauschii]	CK_1	2	1070.01	0.22274	NaN	0		6365500
AADVTAPGGGALAGGSRPGDGGGDR	25	A0A3B5ZW34	glycine-rich protein 2-like [Aegilops tauschii subsp. tauschii]	CK_2	2	1070.01	0.57133	NaN	0		7499900
AADVTAPGGGALAGGSRPGDGGGDR	25	A0A3B5ZW34	glycine-rich protein 2-like [Aegilops tauschii subsp. tauschii]	CK_3	3	713.677	0.39793	NaN	0		42392000
AADVTAPGGGALAGGSRPGDGGGDR	25	A0A3B5ZW34	glycine-rich protein 2-like [Aegilops tauschii subsp. tauschii]	ER_3	2	1070.01	0.025132	NaN	0		4515400
AAEAAALVAGAR	12	A0A3B6MV75	cytochrome P450 71A1-like [Aegilops tauschii subsp. tauschii]	ER_1	2	535.801	0.88175	0.0119	1	86.114	11807000
AAEAAALVDAAR	12	A0A3B6LPJ9	cytochrome P450 71A1-like [Aegilops tauschii subsp. tauschii]	ER_1	2	564.804	-0.40529	0.0024492	1	101.56	4332000
AAEAAALVDAAR	12	A0A3B6LPJ9	cytochrome P450 71A1-like [Aegilops tauschii subsp. tauschii]	ER_2	2	564.804	-0.6222	0.026304	1	78.964	5203600
AAEAAALVDAAR	12	A0A3B6LPJ9	cytochrome P450 71A1-like [Aegilops tauschii subsp. tauschii]	ER_3	2	564.804	-0.88725	0.0054388	1	93.766	5157300
AAEACEEFSGVLVTLR	16	A0A3B6I1L7	succinate dehydrogenase subunit 5, mitochondrial-like [Aegilops tauschii subsp. tauschii]	ER_2	2	876.435		0.0034018	1	91.616	0
AAEACEEFSGVLVTLR	16	A0A3B6I1L7	succinate dehydrogenase subunit 5, mitochondrial-like [Aegilops tauschii subsp. tauschii]	ER_3	2	876.435	0.066853	0.012358	1	89.484	4866400
AAEAGFINSNAAVAK	15	A0A3B6AS77	probable apyrase 2 [Aegilops tauschii subsp. tauschii]	ER_2	2	717.373		0.0040103	1	95.067	0
AAEAGGDKAPVVDVSQFGYFK	21	A0A3B6DCS5	60S ribosomal protein L27a-3-like [Aegilops tauschii subsp. tauschii]	CK_1	3	719.36	-0.20982	6.0161e-05	2	95.195	2183400000
AAEAGGDKAPVVDVSQFGYFK	21	A0A3B6DCS5	60S ribosomal protein L27a-3-like [Aegilops tauschii subsp. tauschii]	CK_1	2	1078.54	-0.033802	1.1885e-16	1	171.06	770690000
AAEAGGDKAPVVDVSQFGYFK	21	A0A3B6DCS5	60S ribosomal protein L27a-3-like [Aegilops tauschii subsp. tauschii]	CK_1	2	1078.54	-0.1469	3.4613e-16	1	166.93	673650000
AAEAGGDKAPVVDVSQFGYFK	21	A0A3B6DCS5	60S ribosomal protein L27a-3-like [Aegilops tauschii subsp. tauschii]	CK_2	3	719.36	-0.52557	2.0903e-05	2	102.9	1859500000
AAEAGGDKAPVVDVSQFGYFK	21	A0A3B6DCS5	60S ribosomal protein L27a-3-like [Aegilops tauschii subsp. tauschii]	CK_2	2	1078.54	0.005925	1.1295e-35	2	196.75	426730000
AAEAGGDKAPVVDVSQFGYFK	21	A0A3B6DCS5	60S ribosomal protein L27a-3-like [Aegilops tauschii subsp. tauschii]	CK_2	3	719.36	-0.21296	0.00037028	1	83.065	11610000
AAEAGGDKAPVVDVSQFGYFK	21	A0A3B6DCS5	60S ribosomal protein L27a-3-like [Aegilops tauschii subsp. tauschii]	CK_3	3	719.36	-0.44426	0.00034345	2	83.395	2461400000
AAEAGGDKAPVVDVSQFGYFK	21	A0A3B6DCS5	60S ribosomal protein L27a-3-like [Aegilops tauschii subsp. tauschii]	CK_3	2	1078.54	-0.26844	7.4086e-28	2	192.19	607520000
AAEAGGDKAPVVDVSQFGYFK	21	A0A3B6DCS5	60S ribosomal protein L27a-3-like [Aegilops tauschii subsp. tauschii]	CK_1	3	719.36	-0.51697	0.004876	1	65.189	15112000
AAEAGGDKAPVVDVSQFGYFK	21	A0A3B6DCS5	60S ribosomal protein L27a-3-like [Aegilops tauschii subsp. tauschii]	CK_2	3	719.36	-0.5164	0.060503	1	48.706	13377000
AAEAGGDKAPVVDVSQFGYFK	21	A0A3B6DCS5	60S ribosomal protein L27a-3-like [Aegilops tauschii subsp. tauschii]	CK_3	3	719.36	-1.4047	0.0012595	1	73.672	9780400
AAEAGGDKAPVVDVSQFGYFK	21	A0A3B6DCS5	60S ribosomal protein L27a-3-like [Aegilops tauschii subsp. tauschii]	ER_1	3	719.36	-0.081611	1.0927e-06	2	115.85	654080000
AAEAGGDKAPVVDVSQFGYFK	21	A0A3B6DCS5	60S ribosomal protein L27a-3-like [Aegilops tauschii subsp. tauschii]	ER_1	2	1078.54	0.86466	0.008543	1	76.807	61616000
AAEAGGDKAPVVDVSQFGYFK	21	A0A3B6DCS5	60S ribosomal protein L27a-3-like [Aegilops tauschii subsp. tauschii]	ER_2	3	719.36	0.14999	5.2988e-07	2	117.22	785270000
AAEAGGDKAPVVDVSQFGYFK	21	A0A3B6DCS5	60S ribosomal protein L27a-3-like [Aegilops tauschii subsp. tauschii]	ER_2	2	1078.54	0.0056168	1.1156e-27	1	190.63	154230000
AAEAGGDKAPVVDVSQFGYFK	21	A0A3B6DCS5	60S ribosomal protein L27a-3-like [Aegilops tauschii subsp. tauschii]	ER_3	3	719.36	-0.064289	1.5939e-07	2	118.32	746450000
AAEAGGDKAPVVDVSQFGYFK	21	A0A3B6DCS5	60S ribosomal protein L27a-3-like [Aegilops tauschii subsp. tauschii]	ER_3	2	1078.54	0.059744	2.3217e-12	1	155.71	168810000
AAEASLEQLQYTQQHLVR	18	A0A3B6DCX6	importin beta-like SAD2 [Aegilops tauschii subsp. tauschii]	CK_3	3	695.696	0.19478	0.00093922	1	79.347	5472900
AAEASLEQLQYTQQHLVR	18	A0A3B6DCX6	importin beta-like SAD2 [Aegilops tauschii subsp. tauschii]	CK_2	3	695.696	0.79129	NaN	0		9004200
AAEATALVAGAR	12	A0A3B6KJL6	cytochrome P450 71A1-like [Aegilops tauschii subsp. tauschii]	ER_1	2	550.807	-1.8062	0.0011357	1	110.08	10584000
AAEATALVAGAR	12	A0A3B6KJL6	cytochrome P450 71A1-like [Aegilops tauschii subsp. tauschii]	ER_2	2	550.807	-1.3563	0.00067132	1	115.33	9903800
AAEATALVAGAR	12	A0A3B6KJL6	cytochrome P450 71A1-like [Aegilops tauschii subsp. tauschii]	ER_3	2	550.807	-1.6314	0.0024799	1	101.39	22103000
AAEDAFLDLAR	11	A0A3B6GTE8	SCY1-like protein 2 [Aegilops tauschii subsp. tauschii]	CK_1	2	596.304	0.084753	4.2469e-12	1	187.42	16370000
AAEDAFLDLAR	11	A0A3B6GTE8	SCY1-like protein 2 [Aegilops tauschii subsp. tauschii]	CK_2	2	596.304	0.22679	3.901e-08	1	180.66	15450000
AAEDAFLDLAR	11	A0A3B6GTE8	SCY1-like protein 2 [Aegilops tauschii subsp. tauschii]	CK_3	2	596.304	0.46577	0.0017532	1	111.5	13722000
AAEDAFLDLAR	11	A0A3B6GTE8	SCY1-like protein 2 [Aegilops tauschii subsp. tauschii]	ER_1	2	596.304	-1.7149	0.004658	1	98.898	5988800
AAEDAFLDLAR	11	A0A3B6GTE8	SCY1-like protein 2 [Aegilops tauschii subsp. tauschii]	ER_2	2	596.304	-0.70793	0.0013409	1	115	5438400
AAEDAFLDLAR	11	A0A3B6GTE8	SCY1-like protein 2 [Aegilops tauschii subsp. tauschii]	ER_3	2	596.304	-0.13931	0.0079239	1	93.839	6792300
AAEDAFLDLAR	11	A0A3B6GTE8	SCY1-like protein 2 [Aegilops tauschii subsp. tauschii]	ER_1	2	596.304	0.2658	0.0034015	1	103.21	3528300
AAEDAFLDLAR	11	A0A3B6GTE8	SCY1-like protein 2 [Aegilops tauschii subsp. tauschii]	ER_2	2	596.304	0.50622	0.0003846	1	152.69	2957500
AAEDAFLDLAR	11	A0A3B6GTE8	SCY1-like protein 2 [Aegilops tauschii subsp. tauschii]	ER_3	2	596.304	-0.12448	0.0036383	1	102.4	3206600
AAEEIIFGDSEVTTGAAGDLQQITGLAK	28	A0A3B6TR29	ATP-dependent zinc metalloprotease FTSH 2, chloroplastic [Aegilops tauschii subsp. tauschii]	CK_1	2	1403.21	-2.1614	3.0866e-05	1	79.663	7344300
AAEEIIFGDSEVTTGAAGDLQQITGLAK	28	A0A3B6TR29	ATP-dependent zinc metalloprotease FTSH 2, chloroplastic [Aegilops tauschii subsp. tauschii]	CK_1	2	1403.21	-0.18964	2.4787e-05	1	106.88	12460000
AAEEIIFGDSEVTTGAAGDLQQITGLAK	28	A0A3B6TR29	ATP-dependent zinc metalloprotease FTSH 2, chloroplastic [Aegilops tauschii subsp. tauschii]	CK_1	3	935.81	2.2913	2.8995e-05	1	97.771	45438000
AAEEIIFGDSEVTTGAAGDLQQITGLAK	28	A0A3B6TR29	ATP-dependent zinc metalloprotease FTSH 2, chloroplastic [Aegilops tauschii subsp. tauschii]	CK_2	3	935.81	1.3485	7.4889e-06	1	78.583	44682000
AAEEIIFGDSEVTTGAAGDLQQITGLAK	28	A0A3B6TR29	ATP-dependent zinc metalloprotease FTSH 2, chloroplastic [Aegilops tauschii subsp. tauschii]	CK_2	2	1403.21	0.0015806	0.00014368	1	95.652	15518000
AAEEIIFGDSEVTTGAAGDLQQITGLAK	28	A0A3B6TR29	ATP-dependent zinc metalloprotease FTSH 2, chloroplastic [Aegilops tauschii subsp. tauschii]	CK_3	2	1403.21	-0.06577	1.7215e-12	2	131.75	13334000
AAEEIIFGDSEVTTGAAGDLQQITGLAK	28	A0A3B6TR29	ATP-dependent zinc metalloprotease FTSH 2, chloroplastic [Aegilops tauschii subsp. tauschii]	CK_3	3	935.81	1.9276	2.2671e-05	1	100.23	35960000
AAEEIIFGDSEVTTGAAGDLQQITGLAK	28	A0A3B6TR29	ATP-dependent zinc metalloprotease FTSH 2, chloroplastic [Aegilops tauschii subsp. tauschii]	ER_1	3	935.81	1.5463	9.5301e-05	1	69.578	45646000
AAEEIIFGDSEVTTGAAGDLQQITGLAK	28	A0A3B6TR29	ATP-dependent zinc metalloprotease FTSH 2, chloroplastic [Aegilops tauschii subsp. tauschii]	ER_1	2	1403.21	-0.5041	7.9102e-09	1	127.53	12429000
AAEEIIFGDSEVTTGAAGDLQQITGLAK	28	A0A3B6TR29	ATP-dependent zinc metalloprotease FTSH 2, chloroplastic [Aegilops tauschii subsp. tauschii]	ER_2	3	935.81	1.0134	2.7173e-09	1	126.68	62856000
AAEEIIFGDSEVTTGAAGDLQQITGLAK	28	A0A3B6TR29	ATP-dependent zinc metalloprotease FTSH 2, chloroplastic [Aegilops tauschii subsp. tauschii]	ER_2	2	1403.21	0.35199	1.8783e-14	1	140.07	15469000
AAEEIIFGDSEVTTGAAGDLQQITGLAK	28	A0A3B6TR29	ATP-dependent zinc metalloprotease FTSH 2, chloroplastic [Aegilops tauschii subsp. tauschii]	ER_3	3	935.81	1.2857	1.8273e-05	1	90.397	46546000
AAEEIIFGDSEVTTGAAGDLQQITGLAK	28	A0A3B6TR29	ATP-dependent zinc metalloprotease FTSH 2, chloroplastic [Aegilops tauschii subsp. tauschii]	ER_3	2	1403.21	0.21886	5.0415e-08	1	118.9	13414000
AAEIASHSAQYGNNR	15	A0A3B6QBW9	protein BONZAI 3-like isoform X2 [Aegilops tauschii subsp. tauschii]	ER_1	2	794.877	-0.14689	0.00024798	1	122.78	1002400
AAEIASHSAQYGNNR	15	A0A3B6QBW9	protein BONZAI 3-like isoform X2 [Aegilops tauschii subsp. tauschii]	ER_1	3	530.254	0.52702	5.7363e-05	1	120.6	1584800
AAEIASHSAQYGNNR	15	A0A3B6QBW9	protein BONZAI 3-like isoform X2 [Aegilops tauschii subsp. tauschii]	ER_2	3	530.254	1.1339	5.7363e-05	1	120.6	1743200
AAEIASHSAQYGNNR	15	A0A3B6QBW9	protein BONZAI 3-like isoform X2 [Aegilops tauschii subsp. tauschii]	ER_2	2	794.877	0.76713	0.0053345	1	84.62	759940
AAEIASHSAQYGNNR	15	A0A3B6QBW9	protein BONZAI 3-like isoform X2 [Aegilops tauschii subsp. tauschii]	ER_3	2	794.877	1.5555	0.0010984	1	103.3	820990
AAEIASHSAQYGNNR	15	A0A3B6QBW9	protein BONZAI 3-like isoform X2 [Aegilops tauschii subsp. tauschii]	ER_3	3	530.254	0.41255	3.0779e-05	1	140.01	1543300
AAEIASHSAQYGNNR	15	A0A3B6QBW9	protein BONZAI 3-like isoform X2 [Aegilops tauschii subsp. tauschii]	ER_1	2	794.877	0.50722	NaN	0		1156700
AAEIASHSAQYGNNR	15	A0A3B6QBW9	protein BONZAI 3-like isoform X2 [Aegilops tauschii subsp. tauschii]	ER_2	2	794.877	-0.91659	NaN	0		1179400
AAEIASHSAQYGNNR	15	A0A3B6QBW9	protein BONZAI 3-like isoform X2 [Aegilops tauschii subsp. tauschii]	ER_3	2	794.877	-0.46073	NaN	0		1604000
AAEIASHSVQYANNK	15	A0A3B5YY92	protein BONZAI 3-like isoform X2 [Aegilops tauschii subsp. tauschii]	CK_1	2	801.897	0.038537	0.00015199	1	138.19	4322200
AAEIASHSVQYANNK	15	A0A3B5YY92	protein BONZAI 3-like isoform X2 [Aegilops tauschii subsp. tauschii]	CK_1	3	534.934	-0.31248	2.0211e-05	1	146.79	8871400
AAEIASHSVQYANNK	15	A0A3B5YY92	protein BONZAI 3-like isoform X2 [Aegilops tauschii subsp. tauschii]	CK_2	2	801.897	0.64576	0.0010482	1	103.83	5165400
AAEIASHSVQYANNK	15	A0A3B5YY92	protein BONZAI 3-like isoform X2 [Aegilops tauschii subsp. tauschii]	CK_2	3	534.934	-0.78727	6.8281e-05	1	117.2	8359400
AAEIASHSVQYANNK	15	A0A3B5YY92	protein BONZAI 3-like isoform X2 [Aegilops tauschii subsp. tauschii]	CK_3	2	801.897	0.22917	3.7801e-67	1	249.82	5113300
AAEIASHSVQYANNK	15	A0A3B5YY92	protein BONZAI 3-like isoform X2 [Aegilops tauschii subsp. tauschii]	CK_3	3	534.934	0.035422	4.9801e-05	1	129.54	9319800
AAEIASHSVQYANNK	15	A0A3B5YY92	protein BONZAI 3-like isoform X2 [Aegilops tauschii subsp. tauschii]	ER_1	2	801.897	1.2824	4.1516e-44	1	218.68	6394300
AAEIASHSVQYANNK	15	A0A3B5YY92	protein BONZAI 3-like isoform X2 [Aegilops tauschii subsp. tauschii]	ER_1	3	534.934	0.16033	1.2808e-05	1	151.66	10471000
AAEIASHSVQYANNK	15	A0A3B5YY92	protein BONZAI 3-like isoform X2 [Aegilops tauschii subsp. tauschii]	ER_2	2	801.897	1.1136	3.3831e-90	1	269.88	4949800
AAEIASHSVQYANNK	15	A0A3B5YY92	protein BONZAI 3-like isoform X2 [Aegilops tauschii subsp. tauschii]	ER_2	3	534.934	-0.18509	8.9623e-09	1	172.33	10521000
AAEIASHSVQYANNK	15	A0A3B5YY92	protein BONZAI 3-like isoform X2 [Aegilops tauschii subsp. tauschii]	ER_3	2	801.897	1.1412	1.4912e-78	1	261.17	5884200
AAEIASHSVQYANNK	15	A0A3B5YY92	protein BONZAI 3-like isoform X2 [Aegilops tauschii subsp. tauschii]	ER_3	3	534.934	-0.14659	5.5109e-08	1	167.73	10349000
AAEIASHSVQYGNNK	15	A0A3B5ZV70	protein BONZAI 3-like isoform X2 [Aegilops tauschii subsp. tauschii]	CK_1	2	794.889	-0.37588	0.00011668	1	142.95	6445400
AAEIASHSVQYGNNK	15	A0A3B5ZV70	protein BONZAI 3-like isoform X2 [Aegilops tauschii subsp. tauschii]	CK_2	2	794.889	0.04081	4.2956e-07	2	163.62	5983300
AAEIASHSVQYGNNK	15	A0A3B5ZV70	protein BONZAI 3-like isoform X2 [Aegilops tauschii subsp. tauschii]	ER_1	2	794.889	0.51133	6.6511e-118	2	284.79	4311300
AAEIASHSVQYGNNK	15	A0A3B5ZV70	protein BONZAI 3-like isoform X2 [Aegilops tauschii subsp. tauschii]	ER_2	2	794.889	-0.10451	1.9585e-56	1	230.57	5781800
AAEIASHSVQYGNNK	15	A0A3B5ZV70	protein BONZAI 3-like isoform X2 [Aegilops tauschii subsp. tauschii]	ER_2	3	530.262	-0.10739	5.8863e-05	1	118.73	11588000
AAEIASHSVQYGNNK	15	A0A3B5ZV70	protein BONZAI 3-like isoform X2 [Aegilops tauschii subsp. tauschii]	ER_3	2	794.889	0.037902	1.7602e-45	1	227.92	6028500
AAEIASHSVQYGNNK	15	A0A3B5ZV70	protein BONZAI 3-like isoform X2 [Aegilops tauschii subsp. tauschii]	ER_3	3	530.262	0.20486	0.00014235	1	109.6	9843200
AAEIASHSVQYGNNK	15	A0A3B5ZV70	protein BONZAI 3-like isoform X2 [Aegilops tauschii subsp. tauschii]	CK_1	3	530.262	0.80923	NaN	0		7315400
AAEIASHSVQYGNNK	15	A0A3B5ZV70	protein BONZAI 3-like isoform X2 [Aegilops tauschii subsp. tauschii]	CK_2	3	530.262	0.80682	NaN	0		5818500
AAEIASHSVQYGNNK	15	A0A3B5ZV70	protein BONZAI 3-like isoform X2 [Aegilops tauschii subsp. tauschii]	CK_3	2	794.889	-0.36967	NaN	0		4233400
AAEIASHSVQYGNNK	15	A0A3B5ZV70	protein BONZAI 3-like isoform X2 [Aegilops tauschii subsp. tauschii]	CK_3	3	530.262	0.82762	NaN	0		7788500
AAEIASHSVQYGNNK	15	A0A3B5ZV70	protein BONZAI 3-like isoform X2 [Aegilops tauschii subsp. tauschii]	ER_1	3	530.262	0.801	NaN	0		9459400
AAEIASHSVQYGNNR	15	A0A3B6PHL5	protein BONZAI 3-like isoform X2 [Aegilops tauschii subsp. tauschii]	CK_1	2	808.892	0.55743	3.3365e-05	1	156.08	948270
AAEIASHSVQYGNNR	15	A0A3B6PHL5	protein BONZAI 3-like isoform X2 [Aegilops tauschii subsp. tauschii]	CK_3	2	808.892		0.0014653	1	118.08	0
AAEIASHSVQYGNNR	15	A0A3B6PHL5	protein BONZAI 3-like isoform X2 [Aegilops tauschii subsp. tauschii]	ER_1	2	808.892		5.1799e-05	1	139.66	0
AAEIASHSVQYGNNR	15	A0A3B6PHL5	protein BONZAI 3-like isoform X2 [Aegilops tauschii subsp. tauschii]	ER_2	2	808.892		2.896e-09	1	157.2	0
AAEIASHSVQYGNNR	15	A0A3B6PHL5	protein BONZAI 3-like isoform X2 [Aegilops tauschii subsp. tauschii]	ER_3	2	808.892	-1.7543	NaN	0		801670
AAEIDEQALAAAAALVLGQR	20	A0A3B6C2Q7	putative methylesterase 11, chloroplastic [Aegilops tauschii subsp. tauschii]	CK_2	3	661.029	0.069342	1.1285e-06	1	114.55	331090
AAEIDEQALAAAAALVLGQR	20	A0A3B6C2Q7	putative methylesterase 11, chloroplastic [Aegilops tauschii subsp. tauschii]	CK_3	3	661.029	-0.42303	0.012323	1	58.024	336100
AAEILFGLGFDK	12	A0A3B6TS84	ABCF1d	CK_1	2	640.848	0.14185	0.00016615	2	138.2	9542500
AAEILFGLGFDK	12	A0A3B6TS84	ABCF1d	CK_2	2	640.848	0.46166	0.037885	1	73.927	7750800
AAEILFGLGFDK	12	A0A3B6TS84	ABCF1d	CK_3	2	640.848	0.3661	0.0003289	1	127.56	9138600
AAEILGHK	8	A0A3B6HV32	fumarate hydratase 1, mitochondrial-like [Brachypodium distachyon]	CK_1	2	419.743	0.4449	0.040385	1	95.531	35718000
AAEILGHK	8	A0A3B6HV32	fumarate hydratase 1, mitochondrial-like [Brachypodium distachyon]	CK_2	2	419.743	0.66605	0.023217	1	109.01	38531000
AAEILGHK	8	A0A3B6HV32	fumarate hydratase 1, mitochondrial-like [Brachypodium distachyon]	CK_3	2	419.743	0.52037	0.023754	1	108.46	32198000
AAEISALLDLLRPAAAGDRDPPAR	24	A0A3B6KGY2	auxin transport protein BIG [Aegilops tauschii subsp. tauschii]	CK_1	3	834.454	0.26483	0.013702	1	58.755	5175300
AAEISALLDLLRPAAAGDRDPPAR	24	A0A3B6KGY2	auxin transport protein BIG [Aegilops tauschii subsp. tauschii]	CK_2	3	834.454	-0.25627	0.0003415	1	77.1	5090100
AAEISALLDLLRPAAAGDRDPPAR	24	A0A3B6KGY2	auxin transport protein BIG [Aegilops tauschii subsp. tauschii]	CK_3	3	834.454	-0.46139	0.0033878	1	65.416	4038000
AAEISALLDLLRPAAAGDRDPPAR	24	A0A3B6KGY2	auxin transport protein BIG [Aegilops tauschii subsp. tauschii]	ER_1	3	834.454	0.18722	0.0045778	1	62.847	1340000
AAEISALLDLLRPAAAGDRDPPAR	24	A0A3B6KGY2	auxin transport protein BIG [Aegilops tauschii subsp. tauschii]	ER_2	3	834.454	-0.068304	0.00042752	1	74.703	1157100
AAEISALLDLLRPAAAGDRDPPAR	24	A0A3B6KGY2	auxin transport protein BIG [Aegilops tauschii subsp. tauschii]	ER_3	3	834.454	0.39987	NaN	0		1116900
AAELAGVMSAAAEAAAK	17	A0A3B6SFH6	cytochrome P450 93A3-like [Aegilops tauschii subsp. tauschii]	CK_1	2	766.393	-1.0231	0.0067576	1	78.078	6313200
AAELAGVMSAAAEAAAK	17	A0A3B6SFH6	cytochrome P450 93A3-like [Aegilops tauschii subsp. tauschii]	CK_2	2	766.393	0.69933	0.00028094	1	111.22	4297600
AAELAGVMSAAAEAAAK	17	A0A3B6SFH6	cytochrome P450 93A3-like [Aegilops tauschii subsp. tauschii]	CK_3	2	766.393	1.0097	0.00064354	1	101.78	4904200
AAELAGVMSAAAEAAAK	17	A0A3B6SFH6	cytochrome P450 93A3-like [Aegilops tauschii subsp. tauschii]	ER_1	2	766.393	-0.9927	0.001553	2	90.385	4211100
AAELAGVMSAAAEAAAK	17	A0A3B6SFH6	cytochrome P450 93A3-like [Aegilops tauschii subsp. tauschii]	ER_2	2	766.393	0.27568	0.057114	1	61.821	4020800
AAELAGVMSAAAEAAAK	17	A0A3B6SFH6	cytochrome P450 93A3-like [Aegilops tauschii subsp. tauschii]	ER_3	2	766.393	-1.0418	NaN	0		5356700
AAELANATNFIEK	13	A0A3B6EHB9	ABC transporter B family member 4-like [Aegilops tauschii subsp. tauschii]	CK_1	2	696.362	1.4472	0.0082133	1	86.944	7560000
AAELANATNFIEK	13	A0A3B6EHB9	ABC transporter B family member 4-like [Aegilops tauschii subsp. tauschii]	CK_3	2	696.362	1.0204	0.0045786	1	92.939	8899400
AAELANATNFIEK	13	A0A3B6EHB9	ABC transporter B family member 4-like [Aegilops tauschii subsp. tauschii]	ER_1	2	696.362	1.3618	0.0041484	1	93.649	8090400
AAELANATNFIEK	13	A0A3B6EHB9	ABC transporter B family member 4-like [Aegilops tauschii subsp. tauschii]	ER_2	2	696.362	0.13544	0.025043	1	76.868	9614200
AAELANATNFIEK	13	A0A3B6EHB9	ABC transporter B family member 4-like [Aegilops tauschii subsp. tauschii]	CK_2	2	696.362	1.6438	NaN	0		6586000
AAELANATNFIEK	13	A0A3B6EHB9	ABC transporter B family member 4-like [Aegilops tauschii subsp. tauschii]	ER_3	2	696.362	1.0957	NaN	0		8573800
AAELAVSSLQALLR	14	A0A3B6LGL9	pyridoxal kinase [Aegilops tauschii subsp. tauschii]	ER_1	2	721.422	0.49286	0.0082262	1	84.173	5683500
AAELAVSSLQALLR	14	A0A3B6LGL9	pyridoxal kinase [Aegilops tauschii subsp. tauschii]	ER_2	2	721.422	0.036561	0.00034545	1	115.12	6073900
AAELAVSSLQALLR	14	A0A3B6LGL9	pyridoxal kinase [Aegilops tauschii subsp. tauschii]	ER_3	2	721.422	0.61721	0.041021	1	78.985	4509600
AAELAVSSLQALLR	14	A0A3B6LGL9	pyridoxal kinase [Aegilops tauschii subsp. tauschii]	CK_1	2	721.422	1.9856	NaN	0		2250800
AAELAYFLR	9	P62720	Photosystem I assembly protein Ycf4	CK_2	2	527.29	0.29229	0.0010549	1	140.14	47866000
AAELAYFLR	9	P62720	Photosystem I assembly protein Ycf4	CK_3	2	527.29	0.058895	0.0098974	1	105.52	33932000
AAELAYFLR	9	P62720	Photosystem I assembly protein Ycf4	ER_1	2	527.29	0.036843	3.244e-06	1	172.21	13650000
AAELAYFLR	9	P62720	Photosystem I assembly protein Ycf4	ER_2	2	527.29	0.40129	0.00089308	1	143.28	15436000
AAELAYFLR	9	P62720	Photosystem I assembly protein Ycf4	ER_3	2	527.29	0.32697	0.00021116	1	157.91	16317000
AAELAYFLR	9	P62720	Photosystem I assembly protein Ycf4	CK_1	2	527.29	0.11841	NaN	0		28354000
AAELMFEK	8	A0A3B6KKT5	actin-related protein 4-like isoform X1 [Aegilops tauschii subsp. tauschii]	CK_2	2	469.736	0.24735	0.057753	1	88.819	9748900
AAELMFEK	8	A0A3B6KKT5	actin-related protein 4-like isoform X1 [Aegilops tauschii subsp. tauschii]	CK_1	2	469.736	-0.41793	NaN	0		9130800
AAELMFEK	8	A0A3B6KKT5	actin-related protein 4-like isoform X1 [Aegilops tauschii subsp. tauschii]	CK_3	2	469.736	0.63865	NaN	0		11083000
AAELTTLLESR	11	Q332R4	ATP synthase subunit alpha	CK_1	2	602.333	-0.25946	0.012819	1	89.356	91206000
AAELTTLLESR	11	Q332R4	ATP synthase subunit alpha	CK_2	2	602.333	-0.36975	0.00041791	1	146.16	102090000
AAELTTLLESR	11	Q332R4	ATP synthase subunit alpha	CK_3	2	602.333	-0.21474	0.0038388	1	101.71	81541000
AAELTTLLESR	11	Q332R4	ATP synthase subunit alpha	ER_1	2	602.333	-0.14632	0.00063438	2	128.88	151010000
AAELTTLLESR	11	Q332R4	ATP synthase subunit alpha	ER_2	2	602.333	0.10766	0.00050356	2	134.98	131850000
AAELTTLLESR	11	Q332R4	ATP synthase subunit alpha	ER_3	2	602.333	0.039639	0.013424	1	88.803	156730000
AAELVHIACR	10	A0A3B6RGX4	proteasome activator subunit 4 [Aegilops tauschii subsp. tauschii]	CK_1	2	570.303	-1.0585	0.0059721	1	103.88	1452900
AAELVHIACR	10	A0A3B6RGX4	proteasome activator subunit 4 [Aegilops tauschii subsp. tauschii]	CK_2	3	380.538	0.22808	0.044673	1	57.55	1345900
AAELVHIACR	10	A0A3B6RGX4	proteasome activator subunit 4 [Aegilops tauschii subsp. tauschii]	CK_2	2	570.303		0.041418	1	85.355	0
AAELVHIACR	10	A0A3B6RGX4	proteasome activator subunit 4 [Aegilops tauschii subsp. tauschii]	CK_3	3	380.538	-0.29051	0.052924	1	54.722	1588500
AAELVHIACR	10	A0A3B6RGX4	proteasome activator subunit 4 [Aegilops tauschii subsp. tauschii]	CK_1	3	380.538	-0.29819	NaN	0		1481400
AAELVHIACR	10	A0A3B6RGX4	proteasome activator subunit 4 [Aegilops tauschii subsp. tauschii]	CK_1	2	570.303	-4.3656	NaN	0		7091700
AAELVHIACR	10	A0A3B6RGX4	proteasome activator subunit 4 [Aegilops tauschii subsp. tauschii]	CK_2	2	570.303	-4.6357	NaN	0		6602500
AAELVHIACR	10	A0A3B6RGX4	proteasome activator subunit 4 [Aegilops tauschii subsp. tauschii]	CK_3	2	570.303	-4.4838	NaN	0		6156500
AAELVHIACR	10	A0A3B6RGX4	proteasome activator subunit 4 [Aegilops tauschii subsp. tauschii]	ER_3	3	380.538	0.14718	NaN	0		1534000
AAEMLAYAHDTQHEK	15	A0A3B6DIW5	26S proteasome non-ATPase regulatory subunit 1 homolog	CK_1	3	577.598	0.10493	0.00075689	1	95.195	2635800
AAEMLAYAHDTQHEK	15	A0A3B6DIW5	26S proteasome non-ATPase regulatory subunit 1 homolog	CK_2	3	577.598	-0.13574	0.0023469	1	83.869	3140200
AAEMLAYAHDTQHEK	15	A0A3B6DIW5	26S proteasome non-ATPase regulatory subunit 1 homolog	CK_2	2	865.894		0.009507	1	123.1	0
AAEMLAYAHDTQHEK	15	A0A3B6DIW5	26S proteasome non-ATPase regulatory subunit 1 homolog	CK_3	3	577.598	-0.016364	0.018389	1	67.102	2854400
AAEMLAYAHDTQHEK	15	A0A3B6DIW5	26S proteasome non-ATPase regulatory subunit 1 homolog	CK_3	3	577.598	0.035429	NaN	0		2956300
AAEMLAYAHDTQHEK	15	A0A3B6DIW5	26S proteasome non-ATPase regulatory subunit 1 homolog	CK_1	3	572.267	-0.29377	0.00097354	1	86.738	68674000
AAEMLAYAHDTQHEK	15	A0A3B6DIW5	26S proteasome non-ATPase regulatory subunit 1 homolog	CK_1	2	857.896	-0.067979	0.00092153	1	105.19	12887000
AAEMLAYAHDTQHEK	15	A0A3B6DIW5	26S proteasome non-ATPase regulatory subunit 1 homolog	CK_1	4	429.452	-0.1322	0.00070673	1	86.738	26955000
AAEMLAYAHDTQHEK	15	A0A3B6DIW5	26S proteasome non-ATPase regulatory subunit 1 homolog	CK_2	3	572.267	-0.03908	7.1217e-05	1	116.9	70426000
AAEMLAYAHDTQHEK	15	A0A3B6DIW5	26S proteasome non-ATPase regulatory subunit 1 homolog	CK_2	4	429.452	0.22644	0.0096018	1	64.842	29639000
AAEMLAYAHDTQHEK	15	A0A3B6DIW5	26S proteasome non-ATPase regulatory subunit 1 homolog	CK_2	2	857.896	-0.00017032	0.019337	1	83.292	17772000
AAEMLAYAHDTQHEK	15	A0A3B6DIW5	26S proteasome non-ATPase regulatory subunit 1 homolog	CK_3	3	572.267	-0.25474	0.0019926	1	81.703	73551000
AAEMLAYAHDTQHEK	15	A0A3B6DIW5	26S proteasome non-ATPase regulatory subunit 1 homolog	CK_3	2	857.896	0.087692	6.2406e-25	1	205.26	18240000
AAEMLAYAHDTQHEK	15	A0A3B6DIW5	26S proteasome non-ATPase regulatory subunit 1 homolog	CK_3	4	429.452	-0.005883	0.01808	1	59.75	32199000
AAEMLAYAHDTQHEK	15	A0A3B6DIW5	26S proteasome non-ATPase regulatory subunit 1 homolog	ER_1	3	572.267	0.33252	0.0019926	1	81.703	2070900
AAEMLAYAHDTQHEK	15	A0A3B6DIW5	26S proteasome non-ATPase regulatory subunit 1 homolog	ER_2	3	572.267	-0.076182	0.006826	1	71.279	1701400
AAEMLAYAHDTQHEK	15	A0A3B6DIW5	26S proteasome non-ATPase regulatory subunit 1 homolog	ER_3	3	572.267	-0.23789	0.0029513	1	78.191	1584600
AAEMLAYAHDTQHEK	15	A0A3B6DIW5	26S proteasome non-ATPase regulatory subunit 1 homolog	ER_1	2	857.896	0.10501	NaN	0		2147900
AAEQDAHGPSATGHSTASMLR	21	A0A3B6NLN2	zinc transporter 2-like isoform X1 [Aegilops tauschii subsp. tauschii]	CK_1	3	698.992	0.056219	1.3853e-08	1	135.81	3510700
AAEQDAHGPSATGHSTASMLR	21	A0A3B6NLN2	zinc transporter 2-like isoform X1 [Aegilops tauschii subsp. tauschii]	CK_2	3	698.992	0.20961	5.3865e-11	1	150.13	2016400
AAEQDAHGPSATGHSTASMLR	21	A0A3B6NLN2	zinc transporter 2-like isoform X1 [Aegilops tauschii subsp. tauschii]	CK_3	3	698.992	-0.32489	7.1427e-14	1	158.5	5102600
AAEQDAHGPSATGHSTASMLR	21	A0A3B6NLN2	zinc transporter 2-like isoform X1 [Aegilops tauschii subsp. tauschii]	ER_1	4	524.496	0.54433	0.00038386	1	75.215	3876300
AAEQVAKPATLPPYPEMILAAIAALNDK	28	A0A3B6KMS8	HMG-Y-related protein A-like [Aegilops tauschii subsp. tauschii]	CK_1	3	988.863	-0.27937	0.0056494	1	53.197	706480
AAEQVAKPATLPPYPEMILAAIAALNDK	28	A0A3B6KMS8	HMG-Y-related protein A-like [Aegilops tauschii subsp. tauschii]	CK_2	3	988.863	0.10561	2.234e-05	1	86.527	899710
AAEQVAKPATLPPYPEMILAAIAALNDK	28	A0A3B6KMS8	HMG-Y-related protein A-like [Aegilops tauschii subsp. tauschii]	CK_3	3	988.863	-0.59478	0.0019682	1	60.379	585400
AAEQVAKPATLPPYPEMILAAIAALNDK	28	A0A3B6KMS8	HMG-Y-related protein A-like [Aegilops tauschii subsp. tauschii]	ER_1	3	988.863	0.38155	0.0004979	1	65.248	608720
AAEQVAKPATLPPYPEMILAAIAALNDK	28	A0A3B6KMS8	HMG-Y-related protein A-like [Aegilops tauschii subsp. tauschii]	ER_2	3	988.863	-1.1916	0.0014263	1	61.436	719650
AAESIADGDIVNVQIR	16	A0A3B6RMW2	Replication factor C subunit 1	CK_1	2	835.939	0.48378	0.0016084	2	93.909	3693600
AAESIADGDIVNVQIR	16	A0A3B6RMW2	Replication factor C subunit 1	CK_2	2	835.939		0.010032	1	85.493	0
AAESIADGDIVNVQIR	16	A0A3B6RMW2	Replication factor C subunit 1	CK_3	2	835.939	1.4557	0.00090098	1	101.53	2458300
AAEVAGQVNSWVEK	14	A0A3B6IPZ0	serpin-ZX [Aegilops tauschii subsp. tauschii]	CK_1	2	744.378	0.67399	0.00021036	1	143.46	4925000
AAEVAGQVNSWVEK	14	A0A3B6IPZ0	serpin-ZX [Aegilops tauschii subsp. tauschii]	CK_2	2	744.378	-1.3279	0.00057894	1	111.83	3526600
AAEVAGQVNSWVEK	14	A0A3B6IPZ0	serpin-ZX [Aegilops tauschii subsp. tauschii]	CK_3	2	744.378	1.658	0.00478	1	90.229	4429900
AAEVAGQVNSWVEK	14	A0A3B6IPZ0	serpin-ZX [Aegilops tauschii subsp. tauschii]	ER_1	2	744.378	-0.5606	0.020975	1	75.968	7296200
AAEVAGQVNSWVEK	14	A0A3B6IPZ0	serpin-ZX [Aegilops tauschii subsp. tauschii]	ER_2	2	744.378	-0.78267	0.036531	1	71.529	8301200
AAEVAGQVNSWVEK	14	A0A3B6IPZ0	serpin-ZX [Aegilops tauschii subsp. tauschii]	ER_3	2	744.378	0.028671	0.001878	1	100.11	8564300
AAEVAGQVNSWVEK	14	A0A3B6IPZ0	serpin-ZX [Aegilops tauschii subsp. tauschii]	ER_3	2	744.378	-2.8591	NaN	0		1079600
AAEVATQVNSWVEK	14	Q9ST58	Serpin-Z1C	ER_1	3	511.263	0.044624	7.7475e-05	1	115.12	13026000
AAEVATQVNSWVEK	14	Q9ST58	Serpin-Z1C	ER_1	2	766.391	3.8467	0.02037	1	76.358	108910000
AAEVATQVNSWVEK	14	Q9ST58	Serpin-Z1C	ER_3	3	511.263	-0.2782	0.00013165	1	111.72	13799000
AAEVATQVNSWVEK	14	Q9ST58	Serpin-Z1C	ER_2	3	511.263	0.33137	NaN	0		10942000
AAEVATQVNSWVEK	14	Q9ST58	Serpin-Z1C	ER_3	2	766.391	4.5939	NaN	0		101730000
AAEVATQVNSWVEK	14	Q9ST58	Serpin-Z1C	ER_1	2	766.391	9.0163	NaN	0		16367000
AAEVSEFFATR	11	A0A3B6JDI3	Aminopeptidase	ER_1	2	614.304	-0.42205	0.011446	1	90.614	10498000
AAEVSEFFATR	11	A0A3B6JDI3	Aminopeptidase	CK_2	2	614.304	0.18797	NaN	0		3703300
AAEVSEFFATR	11	A0A3B6JDI3	Aminopeptidase	ER_2	2	614.304	0.39837	NaN	0		9940000
AAEVSEFFATR	11	A0A3B6JDI3	Aminopeptidase	ER_3	2	614.304	-0.32185	NaN	0		8959400
AAEVTAQVNSWVEK	14	Q9ST57	Serpin-Z2A	ER_1	3	511.263	2.3124	0.00015502	1	110.25	12437000
AAEVTAQVNSWVEK	14	Q9ST57	Serpin-Z2A	ER_2	3	511.263	-0.15989	0.00076443	1	93.649	12562000
AAEVTAQVNSWVEK	14	Q9ST57	Serpin-Z2A	ER_3	3	511.263	-0.2782	0.0012579	1	88.163	13799000
AAEVTAQVNSWVEK	14	Q9ST57	Serpin-Z2A	ER_3	3	511.263	0.18478	NaN	0		2848100
AAEVTTQVNSWVEK	14	A0A3B6MWJ8	serpin-Z1B [Aegilops tauschii subsp. tauschii]	CK_1	2	781.396	0.14863	0.0035736	1	93.237	47970000
AAEVTTQVNSWVEK	14	A0A3B6MWJ8	serpin-Z1B [Aegilops tauschii subsp. tauschii]	CK_2	2	781.396	0.12351	0.0041855	1	91.712	50432000
AAEVTTQVNSWVEK	14	A0A3B6MWJ8	serpin-Z1B [Aegilops tauschii subsp. tauschii]	CK_3	2	781.396	-0.14429	0.00478	1	90.229	45828000
AAEVTTQVNSWVEK	14	A0A3B6MWJ8	serpin-Z1B [Aegilops tauschii subsp. tauschii]	ER_1	2	781.396	-0.15974	4.5926e-07	1	168.89	450060000
AAEVTTQVNSWVEK	14	A0A3B6MWJ8	serpin-Z1B [Aegilops tauschii subsp. tauschii]	ER_1	3	521.267	0.36314	0.0028368	1	81.327	39821000
AAEVTTQVNSWVEK	14	A0A3B6MWJ8	serpin-Z1B [Aegilops tauschii subsp. tauschii]	ER_2	3	521.267	0.59138	0.0014076	1	86.498	42734000
AAEVTTQVNSWVEK	14	A0A3B6MWJ8	serpin-Z1B [Aegilops tauschii subsp. tauschii]	ER_2	2	781.396	-0.034912	0.00019642	1	144.8	495160000
AAEVTTQVNSWVEK	14	A0A3B6MWJ8	serpin-Z1B [Aegilops tauschii subsp. tauschii]	ER_3	2	781.396	-0.22927	3.9552e-08	1	172.85	466090000
AAEVTTQVNSWVEK	14	A0A3B6MWJ8	serpin-Z1B [Aegilops tauschii subsp. tauschii]	ER_3	3	521.267	0.46574	3.99e-05	1	136.33	41719000
AAEVTTQVNSWVEK	14	A0A3B6MWJ8	serpin-Z1B [Aegilops tauschii subsp. tauschii]	ER_1	2	781.396	3.3783	0.019	1	77.24	7664600
AAEVTTQVNSWVEK	14	A0A3B6MWJ8	serpin-Z1B [Aegilops tauschii subsp. tauschii]	CK_1	3	521.267	0.14496	NaN	0		5590000
AAEVTTQVNSWVEK	14	A0A3B6MWJ8	serpin-Z1B [Aegilops tauschii subsp. tauschii]	CK_2	3	521.267	0.98457	NaN	0		5343600
AAEVVSTVVQNNPK	14	A0A3B6N1I5	hsp70-binding protein 1-like isoform X2 [Aegilops tauschii subsp. tauschii]	CK_1	2	728.394	-0.33488	0.00074875	1	109.44	1566000
AAEVVSTVVQNNPK	14	A0A3B6N1I5	hsp70-binding protein 1-like isoform X2 [Aegilops tauschii subsp. tauschii]	CK_3	2	728.394	-0.067322	8.631e-05	1	124.47	1883400
AAEVVSTVVQNNPK	14	A0A3B6N1I5	hsp70-binding protein 1-like isoform X2 [Aegilops tauschii subsp. tauschii]	ER_1	2	728.394	1.5568	5.9453e-05	1	128.21	2623200
AAEVVSTVVQNNPK	14	A0A3B6N1I5	hsp70-binding protein 1-like isoform X2 [Aegilops tauschii subsp. tauschii]	ER_2	2	728.394	0.44481	6.9363e-05	1	126.83	2166200
AAEVVSTVVQNNPK	14	A0A3B6N1I5	hsp70-binding protein 1-like isoform X2 [Aegilops tauschii subsp. tauschii]	ER_3	2	728.394	0.57907	0.00074875	1	109.44	2543800
AAEVVSTVVQNNPK	14	A0A3B6N1I5	hsp70-binding protein 1-like isoform X2 [Aegilops tauschii subsp. tauschii]	CK_2	2	728.394	-0.55289	NaN	0		1409300
AAFGAGAAADGDGGKQDEFIAILQEFSK	28	A0A3B5ZT38	cytochrome P450 84A1-like [Aegilops tauschii subsp. tauschii]	ER_1	3	928.787	0.082013	8.3705e-08	1	118.05	3625900
AAFGAGAAADGDGGKQDEFIAILQEFSK	28	A0A3B5ZT38	cytochrome P450 84A1-like [Aegilops tauschii subsp. tauschii]	ER_3	3	928.787	-0.21609	0.00031866	1	65.836	2728500
AAFGAGAAADGDGGKQDEFIAILQEFSK	28	A0A3B5ZT38	cytochrome P450 84A1-like [Aegilops tauschii subsp. tauschii]	ER_2	3	928.787	0.19617	NaN	0		3666900
AAFLASLGVDR	11	A0A3B6MT33	prostaglandin reductase-3-like [Aegilops tauschii subsp. tauschii]	CK_1	2	560.311	0.34665	0.023733	1	82.494	10069000
AAFLASLGVDR	11	A0A3B6MT33	prostaglandin reductase-3-like [Aegilops tauschii subsp. tauschii]	CK_2	2	560.311	0.85704	NaN	0		9434700
AAFLASLGVDR	11	A0A3B6MT33	prostaglandin reductase-3-like [Aegilops tauschii subsp. tauschii]	CK_3	2	560.311	0.39914	NaN	0		9475900
AAFLASLGVDR	11	A0A3B6MT33	prostaglandin reductase-3-like [Aegilops tauschii subsp. tauschii]	ER_1	2	560.311	0.14457	NaN	0		6774600
AAFLASLGVDR	11	A0A3B6MT33	prostaglandin reductase-3-like [Aegilops tauschii subsp. tauschii]	ER_2	2	560.311	-0.007499	NaN	0		7237700
AAFLASLGVDR	11	A0A3B6MT33	prostaglandin reductase-3-like [Aegilops tauschii subsp. tauschii]	ER_3	2	560.311	0.36162	NaN	0		5710100
AAFNLYTSTLGYQIHDIEAK	20	A0A3B6CFH7	N-alpha-acetyltransferase daf-31 [Aegilops tauschii subsp. tauschii]	CK_1	2	1128.07	-0.48002	0.00069044	1	87.654	5782000
AAFNLYTSTLGYQIHDIEAK	20	A0A3B6CFH7	N-alpha-acetyltransferase daf-31 [Aegilops tauschii subsp. tauschii]	CK_2	2	1128.07		0.0013146	1	85.61	0
AAFNLYTSTLGYQIHDIEAK	20	A0A3B6CFH7	N-alpha-acetyltransferase daf-31 [Aegilops tauschii subsp. tauschii]	CK_2	2	1128.07	-1.8575	0.00045064	1	91.889	4168000
AAFNLYTSTLGYQIHDIEAK	20	A0A3B6CFH7	N-alpha-acetyltransferase daf-31 [Aegilops tauschii subsp. tauschii]	CK_2	3	752.383	2.748	0.0026753	1	68.168	51132000
AAFNLYTSTLGYQIHDIEAK	20	A0A3B6CFH7	N-alpha-acetyltransferase daf-31 [Aegilops tauschii subsp. tauschii]	ER_1	2	1128.07	-0.64459	0.0019491	1	81.016	4068200
AAFNLYTSTLGYQIHDIEAK	20	A0A3B6CFH7	N-alpha-acetyltransferase daf-31 [Aegilops tauschii subsp. tauschii]	ER_2	3	752.383	-0.80873	5.8865e-08	1	131.25	48829000
AAFNLYTSTLGYQIHDIEAK	20	A0A3B6CFH7	N-alpha-acetyltransferase daf-31 [Aegilops tauschii subsp. tauschii]	ER_2	2	1128.07	-1.0424	0.0001532	1	99.407	3507200
AAFNLYTSTLGYQIHDIEAK	20	A0A3B6CFH7	N-alpha-acetyltransferase daf-31 [Aegilops tauschii subsp. tauschii]	ER_3	3	752.383	-1.0362	3.8491e-08	1	134.4	37239000
AAFNLYTSTLGYQIHDIEAK	20	A0A3B6CFH7	N-alpha-acetyltransferase daf-31 [Aegilops tauschii subsp. tauschii]	ER_3	2	1128.07	0.37546	9.1959e-05	1	102.79	3961800
AAFNLYTSTLGYQIHDIEAK	20	A0A3B6CFH7	N-alpha-acetyltransferase daf-31 [Aegilops tauschii subsp. tauschii]	CK_2	3	752.383	-0.5512	NaN	0		33568000
AAFPWAPPLLTLQER	15	A0A3B6MMD1	UPF0496 protein 4 [Elaeis guineensis]	CK_3	2	855.472	0.33898	0.034958	1	70.26	4483000
AAFPWAPPLLTLQER	15	A0A3B6MMD1	UPF0496 protein 4 [Elaeis guineensis]	CK_1	2	855.472	0.87641	NaN	0		4595700
AAFPWAPPLLTLQER	15	A0A3B6MMD1	UPF0496 protein 4 [Elaeis guineensis]	CK_2	2	855.472	0.5304	NaN	0		6767000
AAFPWAPPLLTLQER	15	A0A3B6MMD1	UPF0496 protein 4 [Elaeis guineensis]	ER_3	2	855.472	0.11037	NaN	0		1409400
AAFTGDGLHAPFFGTK	16	A0A3B5ZRQ5	1-aminocyclopropane-1-carboxylate oxidase-like [Aegilops tauschii subsp. tauschii]	CK_1	3	546.275	-0.44711	0.00011018	1	110.22	32689000
AAFTGDGLHAPFFGTK	16	A0A3B5ZRQ5	1-aminocyclopropane-1-carboxylate oxidase-like [Aegilops tauschii subsp. tauschii]	CK_1	2	818.91	-1.9673	0.0020847	1	91.14	10004000
AAFTGDGLHAPFFGTK	16	A0A3B5ZRQ5	1-aminocyclopropane-1-carboxylate oxidase-like [Aegilops tauschii subsp. tauschii]	CK_2	3	546.275	0.063876	7.8149e-05	1	116.79	30619000
AAFTGDGLHAPFFGTK	16	A0A3B5ZRQ5	1-aminocyclopropane-1-carboxylate oxidase-like [Aegilops tauschii subsp. tauschii]	CK_2	2	818.91	-1.6601	0.0050692	1	82.942	8256800
AAFTGDGLHAPFFGTK	16	A0A3B5ZRQ5	1-aminocyclopropane-1-carboxylate oxidase-like [Aegilops tauschii subsp. tauschii]	CK_3	3	546.275	-0.71336	0.00047862	2	90.853	27481000
AAFTGDGLHAPFFGTK	16	A0A3B5ZRQ5	1-aminocyclopropane-1-carboxylate oxidase-like [Aegilops tauschii subsp. tauschii]	ER_1	3	546.275	2.0588	0.00025306	1	97.823	7834600
AAFTGDGLHAPFFGTK	16	A0A3B5ZRQ5	1-aminocyclopropane-1-carboxylate oxidase-like [Aegilops tauschii subsp. tauschii]	ER_2	3	546.275	-1.2156	0.00023358	1	99.238	6915600
AAFTGDGLHAPFFGTK	16	A0A3B5ZRQ5	1-aminocyclopropane-1-carboxylate oxidase-like [Aegilops tauschii subsp. tauschii]	ER_3	3	546.275	0.75803	8.3391e-06	1	142.95	8067400
AAFTGDGLHAPFFGTK	16	A0A3B5ZRQ5	1-aminocyclopropane-1-carboxylate oxidase-like [Aegilops tauschii subsp. tauschii]	ER_1	3	546.275	0.13791	0.00079194	1	84.62	10870000
AAFTGDGLHAPFFGTK	16	A0A3B5ZRQ5	1-aminocyclopropane-1-carboxylate oxidase-like [Aegilops tauschii subsp. tauschii]	ER_2	3	546.275	-0.48632	7.1532e-05	1	118.52	9659700
AAFTGDGLHAPFFGTK	16	A0A3B5ZRQ5	1-aminocyclopropane-1-carboxylate oxidase-like [Aegilops tauschii subsp. tauschii]	ER_3	3	546.275	0.39719	6.9108e-05	2	127.07	13398000
AAFTGDGLHAPFFGTK	16	A0A3B5ZRQ5	1-aminocyclopropane-1-carboxylate oxidase-like [Aegilops tauschii subsp. tauschii]	CK_3	2	818.91	-2.5897	NaN	0		8110800
AAFTGDGLLAPFFGTK	16	A0A3B5XVS7	1-aminocyclopropane-1-carboxylate oxidase-like [Aegilops tauschii subsp. tauschii]	CK_1	2	806.922	0.56721	0.0015147	1	94.454	12180000
AAFTGDGLLAPFFGTK	16	A0A3B5XVS7	1-aminocyclopropane-1-carboxylate oxidase-like [Aegilops tauschii subsp. tauschii]	CK_2	2	806.922	-0.92576	0.0010103	1	99.747	13491000
AAFTGDGLLAPFFGTK	16	A0A3B5XVS7	1-aminocyclopropane-1-carboxylate oxidase-like [Aegilops tauschii subsp. tauschii]	CK_3	2	806.922	-0.079383	0.0022028	1	90.453	15446000
AAFTGDGLLAPFFGTK	16	A0A3B5XVS7	1-aminocyclopropane-1-carboxylate oxidase-like [Aegilops tauschii subsp. tauschii]	ER_1	2	806.922	0.70145	0.00044988	1	112.12	8326200
AAFTGDGLLAPFFGTK	16	A0A3B5XVS7	1-aminocyclopropane-1-carboxylate oxidase-like [Aegilops tauschii subsp. tauschii]	ER_2	2	806.922	1.081	0.00082796	1	102.72	7181400
AAFTGDGLLAPFFGTK	16	A0A3B5XVS7	1-aminocyclopropane-1-carboxylate oxidase-like [Aegilops tauschii subsp. tauschii]	ER_3	2	806.922	0.61508	0.010469	1	77.051	7653000
AAFTMTNVK	9	A0A3B6SE02	geraniol 8-hydroxylase-like [Aegilops tauschii subsp. tauschii]	CK_1	2	491.755	-1.1692	0.0053388	1	116.37	13747000
AAFTMTNVK	9	A0A3B6SE02	geraniol 8-hydroxylase-like [Aegilops tauschii subsp. tauschii]	CK_2	2	491.755	-0.91532	0.0010431	1	140.35	11940000
AAFTMTNVK	9	A0A3B6SE02	geraniol 8-hydroxylase-like [Aegilops tauschii subsp. tauschii]	CK_3	2	491.755	-0.8726	0.0047991	1	117.81	14142000
AAFTMTNVK	9	A0A3B6SE02	geraniol 8-hydroxylase-like [Aegilops tauschii subsp. tauschii]	ER_1	2	491.755	-0.21566	0.0024111	1	127.68	19940000
AAFTMTNVK	9	A0A3B6SE02	geraniol 8-hydroxylase-like [Aegilops tauschii subsp. tauschii]	ER_2	2	491.755	-0.14143	0.0022438	1	128.38	28438000
AAFTMTNVK	9	A0A3B6SE02	geraniol 8-hydroxylase-like [Aegilops tauschii subsp. tauschii]	ER_3	2	491.755	0.063292	0.00098335	1	141.52	25274000
AAFTMTNVK	9	A0A3B6SE02	geraniol 8-hydroxylase-like [Aegilops tauschii subsp. tauschii]	ER_1	2	491.755	0.095064	0.034728	1	85.862	11769000
AAFTMTNVK	9	A0A3B6SE02	geraniol 8-hydroxylase-like [Aegilops tauschii subsp. tauschii]	ER_2	2	491.755	-0.22159	NaN	0		11060000
AAFTMTNVK	9	A0A3B6SE02	geraniol 8-hydroxylase-like [Aegilops tauschii subsp. tauschii]	ER_3	2	491.755	-0.073067	NaN	0		13032000
AAFTMTNVK	9	A0A3B6SE02	geraniol 8-hydroxylase-like [Aegilops tauschii subsp. tauschii]	ER_2	2	499.752	0.26301	0.042251	1	76.17	1658300
AAFTMTNVK	9	A0A3B6SE02	geraniol 8-hydroxylase-like [Aegilops tauschii subsp. tauschii]	ER_1	2	499.752	-0.056044	0.042251	1	76.17	4113700
AAFTMTNVK	9	A0A3B6SE02	geraniol 8-hydroxylase-like [Aegilops tauschii subsp. tauschii]	ER_2	2	499.752	-0.020264	0.022634	1	85.862	4723900
AAFTMTNVK	9	A0A3B6SE02	geraniol 8-hydroxylase-like [Aegilops tauschii subsp. tauschii]	CK_1	2	499.752	-7.1864	NaN	0		1380000
AAFTMTNVK	9	A0A3B6SE02	geraniol 8-hydroxylase-like [Aegilops tauschii subsp. tauschii]	CK_1	2	499.752	-0.71263	NaN	0		3376600
AAFTMTNVK	9	A0A3B6SE02	geraniol 8-hydroxylase-like [Aegilops tauschii subsp. tauschii]	CK_2	2	499.752	-0.3591	NaN	0		3807800
AAFTMTNVK	9	A0A3B6SE02	geraniol 8-hydroxylase-like [Aegilops tauschii subsp. tauschii]	CK_3	2	499.752	-0.60879	NaN	0		3178500
AAFTMTNVK	9	A0A3B6SE02	geraniol 8-hydroxylase-like [Aegilops tauschii subsp. tauschii]	ER_3	2	499.752	0.29291	NaN	0		4207000
AAFVFFNSR	9	A0A3B6C7W8	CSC1-like protein ERD4 [Aegilops tauschii subsp. tauschii]	ER_1	2	529.775	-0.25362	0.047561	1	81.525	47565000
AAFVFFNSR	9	A0A3B6C7W8	CSC1-like protein ERD4 [Aegilops tauschii subsp. tauschii]	ER_2	2	529.775	-0.022934	0.027023	1	90.15	43663000
AAFVFFNSR	9	A0A3B6C7W8	CSC1-like protein ERD4 [Aegilops tauschii subsp. tauschii]	ER_3	2	529.775	0.26136	0.013899	1	99.688	52796000
AAFVSMPPSSQQYIK	15	A0A3B6DNK6	transportin-1 [Aegilops tauschii subsp. tauschii]	CK_1	2	835.416	0.93757	0.0062013	1	81.185	5234300
AAFVSMPPSSQQYIK	15	A0A3B6DNK6	transportin-1 [Aegilops tauschii subsp. tauschii]	CK_2	2	835.416	0.61708	0.010068	1	76.311	4926800
AAFVSMPPSSQQYIK	15	A0A3B6DNK6	transportin-1 [Aegilops tauschii subsp. tauschii]	CK_3	2	835.416	0.48801	0.007448	1	79.614	7426600
AAFVSMPPSSQQYIK	15	A0A3B6DNK6	transportin-1 [Aegilops tauschii subsp. tauschii]	ER_1	2	835.416	1.2198	NaN	0		3552000
AAFVSMPPSSQQYIK	15	A0A3B6DNK6	transportin-1 [Aegilops tauschii subsp. tauschii]	ER_2	2	835.416	0.46148	NaN	0		5403400
AAFVSMPPSSQQYIK	15	A0A3B6DNK6	transportin-1 [Aegilops tauschii subsp. tauschii]	ER_3	2	835.416	0.59958	NaN	0		5806700
AAFVSMPPSSQQYIK	15	A0A3B6DNK6	transportin-1 [Aegilops tauschii subsp. tauschii]	ER_1	2	827.419	-0.48843	0.038521	1	69.456	3023800
AAFVSMPPSSQQYIK	15	A0A3B6DNK6	transportin-1 [Aegilops tauschii subsp. tauschii]	CK_1	2	827.419	3.0646	NaN	0		3805200
AAFVSMPPSSQQYIK	15	A0A3B6DNK6	transportin-1 [Aegilops tauschii subsp. tauschii]	CK_2	2	827.419	3.1423	NaN	0		4396000
AAFVSMPPSSQQYIK	15	A0A3B6DNK6	transportin-1 [Aegilops tauschii subsp. tauschii]	CK_3	2	827.419	2.5238	NaN	0		4039700
AAGAAGVPPAQLGSLWSTLEDQR	23	A0A3B6SBZ0	aluminum-activated malate transporter 9-like [Aegilops tauschii subsp. tauschii]	ER_1	3	779.733	-1.8794	0.0042624	1	59.163	1960900
AAGAAGVPPAQLGSLWSTLEDQR	23	A0A3B6SBZ0	aluminum-activated malate transporter 9-like [Aegilops tauschii subsp. tauschii]	ER_3	3	779.733	-1.7031	0.006766	1	55.705	983850
AAGADIVGSDDLIEQIK	17	A0A3B5YZT7	Ribosomal protein	CK_1	2	857.947	-0.30262	5.1798e-06	2	149.31	425930000
AAGADIVGSDDLIEQIK	17	A0A3B5YZT7	Ribosomal protein	CK_2	2	857.947	-0.42545	7.3807e-06	2	147.75	429560000
AAGADIVGSDDLIEQIK	17	A0A3B5YZT7	Ribosomal protein	CK_3	2	857.947	0.083515	0.00017693	2	121.45	496740000
AAGADIVGSDDLIEQIK	17	A0A3B5YZT7	Ribosomal protein	CK_3	3	572.3	0.50473	0.035462	1	52.93	34375000
AAGADIVGSDDLIEQIK	17	A0A3B5YZT7	Ribosomal protein	CK_1	2	857.947	0.18233	0.00070165	2	100.77	27244000
AAGADIVGSDDLIEQIK	17	A0A3B5YZT7	Ribosomal protein	CK_2	2	857.947	0.23066	0.00031136	1	109.04	29297000
AAGADIVGSDDLIEQIK	17	A0A3B5YZT7	Ribosomal protein	ER_1	2	857.947	-0.055007	0.0012072	1	93.768	61195000
AAGADIVGSDDLIEQIK	17	A0A3B5YZT7	Ribosomal protein	ER_1	2	857.947		0.0013537	1	94.203	0
AAGADIVGSDDLIEQIK	17	A0A3B5YZT7	Ribosomal protein	ER_2	2	857.947	0.56493	0.00018371	1	118.55	61038000
AAGADIVGSDDLIEQIK	17	A0A3B5YZT7	Ribosomal protein	ER_2	2	857.947		0.023641	1	76.158	0
AAGADIVGSDDLIEQIK	17	A0A3B5YZT7	Ribosomal protein	ER_3	2	857.947	0.28457	0.0051104	2	80.545	72902000
AAGADIVGSDDLIEQIK	17	A0A3B5YZT7	Ribosomal protein	ER_3	3	572.3	-2.3713	8.2358e-05	1	106.6	3511800
AAGADIVGSDDLIEQIK	17	A0A3B5YZT7	Ribosomal protein	CK_1	3	572.3	-0.088792	NaN	0		25552000
AAGADIVGSDDLIEQIK	17	A0A3B5YZT7	Ribosomal protein	CK_2	3	572.3	0.39245	NaN	0		29164000
AAGADIVGSDDLIEQIK	17	A0A3B5YZT7	Ribosomal protein	CK_3	2	857.947	0.65757	NaN	0		17742000
AAGADIVGSDDLIEQIK	17	A0A3B5YZT7	Ribosomal protein	ER_2	3	572.3	-4.5081	NaN	0		2482300
AAGASWIQFDEPTLVK	16	A0A3B6MJZ2	5-methyltetrahydropteroyltriglutamate--homocysteine methyltransferase 1-like [Aegilops tauschii subsp.tauschii]	CK_1	2	866.949	0.24042	2.0723e-18	1	186.29	60101000
AAGASWIQFDEPTLVK	16	A0A3B6MJZ2	5-methyltetrahydropteroyltriglutamate--homocysteine methyltransferase 1-like [Aegilops tauschii subsp.tauschii]	CK_2	2	866.949	-0.19919	4.3459e-26	2	196.37	45217000
AAGASWIQFDEPTLVK	16	A0A3B6MJZ2	5-methyltetrahydropteroyltriglutamate--homocysteine methyltransferase 1-like [Aegilops tauschii subsp.tauschii]	CK_3	2	866.949	-0.10838	4.9291e-06	1	154.72	60270000
AAGASWIQFDEPTLVK	16	A0A3B6MJZ2	5-methyltetrahydropteroyltriglutamate--homocysteine methyltransferase 1-like [Aegilops tauschii subsp.tauschii]	ER_3	2	866.949	-3.6692	0.0011513	1	97.45	18625000
AAGASWIQFDEPTLVK	16	A0A3B6MJZ2	5-methyltetrahydropteroyltriglutamate--homocysteine methyltransferase 1-like [Aegilops tauschii subsp.tauschii]	ER_1	2	866.949	-0.12287	1.5736e-12	1	176.43	118960000
AAGASWIQFDEPTLVK	16	A0A3B6MJZ2	5-methyltetrahydropteroyltriglutamate--homocysteine methyltransferase 1-like [Aegilops tauschii subsp.tauschii]	ER_2	2	866.949	-0.034408	6.3019e-19	2	192.54	123250000
AAGASWIQFDEPTLVK	16	A0A3B6MJZ2	5-methyltetrahydropteroyltriglutamate--homocysteine methyltransferase 1-like [Aegilops tauschii subsp.tauschii]	ER_3	2	866.949	-0.1832	3.8563e-05	1	142.57	128270000
AAGCMVTTGK	10	A0A3B6TRI9	translation initiation factor IF-2, chloroplastic [Aegilops tauschii subsp. tauschii]	ER_2	2	506.234	-0.75046	0.047483	1	71.03	747990
AAGCMVTTGK	10	A0A3B6TRI9	translation initiation factor IF-2, chloroplastic [Aegilops tauschii subsp. tauschii]	ER_1	2	506.234	-0.86413	NaN	0		642270
AAGCMVTTGK	10	A0A3B6TRI9	translation initiation factor IF-2, chloroplastic [Aegilops tauschii subsp. tauschii]	ER_3	2	506.234	-0.13151	NaN	0		525660
AAGCTLTVLPK	11	A0A3B6JLK1	50S ribosomal protein L15, chloroplastic [Aegilops tauschii subsp. tauschii]	CK_2	2	565.816	-0.077867	0.036916	1	77.062	60942000
AAGCTLTVLPK	11	A0A3B6JLK1	50S ribosomal protein L15, chloroplastic [Aegilops tauschii subsp. tauschii]	CK_1	2	565.816	-0.45084	NaN	0		59626000
AAGCTLTVLPK	11	A0A3B6JLK1	50S ribosomal protein L15, chloroplastic [Aegilops tauschii subsp. tauschii]	CK_3	2	565.816	-0.16008	NaN	0		62012000
AAGCTLTVLPK	11	A0A3B6JLK1	50S ribosomal protein L15, chloroplastic [Aegilops tauschii subsp. tauschii]	ER_1	2	565.816	-0.50689	NaN	0		11641000
AAGCTLTVLPK	11	A0A3B6JLK1	50S ribosomal protein L15, chloroplastic [Aegilops tauschii subsp. tauschii]	ER_2	2	565.816	-0.28416	NaN	0		10662000
AAGCTLTVLPK	11	A0A3B6JLK1	50S ribosomal protein L15, chloroplastic [Aegilops tauschii subsp. tauschii]	ER_3	2	565.816	-6.3153	NaN	0		2593200
AAGDGEDLVDVLLR	14	A0A3B6NNY6	premnaspirodiene oxygenase-like [Aegilops tauschii subsp. tauschii]	ER_1	2	721.878		0.00027096	1	135.04	0
AAGDGEDLVDVLLR	14	A0A3B6NNY6	premnaspirodiene oxygenase-like [Aegilops tauschii subsp. tauschii]	ER_2	2	721.878	0.38246	6.3502e-07	1	167.22	1963700
AAGDGEDLVDVLLR	14	A0A3B6NNY6	premnaspirodiene oxygenase-like [Aegilops tauschii subsp. tauschii]	ER_3	2	721.878	0.56508	3.6331e-07	1	169.79	2390600
AAGDNIVGVILLQELPHLSHLGVR	24	A0A3B6I687	phosphoglucan, water dikinase, chloroplastic [Aegilops tauschii subsp. tauschii]	CK_1	4	631.112	-0.25738	6.1197e-06	1	113.71	3090900
AAGDNIVGVILLQELPHLSHLGVR	24	A0A3B6I687	phosphoglucan, water dikinase, chloroplastic [Aegilops tauschii subsp. tauschii]	CK_2	4	631.112	-0.33923	1.3265e-05	1	108.5	4315900
AAGDNIVGVILLQELPHLSHLGVR	24	A0A3B6I687	phosphoglucan, water dikinase, chloroplastic [Aegilops tauschii subsp. tauschii]	CK_3	4	631.112	0.014563	1.2134e-05	1	109.32	2806100
AAGDNIVGVILLQELPHLSHLGVR	24	A0A3B6I687	phosphoglucan, water dikinase, chloroplastic [Aegilops tauschii subsp. tauschii]	ER_1	4	631.112	1.3	NaN	0		633120
AAGEESVLKEFPEATIMRPATLIGTEDR	28	A0A3B6PSV9	NADH dehydrogenase [ubiquinone] 1 alpha subcomplex subunit 9, mitochondrial [Aegilops tauschii subsp.tauschii]	ER_1	4	758.641	-0.19448	0.025498	1	40.706	7418500
AAGEESVLKEFPEATIMRPATLIGTEDR	28	A0A3B6PSV9	NADH dehydrogenase [ubiquinone] 1 alpha subcomplex subunit 9, mitochondrial [Aegilops tauschii subsp.tauschii]	ER_2	4	758.641	-0.15061	NaN	0		5638600
AAGEESVLKEFPEATIMRPATLIGTEDR	28	A0A3B6PSV9	NADH dehydrogenase [ubiquinone] 1 alpha subcomplex subunit 9, mitochondrial [Aegilops tauschii subsp.tauschii]	ER_3	4	758.641	0.94656	NaN	0		5295200
AAGESVFK	8	A0A3B6JFH5	Lipoxygenase	CK_2	1	808.42	0.63226	0.0094588	1	133.6	3233300
AAGESVFK	8	A0A3B6JFH5	Lipoxygenase	CK_3	1	808.42	-0.052186	0.027163	1	116.88	2747000
AAGESVFK	8	A0A3B6JFH5	Lipoxygenase	CK_1	1	808.42	0.24052	NaN	0		2737600
AAGEVLALQK	10	A0A3B6MTB1	Glucose-6-phosphate isomerase	ER_1	2	500.295	0.59324	0.0098168	1	96.342	3143200
AAGEVLALQK	10	A0A3B6MTB1	Glucose-6-phosphate isomerase	ER_2	2	500.295	0.71943	NaN	0		4285500
AAGEVLALQK	10	A0A3B6MTB1	Glucose-6-phosphate isomerase	ER_3	2	500.295	-0.39862	NaN	0		3551600
AAGEVLALQK	10	A0A3B6MTB1	Glucose-6-phosphate isomerase	ER_2	2	500.295	0.24728	NaN	0		1522100
AAGFEQLSEREEWSGLQPGR	20	A0A3B6LM58	probable aspartyl aminopeptidase [Aegilops tauschii subsp. tauschii]	CK_2	3	749.698	-0.30528	0.0010324	1	79.332	6483100
AAGFHVDIDMTDR	13	A0A3B6GQ83	threonine--tRNA ligase, mitochondrial 1 [Aegilops tauschii subsp. tauschii]	CK_1	3	483.226	0.24463	0.0012631	1	91.202	6799900
AAGFHVDIDMTDR	13	A0A3B6GQ83	threonine--tRNA ligase, mitochondrial 1 [Aegilops tauschii subsp. tauschii]	CK_2	3	483.226	0.71523	NaN	0		4968800
AAGFHVDIDMTDR	13	A0A3B6GQ83	threonine--tRNA ligase, mitochondrial 1 [Aegilops tauschii subsp. tauschii]	CK_3	3	483.226	0.22287	NaN	0		5309100
AAGFHVDIDMTDR	13	A0A3B6GQ83	threonine--tRNA ligase, mitochondrial 1 [Aegilops tauschii subsp. tauschii]	ER_1	3	483.226	0.60928	NaN	0		1175200
AAGFHVDIDMTDR	13	A0A3B6GQ83	threonine--tRNA ligase, mitochondrial 1 [Aegilops tauschii subsp. tauschii]	ER_3	3	483.226	0.88752	NaN	0		1462700
AAGFQALIQYTDAPTASAAR	20	A0A3B6IQ94	polypyrimidine tract-binding protein homolog 1-like isoform X3 [Aegilops tauschii subsp. tauschii]	ER_1	2	1012.02	-0.1851	1.1153e-05	1	109.5	2394900
AAGFQALIQYTDAPTASAAR	20	A0A3B6IQ94	polypyrimidine tract-binding protein homolog 1-like isoform X3 [Aegilops tauschii subsp. tauschii]	ER_3	2	1012.02	0.51116	0.00034375	1	93.776	2597300
AAGFQALIQYTDAPTASAAR	20	A0A3B6IQ94	polypyrimidine tract-binding protein homolog 1-like isoform X3 [Aegilops tauschii subsp. tauschii]	CK_1	2	1012.02	0.53617	NaN	0		1817600
AAGFQICADELGSIVEGHDSK	21	A0A3B6KAV1	Calcium-transporting ATPase	CK_1	3	735.348	1.0471	2.7113e-11	1	150.65	9329300
AAGFQICADELGSIVEGHDSK	21	A0A3B6KAV1	Calcium-transporting ATPase	CK_2	3	735.348	0.12753	1.7813e-08	1	134.52	6451900
AAGFQICADELGSIVEGHDSK	21	A0A3B6KAV1	Calcium-transporting ATPase	CK_3	3	735.348	0.094848	1.9636e-08	2	133.92	7088700
AAGFQICADELGSIVEGHDSK	21	A0A3B6KAV1	Calcium-transporting ATPase	ER_1	3	735.348	0.060602	3.0496e-10	1	145.19	24878000
AAGFQICADELGSIVEGHDSK	21	A0A3B6KAV1	Calcium-transporting ATPase	ER_2	3	735.348	0.10519	1.3364e-28	1	184.97	20145000
AAGFQICADELGSIVEGHDSK	21	A0A3B6KAV1	Calcium-transporting ATPase	ER_3	3	735.348	-0.23306	1.0686e-17	1	169.62	20360000
AAGFQICADELGSIVEGHDSKK	22	A0A3B6KAV1	Calcium-transporting ATPase	ER_1	4	583.786	-0.15604	5.2954e-14	1	140.32	9669100
AAGFQICADELGSIVEGHDSKK	22	A0A3B6KAV1	Calcium-transporting ATPase	ER_2	4	583.786	-0.087062	4.062e-06	2	97.621	8899800
AAGFQICADELGSIVEGHDSKK	22	A0A3B6KAV1	Calcium-transporting ATPase	ER_3	4	583.786	-0.056386	8.4739e-12	1	129.51	7716700
AAGFQICADELGSIVEGHDSKK	22	A0A3B6KAV1	Calcium-transporting ATPase	ER_3	3	778.046		0.00010314	1	85.397	0
AAGFQICADELGSIVEGHDSKK	22	A0A3B6KAV1	Calcium-transporting ATPase	CK_1	4	583.786	-0.62639	NaN	0		4646700
AAGFQICADELGSIVEGHDSKK	22	A0A3B6KAV1	Calcium-transporting ATPase	CK_2	4	583.786	-0.68372	NaN	0		5610600
AAGGCNNACTVFKEDR	16	A0A3B6HXP8	alpha-amylase/trypsin inhibitor-like [Aegilops tauschii subsp. tauschii]	ER_1	3	590.595	0.87271	0.0012905	1	94.45	1277600
AAGGCNNACTVFKEDR	16	A0A3B6HXP8	alpha-amylase/trypsin inhibitor-like [Aegilops tauschii subsp. tauschii]	ER_2	3	590.595	-0.11088	0.0046674	2	76.574	1377900
AAGGCNNACTVFKEDR	16	A0A3B6HXP8	alpha-amylase/trypsin inhibitor-like [Aegilops tauschii subsp. tauschii]	ER_3	3	590.595	0.7426	0.00046046	2	98.676	2622400
AAGGFGGIR	9	A0A1D5V181	L-ascorbate oxidase homolog [Aegilops tauschii subsp. tauschii]	CK_3	2	403.219	1.1909	0.037185	1	84.743	7838000
AAGGFGGIR	9	A0A1D5V181	L-ascorbate oxidase homolog [Aegilops tauschii subsp. tauschii]	ER_1	2	403.219		0.027883	1	98.458	0
AAGGFGGIR	9	A0A1D5V181	L-ascorbate oxidase homolog [Aegilops tauschii subsp. tauschii]	ER_2	2	403.219		0.01904	1	105.14	0
AAGGFGGIR	9	A0A1D5V181	L-ascorbate oxidase homolog [Aegilops tauschii subsp. tauschii]	ER_3	2	403.219		0.027883	1	98.458	0
AAGGFGGIR	9	A0A1D5V181	L-ascorbate oxidase homolog [Aegilops tauschii subsp. tauschii]	CK_1	2	403.219	1.4202	NaN	0		7586400
AAGGFGGIR	9	A0A1D5V181	L-ascorbate oxidase homolog [Aegilops tauschii subsp. tauschii]	CK_2	2	403.219	1.3427	NaN	0		7143400
AAGGFGGITVNNR	13	A0A3B6I3B8	monocopper oxidase-like protein SKU5 [Aegilops tauschii subsp. tauschii]	CK_2	2	617.32		0.0059902	1	104.94	0
AAGGFGGITVNNR	13	A0A3B6I3B8	monocopper oxidase-like protein SKU5 [Aegilops tauschii subsp. tauschii]	CK_3	2	617.32	3.8059	0.023076	1	77.894	9386300
AAGGFGGITVNNR	13	A0A3B6I3B8	monocopper oxidase-like protein SKU5 [Aegilops tauschii subsp. tauschii]	ER_1	2	617.32	1.5831	0.00018324	1	130.56	11088000
AAGGFGGITVNNR	13	A0A3B6I3B8	monocopper oxidase-like protein SKU5 [Aegilops tauschii subsp. tauschii]	ER_3	2	617.32	1.696	6.9119e-05	1	152.96	12021000
AAGGFGGITVNNR	13	A0A3B6I3B8	monocopper oxidase-like protein SKU5 [Aegilops tauschii subsp. tauschii]	CK_1	2	617.32	4.5442	NaN	0		11322000
AAGGFGGITVNNR	13	A0A3B6I3B8	monocopper oxidase-like protein SKU5 [Aegilops tauschii subsp. tauschii]	ER_2	2	617.32	1.3507	NaN	0		11182000
AAGGGRPTVLVTEK	14	A0A3B6TR15	D-3-phosphoglycerate dehydrogenase	CK_1	2	678.386	0.5844	0.028111	1	85.287	892700
AAGGGRPTVLVTEK	14	A0A3B6TR15	D-3-phosphoglycerate dehydrogenase	CK_3	2	678.386	0.53896	0.00073757	1	117.48	1438500
AAGGGRPTVLVTEK	14	A0A3B6TR15	D-3-phosphoglycerate dehydrogenase	ER_1	2	678.386	0.17076	NaN	0		832990
AAGGIYNYLYQLRPSSDEPGQIK	23	A0A3B5YXG1	trafficking protein particle complex subunit 13 [Aegilops tauschii subsp. tauschii]	CK_1	3	847.431		0.035098	1	61.942	0
AAGGPGPAAKPTR	13	W5CT58	nucleic acid-binding, OB-fold-like protein [Medicago truncatula]	CK_1	2	575.82	0.0333	0.00055531	1	140.45	1970200
AAGGPGPAAKPTR	13	W5CT58	nucleic acid-binding, OB-fold-like protein [Medicago truncatula]	CK_2	2	575.82	-0.38835	0.00030431	1	152.4	2551900
AAGGPGPAAKPTR	13	W5CT58	nucleic acid-binding, OB-fold-like protein [Medicago truncatula]	CK_3	2	575.82	-2.2904	0.00058763	1	138.89	1569700
AAGGPGPAAKPTR	13	W5CT58	nucleic acid-binding, OB-fold-like protein [Medicago truncatula]	ER_1	2	575.82	0.042409	0.00018405	1	156.36	1747800
AAGGPGPAAKPTR	13	W5CT58	nucleic acid-binding, OB-fold-like protein [Medicago truncatula]	ER_2	2	575.82	-0.37364	2.7135e-06	1	168.83	3201200
AAGGPGPAAKPTR	13	W5CT58	nucleic acid-binding, OB-fold-like protein [Medicago truncatula]	ER_2	3	384.216	-0.31278	0.00053673	1	105.65	7007200
AAGGPGPAAKPTR	13	W5CT58	nucleic acid-binding, OB-fold-like protein [Medicago truncatula]	ER_3	2	575.82	-0.21889	0.0005328	1	141.58	2566400
AAGGPGPAAKPTR	13	W5CT58	nucleic acid-binding, OB-fold-like protein [Medicago truncatula]	ER_3	3	384.216	-0.11933	8.7273e-05	1	125.36	7059100
AAGGPGPAAKPTR	13	W5CT58	nucleic acid-binding, OB-fold-like protein [Medicago truncatula]	ER_1	3	384.216	0.045042	NaN	0		5478400
AAGGPGPAAKPTR	13	W5CT58	nucleic acid-binding, OB-fold-like protein [Medicago truncatula]	ER_1	2	575.82	0.21391	NaN	0		406670
AAGGPGPAAKPTR	13	W5CT58	nucleic acid-binding, OB-fold-like protein [Medicago truncatula]	ER_1	3	384.216	-1.7778	NaN	0		630470
AAGIEGGFFK	10	A0A3B6QF91	Phenylalanine ammonia-lyase	CK_1	2	498.761		0.045803	1	83.862	0
AAGIEGGFFK	10	A0A3B6QF91	Phenylalanine ammonia-lyase	CK_2	2	498.761	0.48858	0.0049024	1	105.98	1744200
AAGIEGGFFK	10	A0A3B6QF91	Phenylalanine ammonia-lyase	CK_3	2	498.761		0.013031	1	99.973	0
AAGIEGGFFK	10	A0A3B6QF91	Phenylalanine ammonia-lyase	ER_3	2	498.761		0.019704	1	94.692	0
AAGIGAIQAVTR	12	A0A3B6IT89	outer envelope pore protein 16-2, chloroplastic-like isoform X2 [Aegilops tauschii subsp. tauschii]	ER_1	2	564.33	0.087323	0.00803	1	90.697	7644700
AAGIGAIQAVTR	12	A0A3B6IT89	outer envelope pore protein 16-2, chloroplastic-like isoform X2 [Aegilops tauschii subsp. tauschii]	ER_3	2	564.33	0.60288	0.0041657	1	95.273	9055700
AAGIGAIQAVTR	12	A0A3B6IT89	outer envelope pore protein 16-2, chloroplastic-like isoform X2 [Aegilops tauschii subsp. tauschii]	CK_1	2	564.33	-0.078612	NaN	0		4770500
AAGIGAIQAVTR	12	A0A3B6IT89	outer envelope pore protein 16-2, chloroplastic-like isoform X2 [Aegilops tauschii subsp. tauschii]	CK_2	2	564.33	-0.57152	NaN	0		6503300
AAGIGAIQAVTR	12	A0A3B6IT89	outer envelope pore protein 16-2, chloroplastic-like isoform X2 [Aegilops tauschii subsp. tauschii]	CK_3	2	564.33	0.4472	NaN	0		4308200
AAGIGAIQAVTR	12	A0A3B6IT89	outer envelope pore protein 16-2, chloroplastic-like isoform X2 [Aegilops tauschii subsp. tauschii]	ER_2	2	564.33	0.96286	NaN	0		8929100
AAGLQFASK	9	A0A3B6JEJ1	monodehydroascorbate reductase-like [Aegilops tauschii subsp. tauschii]	CK_2	2	446.748	0.31139	0.054604	1	99.013	11571000
AAGLQFASK	9	A0A3B6JEJ1	monodehydroascorbate reductase-like [Aegilops tauschii subsp. tauschii]	ER_1	2	446.748	0.50039	0.057132	1	78.556	50579000
AAGLQFASK	9	A0A3B6JEJ1	monodehydroascorbate reductase-like [Aegilops tauschii subsp. tauschii]	ER_2	2	446.748	0.082974	0.0079376	1	109.44	57901000
AAGLQFASK	9	A0A3B6JEJ1	monodehydroascorbate reductase-like [Aegilops tauschii subsp. tauschii]	CK_1	2	446.748	-0.07025	NaN	0		10603000
AAGLQFASK	9	A0A3B6JEJ1	monodehydroascorbate reductase-like [Aegilops tauschii subsp. tauschii]	CK_3	2	446.748	0.33904	NaN	0		10924000
AAGLQFASK	9	A0A3B6JEJ1	monodehydroascorbate reductase-like [Aegilops tauschii subsp. tauschii]	ER_3	2	446.748	0.29296	NaN	0		49684000
AAGMADGSYTVMHLDLASLDSVR	23	Q41578	Protochlorophyllide reductase A, chloroplastic	CK_1	3	799.379	-0.54585	1.3998e-05	2	110.38	3131300
AAGMADGSYTVMHLDLASLDSVR	23	Q41578	Protochlorophyllide reductase A, chloroplastic	CK_3	3	799.379	0.52448	0.00013162	1	81.884	4110300
AAGMALAQHPVVNASCR	17	A0A3B6LM34	Dihydrolipoamide acetyltransferase component of pyruvate dehydrogenase complex	CK_2	3	590.291	0.13075	2.2877e-05	2	136.81	3858300
AAGMALAQHPVVNASCR	17	A0A3B6LM34	Dihydrolipoamide acetyltransferase component of pyruvate dehydrogenase complex	CK_2	3	590.291	0.89948	0.0024964	1	78.244	2117200
AAGMALAQHPVVNASCR	17	A0A3B6LM34	Dihydrolipoamide acetyltransferase component of pyruvate dehydrogenase complex	CK_3	3	590.291	0.93084	0.00072186	1	86.777	2462200
AAGMALAQHPVVNASCR	17	A0A3B6LM34	Dihydrolipoamide acetyltransferase component of pyruvate dehydrogenase complex	ER_3	3	590.291	2.9274	0.0031985	1	75.445	1865000
AAGMALAQHPVVNASCR	17	A0A3B6LM34	Dihydrolipoamide acetyltransferase component of pyruvate dehydrogenase complex	ER_1	3	590.291	1.4622	0.015839	1	63.462	1362000
AAGMALAQHPVVNASCR	17	A0A3B6LM34	Dihydrolipoamide acetyltransferase component of pyruvate dehydrogenase complex	ER_2	3	590.291	1.2571	0.0077171	1	70.451	867680
AAGMALAQHPVVNASCR	17	A0A3B6LM34	Dihydrolipoamide acetyltransferase component of pyruvate dehydrogenase complex	CK_1	3	590.291	0.017176	NaN	0		4129200
AAGMALAQHPVVNASCR	17	A0A3B6LM34	Dihydrolipoamide acetyltransferase component of pyruvate dehydrogenase complex	CK_3	3	590.291	0.15008	NaN	0		3412900
AAGMALAQHPVVNASCR	17	A0A3B6LM34	Dihydrolipoamide acetyltransferase component of pyruvate dehydrogenase complex	CK_1	3	590.291	-0.038356	NaN	0		2097800
AAGMALAQHPVVNASCR	17	A0A3B6LM34	Dihydrolipoamide acetyltransferase component of pyruvate dehydrogenase complex	ER_1	3	590.291	2.714	NaN	0		2099100
AAGMALAQHPVVNASCR	17	A0A3B6LM34	Dihydrolipoamide acetyltransferase component of pyruvate dehydrogenase complex	CK_1	3	584.959	-0.3918	0.00032606	1	91.355	13055000
AAGMALAQHPVVNASCR	17	A0A3B6LM34	Dihydrolipoamide acetyltransferase component of pyruvate dehydrogenase complex	CK_1	2	876.935	0.2282	1.7056e-05	2	140.93	12896000
AAGMALAQHPVVNASCR	17	A0A3B6LM34	Dihydrolipoamide acetyltransferase component of pyruvate dehydrogenase complex	CK_2	3	584.959	-0.75592	6.419e-05	2	110.84	20506000
AAGMALAQHPVVNASCR	17	A0A3B6LM34	Dihydrolipoamide acetyltransferase component of pyruvate dehydrogenase complex	CK_2	2	876.935	-0.13776	0.0019594	2	86.411	10157000
AAGMALAQHPVVNASCR	17	A0A3B6LM34	Dihydrolipoamide acetyltransferase component of pyruvate dehydrogenase complex	CK_3	3	584.959	-0.66723	0.0001323	1	102.72	22030000
AAGMALAQHPVVNASCR	17	A0A3B6LM34	Dihydrolipoamide acetyltransferase component of pyruvate dehydrogenase complex	CK_3	2	876.935	-0.4029	1.5265e-05	1	142.19	13641000
AAGMALAQHPVVNASCR	17	A0A3B6LM34	Dihydrolipoamide acetyltransferase component of pyruvate dehydrogenase complex	ER_1	3	584.959	-0.066901	6.0472e-05	1	112.03	8585000
AAGMALAQHPVVNASCR	17	A0A3B6LM34	Dihydrolipoamide acetyltransferase component of pyruvate dehydrogenase complex	ER_1	2	876.935	0.19308	0.00017693	1	121.45	2875600
AAGMALAQHPVVNASCR	17	A0A3B6LM34	Dihydrolipoamide acetyltransferase component of pyruvate dehydrogenase complex	ER_2	3	584.959	-0.48434	0.0047844	1	70.197	7184900
AAGMALAQHPVVNASCR	17	A0A3B6LM34	Dihydrolipoamide acetyltransferase component of pyruvate dehydrogenase complex	ER_2	2	876.935	-1.1695	0.00017028	1	124.29	1482100
AAGMALAQHPVVNASCR	17	A0A3B6LM34	Dihydrolipoamide acetyltransferase component of pyruvate dehydrogenase complex	ER_3	3	584.959	0.010326	4.0154e-05	2	120.54	6293100
AAGMALAQHPVVNASCR	17	A0A3B6LM34	Dihydrolipoamide acetyltransferase component of pyruvate dehydrogenase complex	ER_3	2	876.935	-0.46057	0.00018333	1	118.71	3409700
AAGMALAQHPVVNASCR	17	A0A3B6LM34	Dihydrolipoamide acetyltransferase component of pyruvate dehydrogenase complex	CK_2	3	584.959	-3.5299	NaN	0		1093600
AAGMALAQHPVVNASCR	17	A0A3B6LM34	Dihydrolipoamide acetyltransferase component of pyruvate dehydrogenase complex	CK_2	3	584.959	-2.0413	NaN	0		4392400
AAGMFSGTQDK	11	A0A3B6JLT1	LIM domain-containing protein WLIM2a-like [Aegilops tauschii subsp. tauschii]	CK_1	2	556.756	-0.82989	0.0013409	1	115	4942100
AAGMFSGTQDK	11	A0A3B6JLT1	LIM domain-containing protein WLIM2a-like [Aegilops tauschii subsp. tauschii]	CK_2	2	556.756	-1.4846	0.0014977	1	113.67	3617800
AAGMFSGTQDK	11	A0A3B6JLT1	LIM domain-containing protein WLIM2a-like [Aegilops tauschii subsp. tauschii]	CK_3	2	556.756	-0.91614	0.005981	1	95.618	5524100
AAGMFSGTQDK	11	A0A3B6JLT1	LIM domain-containing protein WLIM2a-like [Aegilops tauschii subsp. tauschii]	ER_1	2	556.756	-1.5935	0.0028423	1	105.13	3616800
AAGMFSGTQDK	11	A0A3B6JLT1	LIM domain-containing protein WLIM2a-like [Aegilops tauschii subsp. tauschii]	ER_2	2	556.756	-1.6222	0.01233	1	89.805	3741500
AAGMFSGTQDK	11	A0A3B6JLT1	LIM domain-containing protein WLIM2a-like [Aegilops tauschii subsp. tauschii]	CK_2	2	556.756	-4.5256	NaN	0		1060100
AAGMFSGTQDK	11	A0A3B6JLT1	LIM domain-containing protein WLIM2a-like [Aegilops tauschii subsp. tauschii]	CK_3	2	556.756	-2.4636	NaN	0		1236400
AAGMFSGTQDK	11	A0A3B6JLT1	LIM domain-containing protein WLIM2a-like [Aegilops tauschii subsp. tauschii]	ER_3	2	556.756	-1.0736	NaN	0		3665100
AAGMHVIAVPSVPK	14	A0A3B5ZSF0	bifunctional riboflavin kinase/FMN phosphatase [Aegilops tauschii subsp. tauschii]	ER_2	3	459.595	0.12712	0.020702	1	62.088	1608800
AAGMNLDGVEFLWSSEEINRR	21	A0A3B6SK74	tyrosine--tRNA ligase 1, cytoplasmic-like [Aegilops tauschii subsp. tauschii]	CK_1	3	798.722	-0.67981	2.2045e-05	1	98.227	13308000
AAGMNLDGVEFLWSSEEINRR	21	A0A3B6SK74	tyrosine--tRNA ligase 1, cytoplasmic-like [Aegilops tauschii subsp. tauschii]	CK_2	3	798.722	-0.20525	7.7493e-08	1	120.9	8434200
AAGMNLDGVEFLWSSEEINRR	21	A0A3B6SK74	tyrosine--tRNA ligase 1, cytoplasmic-like [Aegilops tauschii subsp. tauschii]	CK_3	3	798.722	0.71638	3.0544e-07	1	117.2	4730800
AAGMNLDGVEFLWSSEEINRR	21	A0A3B6SK74	tyrosine--tRNA ligase 1, cytoplasmic-like [Aegilops tauschii subsp. tauschii]	CK_3	3	798.722	1.0841	NaN	0		3593400
AAGMNLDGVEFLWSSEEINRR	21	A0A3B6SK74	tyrosine--tRNA ligase 1, cytoplasmic-like [Aegilops tauschii subsp. tauschii]	ER_2	3	798.722	-1.4165	NaN	0		5087400
AAGQTALQQVGSVIK	15	A0A3B6ILK9	protein ILITYHIA [Aegilops tauschii subsp. tauschii]	ER_1	2	735.917	-1.6748	0.034023	1	70.47	3647000
AAGQTALQQVGSVIK	15	A0A3B6ILK9	protein ILITYHIA [Aegilops tauschii subsp. tauschii]	ER_2	2	735.917	-1.7323	0.0020152	1	95.195	4199600
AAGQTALQQVGSVIK	15	A0A3B6ILK9	protein ILITYHIA [Aegilops tauschii subsp. tauschii]	ER_3	2	735.917	-1.6272	0.00221	1	94.487	5047400
AAGQTALQQVGSVIK	15	A0A3B6ILK9	protein ILITYHIA [Aegilops tauschii subsp. tauschii]	CK_1	2	735.917	-1.2602	NaN	0		2954500
AAGSIGGHESLHR	13	A0A3B6LN86	beta-ureidopropionase-like [Aegilops tauschii subsp. tauschii]	CK_1	3	431.222	0.095039	4.6664e-05	1	124.21	6881300
AAGSIGGHESLHR	13	A0A3B6LN86	beta-ureidopropionase-like [Aegilops tauschii subsp. tauschii]	CK_1	2	646.329		3.5986e-20	1	190.35	0
AAGSIGGHESLHR	13	A0A3B6LN86	beta-ureidopropionase-like [Aegilops tauschii subsp. tauschii]	CK_2	3	431.222	-0.39692	3.679e-05	1	134.38	5478300
AAGSIGGHESLHR	13	A0A3B6LN86	beta-ureidopropionase-like [Aegilops tauschii subsp. tauschii]	CK_2	2	646.329		1.1927e-25	1	193.15	0
AAGSIGGHESLHR	13	A0A3B6LN86	beta-ureidopropionase-like [Aegilops tauschii subsp. tauschii]	CK_3	3	431.222	0.12142	0.001805	1	87.216	5966000
AAGSIGGHESLHR	13	A0A3B6LN86	beta-ureidopropionase-like [Aegilops tauschii subsp. tauschii]	CK_3	2	646.329		6.1097e-35	1	206.69	0
AAGSIGGHESLHR	13	A0A3B6LN86	beta-ureidopropionase-like [Aegilops tauschii subsp. tauschii]	ER_1	3	431.222	-0.063048	5.4375e-05	1	117.95	8586600
AAGSIGGHESLHR	13	A0A3B6LN86	beta-ureidopropionase-like [Aegilops tauschii subsp. tauschii]	ER_2	3	431.222	0.62115	8.6032e-05	1	116.03	9911600
AAGSIGGHESLHR	13	A0A3B6LN86	beta-ureidopropionase-like [Aegilops tauschii subsp. tauschii]	ER_3	3	431.222	0.43299	3.6105e-05	1	134.99	9697200
AAGVGASDTYDEDLLDVLLR	20	A0A3B6MY19	ent-isokaurene C2-hydroxylase-like [Aegilops tauschii subsp. tauschii]	ER_3	2	1047.02	-0.2431	0.011282	2	68.639	1417000
AAGVGASDTYDEDLLDVLLR	20	A0A3B6MY19	ent-isokaurene C2-hydroxylase-like [Aegilops tauschii subsp. tauschii]	ER_1	2	1047.02	-0.45762	NaN	0		971220
AAGVGASGAYEEDLLDVLLR	20	A0A3B6LS31	ent-isokaurene C2-hydroxylase-like [Aegilops tauschii subsp. tauschii]	CK_2	2	1010.02		0.0014238	1	85.087	0
AAGVRDFLYDLILK	14	A0A3B6MID4	Lipoxygenase	CK_2	3	531.971	-0.56991	0.029157	1	65.219	2936100
AAGVRDFLYDLILK	14	A0A3B6MID4	Lipoxygenase	CK_3	3	531.971	-0.23654	0.0097598	1	74.789	3840900
AAGVRDFLYDLILK	14	A0A3B6MID4	Lipoxygenase	CK_1	3	531.971	-0.28579	NaN	0		4052100
AAGVRDFLYDLILK	14	A0A3B6MID4	Lipoxygenase	ER_3	3	531.971	-0.81679	NaN	0		584700
AAGVTAHYYEDEAAPTGTCAVCVVGGER	28	A0A3B6QI71	adenosine kinase 2 [Aegilops tauschii subsp. tauschii]	CK_1	3	971.104	0.0047508	1.8273e-05	1	90.397	36536000
AAGVTAHYYEDEAAPTGTCAVCVVGGER	28	A0A3B6QI71	adenosine kinase 2 [Aegilops tauschii subsp. tauschii]	CK_2	3	971.104	-0.080017	3.006e-05	1	94.837	25322000
AAGVTAHYYEDEAAPTGTCAVCVVGGER	28	A0A3B6QI71	adenosine kinase 2 [Aegilops tauschii subsp. tauschii]	CK_3	3	971.104	0.045716	7.4889e-06	2	78.583	25115000
AAGVTAHYYEDEAAPTGTCAVCVVGGER	28	A0A3B6QI71	adenosine kinase 2 [Aegilops tauschii subsp. tauschii]	ER_1	3	971.104	0.31571	2.1434e-05	1	100.71	53082000
AAGVTAHYYEDEAAPTGTCAVCVVGGER	28	A0A3B6QI71	adenosine kinase 2 [Aegilops tauschii subsp. tauschii]	ER_2	3	971.104	0.16602	9.4892e-06	1	105.35	60465000
AAGVTAHYYEDEAAPTGTCAVCVVGGER	28	A0A3B6QI71	adenosine kinase 2 [Aegilops tauschii subsp. tauschii]	ER_3	3	971.104	0.11226	1.0369e-08	2	119.75	59710000
AAGVTAHYYEDEAAPTGTCAVCVVGGER	28	A0A3B6QI71	adenosine kinase 2 [Aegilops tauschii subsp. tauschii]	ER_1	3	971.104	0.29439	3.2459e-19	1	141.29	40061000
AAGVTAHYYEDEAAPTGTCAVCVVGGER	28	A0A3B6QI71	adenosine kinase 2 [Aegilops tauschii subsp. tauschii]	ER_2	3	971.104	0.11796	1.0056e-06	1	115.92	32928000
AAGVTAHYYEDEAAPTGTCAVCVVGGER	28	A0A3B6QI71	adenosine kinase 2 [Aegilops tauschii subsp. tauschii]	ER_3	3	971.104	0.061597	6.7352e-06	1	80.02	35378000
AAGYGICAEELSSVVESHDIK	21	A0A3B6JNE7	Calcium-transporting ATPase	CK_1	3	745.691	0.6144	9.998e-05	1	86.258	5446800
AAGYGICAEELSSVVESHDIK	21	A0A3B6JNE7	Calcium-transporting ATPase	ER_1	3	745.691	-0.8326	0.014072	1	54.15	6727100
AAGYGICAEELSSVVESHDIK	21	A0A3B6JNE7	Calcium-transporting ATPase	ER_2	3	745.691	-0.55276	8.3031e-05	1	88.471	8703300
AAGYGICAEELSSVVESHDIK	21	A0A3B6JNE7	Calcium-transporting ATPase	ER_3	3	745.691	-0.14619	0.00010307	1	85.855	6945700
AAGYGICAEELSSVVESHDIKK	22	A0A3B6JNE7	Calcium-transporting ATPase	ER_1	4	591.544	-0.42834	0.0061064	1	55.575	5473000
AAGYGICAEELSSVVESHDIKK	22	A0A3B6JNE7	Calcium-transporting ATPase	ER_2	4	591.544	0.11461	0.00016352	1	77.357	4956600
AAGYGICAEELSSVVESHDIKK	22	A0A3B6JNE7	Calcium-transporting ATPase	ER_3	4	591.544	-0.098125	5.6215e-06	1	95.5	4717100
AAGYGICAEELSSVVESHDIKK	22	A0A3B6JNE7	Calcium-transporting ATPase	ER_1	3	788.39		0.018706	1	59.792	0
AAGYRAEDDYDYLFK	15	A0A3B6SG87	ras-related protein RIC2 [Aegilops tauschii subsp. tauschii]	CK_1	2	919.915	-0.30675	0.042603	1	74.296	6196900
AAGYRAEDDYDYLFK	15	A0A3B6SG87	ras-related protein RIC2 [Aegilops tauschii subsp. tauschii]	CK_2	2	919.915	-0.4891	0.0090028	1	88.768	4434800
AAGYRAEDDYDYLFK	15	A0A3B6SG87	ras-related protein RIC2 [Aegilops tauschii subsp. tauschii]	CK_3	2	919.915	0.26804	0.0014126	1	110.55	6352200
AAGYRAEDDYDYLFK	15	A0A3B6SG87	ras-related protein RIC2 [Aegilops tauschii subsp. tauschii]	ER_1	2	919.915	0.25593	0.0022051	1	105.14	9504800
AAGYRAEDDYDYLFK	15	A0A3B6SG87	ras-related protein RIC2 [Aegilops tauschii subsp. tauschii]	ER_2	2	919.915	0.10547	NaN	0		8586500
AAGYRAEDDYDYLFK	15	A0A3B6SG87	ras-related protein RIC2 [Aegilops tauschii subsp. tauschii]	ER_3	2	919.915	0.50419	NaN	0		9017400
AAHAALSSCPLNCPLSHMER	20	A0A3B6QEG5	ribonuclease J isoform X1 [Brachypodium distachyon]	CK_1	4	556.262	-1.4712	0.00033616	1	80.596	5185800
AAHAALSSCPLNCPLSHMER	20	A0A3B6QEG5	ribonuclease J isoform X1 [Brachypodium distachyon]	CK_1	3	741.347	0.06761	0.032573	1	66.264	3441300
AAHAALSSCPLNCPLSHMER	20	A0A3B6QEG5	ribonuclease J isoform X1 [Brachypodium distachyon]	CK_3	4	556.262	-1.001	0.00053896	1	76.068	6588600
AAHAALSSCPLNCPLSHMER	20	A0A3B6QEG5	ribonuclease J isoform X1 [Brachypodium distachyon]	CK_3	3	741.347	0.17693	0.00011945	1	90.442	5027300
AAHAALSSCPLNCPLSHMER	20	A0A3B6QEG5	ribonuclease J isoform X1 [Brachypodium distachyon]	CK_2	4	556.262	-2.4675	NaN	0		6738600
AAHAPTMAVPTDAQLIQAQADLWR	24	A0A3B6HP50	flavonoid O-methyltransferase-like protein Os11g0303600 [Aegilops tauschii subsp. tauschii]	ER_2	3	873.111	-0.006394	5.8674e-05	1	98.887	2560800
AAHDALVSAMSQK	13	A0A3B6B8E3	transmembrane protein [Arabidopsis thaliana]	CK_1	2	664.835		0.0060017	1	104.9	0
AAHGGSNDRDLALAR	15	A0A1D5UJQ4	remorin-like [Aegilops tauschii subsp. tauschii]	CK_1	2	762.387	-0.060314	1.2128e-07	2	172.58	375380000
AAHGGSNDRDLALAR	15	A0A1D5UJQ4	remorin-like [Aegilops tauschii subsp. tauschii]	CK_1	3	508.594	-0.20275	0.026902	1	63.966	5083700000
AAHGGSNDRDLALAR	15	A0A1D5UJQ4	remorin-like [Aegilops tauschii subsp. tauschii]	CK_2	2	762.387	0.28719	0.00091557	2	129.76	468220000
AAHGGSNDRDLALAR	15	A0A1D5UJQ4	remorin-like [Aegilops tauschii subsp. tauschii]	CK_2	3	508.594	0.025077	0.0019136	1	86.262	1394600000
AAHGGSNDRDLALAR	15	A0A1D5UJQ4	remorin-like [Aegilops tauschii subsp. tauschii]	CK_3	2	762.387	0.46595	1.8386e-06	2	163.33	370120000
AAHGGSNDRDLALAR	15	A0A1D5UJQ4	remorin-like [Aegilops tauschii subsp. tauschii]	CK_3	4	381.697	-0.48094	0.054258	2	50.088	1156000000
AAHGGSNDRDLALAR	15	A0A1D5UJQ4	remorin-like [Aegilops tauschii subsp. tauschii]	CK_3	3	508.594	0.1249	0.0020303	1	85.271	1271600000
AAHGGSNDRDLALAR	15	A0A1D5UJQ4	remorin-like [Aegilops tauschii subsp. tauschii]	CK_1	2	762.387	-0.23156	0.0045664	1	103.3	5963400
AAHGGSNDRDLALAR	15	A0A1D5UJQ4	remorin-like [Aegilops tauschii subsp. tauschii]	CK_2	2	762.387	0.40868	0.0028855	1	108.23	6460300
AAHGGSNDRDLALAR	15	A0A1D5UJQ4	remorin-like [Aegilops tauschii subsp. tauschii]	CK_3	4	381.697	-0.23663	0.028842	1	58.098	26648000
AAHGGSNDRDLALAR	15	A0A1D5UJQ4	remorin-like [Aegilops tauschii subsp. tauschii]	ER_1	2	762.387	-0.22271	0.00015971	3	155.14	273390000
AAHGGSNDRDLALAR	15	A0A1D5UJQ4	remorin-like [Aegilops tauschii subsp. tauschii]	ER_1	4	381.697	-0.59697	0.047705	1	51.726	972620000
AAHGGSNDRDLALAR	15	A0A1D5UJQ4	remorin-like [Aegilops tauschii subsp. tauschii]	ER_1	3	508.594	-0.57014	0.056061	1	58.268	965360000
AAHGGSNDRDLALAR	15	A0A1D5UJQ4	remorin-like [Aegilops tauschii subsp. tauschii]	ER_2	2	762.387	-0.079156	0.00025616	2	150.9	332720000
AAHGGSNDRDLALAR	15	A0A1D5UJQ4	remorin-like [Aegilops tauschii subsp. tauschii]	ER_2	4	381.697	-0.76703	0.039984	1	54.276	1188600000
AAHGGSNDRDLALAR	15	A0A1D5UJQ4	remorin-like [Aegilops tauschii subsp. tauschii]	ER_2	3	508.594	-0.47013	0.0080959	2	73.877	1111400000
AAHGGSNDRDLALAR	15	A0A1D5UJQ4	remorin-like [Aegilops tauschii subsp. tauschii]	ER_3	3	508.594	-0.50316	0.021699	2	66.708	889110000
AAHGGSNDRDLALAR	15	A0A1D5UJQ4	remorin-like [Aegilops tauschii subsp. tauschii]	ER_3	2	762.387	-0.3782	5.5098e-07	2	170.26	265180000
AAHGGSNDRDLALAR	15	A0A1D5UJQ4	remorin-like [Aegilops tauschii subsp. tauschii]	ER_3	2	762.387	2.8741	0.025977	1	83.869	2034700
AAHGGSNDRDLALAR	15	A0A1D5UJQ4	remorin-like [Aegilops tauschii subsp. tauschii]	CK_1	4	381.697	-0.70481	NaN	0		1185600000
AAHGGSNDRDLALAR	15	A0A1D5UJQ4	remorin-like [Aegilops tauschii subsp. tauschii]	CK_2	4	381.697	-0.65916	NaN	0		1348100000
AAHGGSNDRDLALAR	15	A0A1D5UJQ4	remorin-like [Aegilops tauschii subsp. tauschii]	CK_1	3	508.594	-0.093844	NaN	0		35400000
AAHGGSNDRDLALAR	15	A0A1D5UJQ4	remorin-like [Aegilops tauschii subsp. tauschii]	CK_2	3	508.594	-0.072815	NaN	0		29263000
AAHGGSNDRDLALAR	15	A0A1D5UJQ4	remorin-like [Aegilops tauschii subsp. tauschii]	CK_3	2	762.387	0.42252	NaN	0		7750000
AAHGGSNDRDLALAR	15	A0A1D5UJQ4	remorin-like [Aegilops tauschii subsp. tauschii]	CK_3	3	508.594	0.076973	NaN	0		31128000
AAHGGSNDRDLALAR	15	A0A1D5UJQ4	remorin-like [Aegilops tauschii subsp. tauschii]	CK_3	3	508.594	-2.119	NaN	0		4819800
AAHGGSNDRDLALAR	15	A0A1D5UJQ4	remorin-like [Aegilops tauschii subsp. tauschii]	ER_1	2	762.387	2.5597	NaN	0		1609600
AAHGGSNDRDLALAR	15	A0A1D5UJQ4	remorin-like [Aegilops tauschii subsp. tauschii]	ER_1	4	381.697	0.82743	NaN	0		5649800
AAHGGSNDRDLALAR	15	A0A1D5UJQ4	remorin-like [Aegilops tauschii subsp. tauschii]	ER_2	2	762.387	2.723	NaN	0		1440400
AAHGGSNDRDLALAR	15	A0A1D5UJQ4	remorin-like [Aegilops tauschii subsp. tauschii]	ER_1	3	508.594	-2.0374	NaN	0		1466300
AAHGGSNDRDLALAR	15	A0A1D5UJQ4	remorin-like [Aegilops tauschii subsp. tauschii]	ER_2	3	508.594	-4.0515	NaN	0		2187900
AAHGGSNDRDLALAR	15	A0A1D5UJQ4	remorin-like [Aegilops tauschii subsp. tauschii]	ER_3	2	762.387	-1.0596	NaN	0		759240
AAHGGSNDRDLALAR	15	A0A1D5UJQ4	remorin-like [Aegilops tauschii subsp. tauschii]	ER_3	3	508.594	-3.1223	NaN	0		1755200
AAHLVDSTNQVGHFQK	16	A0A3B6U0B3	Plasma membrane ATPase	CK_1	3	584.632	0.769	0.0015098	1	81.128	10277000
AAHLVDSTNQVGHFQK	16	A0A3B6U0B3	Plasma membrane ATPase	CK_1	2	876.445	-0.29976	0.00031592	1	120.92	3229300
AAHLVDSTNQVGHFQK	16	A0A3B6U0B3	Plasma membrane ATPase	CK_2	3	584.632	0.5688	0.00064502	1	86.539	9338100
AAHLVDSTNQVGHFQK	16	A0A3B6U0B3	Plasma membrane ATPase	CK_2	2	876.445	0.24775	0.0011318	1	97.767	2720000
AAHLVDSTNQVGHFQK	16	A0A3B6U0B3	Plasma membrane ATPase	CK_3	3	584.632	0.8887	0.00055858	1	88.78	11336000
AAHLVDSTNQVGHFQK	16	A0A3B6U0B3	Plasma membrane ATPase	CK_3	2	876.445	0.088209	0.00013558	1	136.39	3985300
AAHLVDSTNQVGHFQK	16	A0A3B6U0B3	Plasma membrane ATPase	ER_1	3	584.632	0.1658	5.1634e-06	1	146.84	9943000
AAHLVDSTNQVGHFQK	16	A0A3B6U0B3	Plasma membrane ATPase	ER_2	3	584.632	0.10751	0.00014626	1	105.58	6973800
AAHLVDSTNQVGHFQK	16	A0A3B6U0B3	Plasma membrane ATPase	ER_3	3	584.632	-0.29321	0.00047862	1	90.853	14280000
AAHLVDSTNQVGHFQK	16	A0A3B6U0B3	Plasma membrane ATPase	ER_1	2	876.445	-0.39928	NaN	0		1075800
AAHLVDSTNQVGHFQK	16	A0A3B6U0B3	Plasma membrane ATPase	ER_3	2	876.445	0.052754	NaN	0		4050800
AAHMSAGGK	9	A0A1D5Y7B6	Formate dehydrogenase, mitochondrial	CK_2	2	436.208	0.76242	0.013346	1	99.688	2066400
AAHMSAGGK	9	A0A1D5Y7B6	Formate dehydrogenase, mitochondrial	CK_3	2	436.208	1.1298	0.0087384	1	106.68	1731800
AAHMSAGGK	9	A0A1D5Y7B6	Formate dehydrogenase, mitochondrial	ER_1	2	436.208	0.36789	0.0076223	1	109.44	5241700
AAHMSAGGK	9	A0A1D5Y7B6	Formate dehydrogenase, mitochondrial	ER_2	2	436.208	0.12029	0.0066617	1	112.11	5033300
AAHMSAGGK	9	A0A1D5Y7B6	Formate dehydrogenase, mitochondrial	ER_3	2	436.208	0.1469	0.013346	1	99.688	5222400
AAHMSAGGK	9	A0A1D5Y7B6	Formate dehydrogenase, mitochondrial	CK_1	2	436.208	0.80021	NaN	0		1083500
AAHNSFARPEPFVSDEQK	18	A0A3B6PVE8	Ubiquitin carboxyl-terminal hydrolase	ER_1	4	508.249	0.11897	0.036306	1	50.966	6999400
AAHNSFARPEPFVSDEQK	18	A0A3B6PVE8	Ubiquitin carboxyl-terminal hydrolase	ER_1	3	677.329	0.12674	0.013852	1	63.546	4686000
AAHNSFARPEPFVSDEQK	18	A0A3B6PVE8	Ubiquitin carboxyl-terminal hydrolase	ER_2	4	508.249	-0.11704	0.030899	1	52.172	6226400
AAHNSFARPEPFVSDEQK	18	A0A3B6PVE8	Ubiquitin carboxyl-terminal hydrolase	ER_2	3	677.329	0.067855	0.00049916	1	88.951	7210300
AAHNSFARPEPFVSDEQK	18	A0A3B6PVE8	Ubiquitin carboxyl-terminal hydrolase	ER_2	2	1015.49	0.061962	0.0033735	1	94.387	1850300
AAHNSFARPEPFVSDEQK	18	A0A3B6PVE8	Ubiquitin carboxyl-terminal hydrolase	ER_3	4	508.249	-0.28389	0.0065246	1	64.454	7365500
AAHNSFARPEPFVSDEQK	18	A0A3B6PVE8	Ubiquitin carboxyl-terminal hydrolase	ER_3	3	677.329	0.024562	0.03105	1	59.15	8778400
AAHNSFARPEPFVSDEQK	18	A0A3B6PVE8	Ubiquitin carboxyl-terminal hydrolase	CK_1	3	677.329	2.4438	NaN	0		1116700
AAHNSFARPEPFVSDEQK	18	A0A3B6PVE8	Ubiquitin carboxyl-terminal hydrolase	ER_2	4	508.249	2.1852	NaN	0		2279300
AAHPNVSVMAGLGGDSVLDIVK	22	A0A3B5ZWW3	chitinase 1-like [Aegilops tauschii subsp. tauschii]	ER_2	3	722.712	0.68671	0.0025064	1	65.915	3475000
AAHVDPLVVGR	11	A0A3B6SL72	protein MOTHER of FT and TFL1 homolog 1-like [Aegilops tauschii subsp. tauschii]	CK_1	2	588.33	0.63236	0.0027294	1	105.13	18907000
AAHVDPLVVGR	11	A0A3B6SL72	protein MOTHER of FT and TFL1 homolog 1-like [Aegilops tauschii subsp. tauschii]	CK_2	2	588.33	0.61563	0.0039358	1	100.82	19236000
AAHVDPLVVGR	11	A0A3B6SL72	protein MOTHER of FT and TFL1 homolog 1-like [Aegilops tauschii subsp. tauschii]	CK_3	2	588.33	0.7447	0.00093254	1	118.23	14379000
AAHVDPLVVGR	11	A0A3B6SL72	protein MOTHER of FT and TFL1 homolog 1-like [Aegilops tauschii subsp. tauschii]	ER_3	2	588.33	-0.38011	0.0021285	2	107.55	21844000
AAHVDPLVVGR	11	A0A3B6SL72	protein MOTHER of FT and TFL1 homolog 1-like [Aegilops tauschii subsp. tauschii]	ER_1	2	588.33	0.30365	NaN	0		24527000
AAHVDPLVVGR	11	A0A3B6SL72	protein MOTHER of FT and TFL1 homolog 1-like [Aegilops tauschii subsp. tauschii]	ER_2	2	588.33	-0.088406	NaN	0		20640000
AAIAAIQNCEDLPR	14	A0A3B6TBQ9	callose synthase 10 [Aegilops tauschii subsp. tauschii]	CK_1	2	771.391	-0.097434	0.0002377	1	140.82	36529000
AAIAAIQNCEDLPR	14	A0A3B6TBQ9	callose synthase 10 [Aegilops tauschii subsp. tauschii]	CK_2	2	771.391	-0.031284	0.00085169	1	107.99	41241000
AAIAAIQNCEDLPR	14	A0A3B6TBQ9	callose synthase 10 [Aegilops tauschii subsp. tauschii]	CK_3	2	771.391	-0.040924	7.304e-05	1	126.32	37105000
AAIAAIQNCEDLPR	14	A0A3B6TBQ9	callose synthase 10 [Aegilops tauschii subsp. tauschii]	ER_1	2	771.391	0.21332	3.8579e-07	1	169.58	27062000
AAIAAIQNCEDLPR	14	A0A3B6TBQ9	callose synthase 10 [Aegilops tauschii subsp. tauschii]	ER_2	2	771.391	0.041805	3.1068e-23	1	203.29	23549000
AAIAAIQNCEDLPR	14	A0A3B6TBQ9	callose synthase 10 [Aegilops tauschii subsp. tauschii]	ER_3	2	771.391	-0.70856	1.279e-10	1	177.36	30216000
AAIAETFNHTDSEFLK	16	A0A3B6PK93	probable protein phosphatase 2C 10 [Aegilops tauschii subsp. tauschii]	CK_1	2	897.439	0.55822	0.00030564	1	129.05	11967000
AAIAETFNHTDSEFLK	16	A0A3B6PK93	probable protein phosphatase 2C 10 [Aegilops tauschii subsp. tauschii]	CK_2	2	897.439	0.51387	3.3621e-05	1	143.93	12033000
AAIAETFNHTDSEFLK	16	A0A3B6PK93	probable protein phosphatase 2C 10 [Aegilops tauschii subsp. tauschii]	CK_3	2	897.439	0.32307	3.994e-19	1	193.54	20001000
AAIAETFNHTDSEFLK	16	A0A3B6PK93	probable protein phosphatase 2C 10 [Aegilops tauschii subsp. tauschii]	CK_3	3	598.628	-0.13789	0.041828	1	52.599	30847000
AAIAETFNHTDSEFLK	16	A0A3B6PK93	probable protein phosphatase 2C 10 [Aegilops tauschii subsp. tauschii]	ER_1	2	897.439	-0.38772	0.00034095	1	117.13	7721800
AAIAETFNHTDSEFLK	16	A0A3B6PK93	probable protein phosphatase 2C 10 [Aegilops tauschii subsp. tauschii]	ER_1	3	598.628	-0.74548	0.00011561	1	109.1	30261000
AAIAETFNHTDSEFLK	16	A0A3B6PK93	probable protein phosphatase 2C 10 [Aegilops tauschii subsp. tauschii]	ER_2	2	897.439	-0.50804	8.6054e-13	1	179.97	11386000
AAIAETFNHTDSEFLK	16	A0A3B6PK93	probable protein phosphatase 2C 10 [Aegilops tauschii subsp. tauschii]	ER_2	3	598.628	-1.2095	0.00069812	1	85.163	39872000
AAIAETFNHTDSEFLK	16	A0A3B6PK93	probable protein phosphatase 2C 10 [Aegilops tauschii subsp. tauschii]	ER_3	3	598.628	-1.0926	0.011125	1	64.52	33228000
AAIAETFNHTDSEFLK	16	A0A3B6PK93	probable protein phosphatase 2C 10 [Aegilops tauschii subsp. tauschii]	ER_3	2	897.439	-0.74668	1.3197e-08	1	168.45	11634000
AAIAETFNHTDSEFLK	16	A0A3B6PK93	probable protein phosphatase 2C 10 [Aegilops tauschii subsp. tauschii]	CK_1	3	598.628	0.1254	NaN	0		24563000
AAIAETFNHTDSEFLK	16	A0A3B6PK93	probable protein phosphatase 2C 10 [Aegilops tauschii subsp. tauschii]	CK_2	3	598.628	0.026754	NaN	0		27947000
AAIAMRSVR	9	A0A3B6N027	probable acyl-activating enzyme 18, peroxisomal isoform X2 [Aegilops tauschii subsp. tauschii]	ER_1	2	516.785	0.52252	0.014046	1	91.318	2743900
AAIAMRSVR	9	A0A3B6N027	probable acyl-activating enzyme 18, peroxisomal isoform X2 [Aegilops tauschii subsp. tauschii]	ER_1	2	516.785	1.6023	NaN	0		786880
AAIAMRSVR	9	A0A3B6N027	probable acyl-activating enzyme 18, peroxisomal isoform X2 [Aegilops tauschii subsp. tauschii]	ER_3	2	516.785	1.2207	NaN	0		1058800
AAIAMRSVR	9	A0A3B6N027	probable acyl-activating enzyme 18, peroxisomal isoform X2 [Aegilops tauschii subsp. tauschii]	ER_2	2	516.785	1.0107	NaN	0		2784600
AAIAMRSVR	9	A0A3B6N027	probable acyl-activating enzyme 18, peroxisomal isoform X2 [Aegilops tauschii subsp. tauschii]	ER_3	2	516.785	0.8815	NaN	0		3046700
AAIAMRSVR	9	A0A3B6N027	probable acyl-activating enzyme 18, peroxisomal isoform X2 [Aegilops tauschii subsp. tauschii]	ER_1	2	516.785	0.69644	NaN	0		1607000
AAIAMRSVR	9	A0A3B6N027	probable acyl-activating enzyme 18, peroxisomal isoform X2 [Aegilops tauschii subsp. tauschii]	ER_2	2	516.785	0.23683	NaN	0		2459800
AAIAMRSVR	9	A0A3B6N027	probable acyl-activating enzyme 18, peroxisomal isoform X2 [Aegilops tauschii subsp. tauschii]	ER_3	2	516.785	0.24512	NaN	0		2923600
AAICGIQDTQGGK	13	A0A3B6FWS3	acetyl-CoA carboxylase 1 [Aegilops tauschii subsp. tauschii]	CK_1	2	659.825	-0.37661	7.9418e-05	1	151.55	21964000
AAICGIQDTQGGK	13	A0A3B6FWS3	acetyl-CoA carboxylase 1 [Aegilops tauschii subsp. tauschii]	CK_2	2	659.825	-0.21596	9.6733e-05	1	148.13	21004000
AAICGIQDTQGGK	13	A0A3B6FWS3	acetyl-CoA carboxylase 1 [Aegilops tauschii subsp. tauschii]	CK_3	2	659.825	-0.62323	0.00017168	2	132.86	18572000
AAICGIQDTQGGK	13	A0A3B6FWS3	acetyl-CoA carboxylase 1 [Aegilops tauschii subsp. tauschii]	ER_1	2	659.825	0.24802	0.056064	1	69.345	1803400
AAICGIQDTQGGK	13	A0A3B6FWS3	acetyl-CoA carboxylase 1 [Aegilops tauschii subsp. tauschii]	ER_1	2	659.825	-0.35128	0.00092246	1	108.68	5081600
AAICGIQDTQGGK	13	A0A3B6FWS3	acetyl-CoA carboxylase 1 [Aegilops tauschii subsp. tauschii]	ER_3	2	659.825	-0.33344	4.5904e-05	1	156.14	5682400
AAICGIQDTQGGK	13	A0A3B6FWS3	acetyl-CoA carboxylase 1 [Aegilops tauschii subsp. tauschii]	CK_1	2	659.825	-0.72124	NaN	0		3014900
AAICGIQDTQGGK	13	A0A3B6FWS3	acetyl-CoA carboxylase 1 [Aegilops tauschii subsp. tauschii]	ER_2	2	659.825	-0.14339	NaN	0		5476600
AAICTGTASGLAFLHEEAQPR	21	A0A3B6JJZ9	putative serine/threonine-protein kinase [Aegilops tauschii subsp. tauschii]	ER_1	3	734.032	2.2255	1.4911e-06	1	111.57	15608000
AAICTGTASGLAFLHEEAQPR	21	A0A3B6JJZ9	putative serine/threonine-protein kinase [Aegilops tauschii subsp. tauschii]	ER_2	3	734.032	2.3123	0.00058032	1	74.029	11974000
AAICTGTASGLAFLHEEAQPR	21	A0A3B6JJZ9	putative serine/threonine-protein kinase [Aegilops tauschii subsp. tauschii]	ER_3	3	734.032	1.3676	NaN	0		14968000
AAIDCYTQFVDVGTMVSPTVYAR	23	A0A3B5Y002	probable serine/threonine-protein kinase At4g35230 [Aegilops tauschii subsp. tauschii]	ER_1	2	1282.61	0.53378	9.1094e-06	1	116.27	9983200
AAIDCYTQFVDVGTMVSPTVYAR	23	A0A3B5Y002	probable serine/threonine-protein kinase At4g35230 [Aegilops tauschii subsp. tauschii]	ER_1	3	855.41	-0.52945	0.018992	1	49.515	6808100
AAIDCYTQFVDVGTMVSPTVYAR	23	A0A3B5Y002	probable serine/threonine-protein kinase At4g35230 [Aegilops tauschii subsp. tauschii]	ER_2	2	1282.61	0.11335	7.3756e-05	1	105.22	10060000
AAIDCYTQFVDVGTMVSPTVYAR	23	A0A3B5Y002	probable serine/threonine-protein kinase At4g35230 [Aegilops tauschii subsp. tauschii]	ER_2	3	855.41	-0.68957	0.0082229	1	53.603	8419000
AAIDCYTQFVDVGTMVSPTVYAR	23	A0A3B5Y002	probable serine/threonine-protein kinase At4g35230 [Aegilops tauschii subsp. tauschii]	ER_3	2	1282.61	0.203	1.2511e-07	1	124.45	6235000
AAIDCYTQFVDVGTMVSPTVYAR	23	A0A3B5Y002	probable serine/threonine-protein kinase At4g35230 [Aegilops tauschii subsp. tauschii]	ER_3	3	855.41	0.22535	0.0074878	1	54.626	5426100
AAIDQHEGGLEAFSR	15	A0A3B6C9D0	1,4-alpha-glucan-branching enzyme 2, chloroplastic/amyloplastic-like [Aegilops tauschii subsp. tauschii]	CK_2	2	800.889		0.0083623	1	89.136	0
AAIDQHEGGLEAFSR	15	A0A3B6C9D0	1,4-alpha-glucan-branching enzyme 2, chloroplastic/amyloplastic-like [Aegilops tauschii subsp. tauschii]	ER_1	3	534.262	-0.0042479	3.1407e-05	1	139.66	35514000
AAIDQHEGGLEAFSR	15	A0A3B6C9D0	1,4-alpha-glucan-branching enzyme 2, chloroplastic/amyloplastic-like [Aegilops tauschii subsp. tauschii]	ER_2	3	534.262	-0.47688	5.5981e-05	1	122.33	38518000
AAIDQHEGGLEAFSR	15	A0A3B6C9D0	1,4-alpha-glucan-branching enzyme 2, chloroplastic/amyloplastic-like [Aegilops tauschii subsp. tauschii]	ER_3	3	534.262	-0.08264	5.451e-05	1	124.16	33306000
AAIDQHEGGLEAFSR	15	A0A3B6C9D0	1,4-alpha-glucan-branching enzyme 2, chloroplastic/amyloplastic-like [Aegilops tauschii subsp. tauschii]	ER_3	2	800.889	-0.65427	1.3865e-33	1	213.69	10200000
AAIDQHEGGLEAFSR	15	A0A3B6C9D0	1,4-alpha-glucan-branching enzyme 2, chloroplastic/amyloplastic-like [Aegilops tauschii subsp. tauschii]	CK_1	3	534.262	-5.4643	NaN	0		1268200
AAIDVVCNPLGK	12	A0A3B6NPW7	ADP,ATP carrier protein	CK_3	2	628.837	-0.95986	0.00041628	1	118.9	14318000
AAIDVVCNPLGK	12	A0A3B6NPW7	ADP,ATP carrier protein	ER_1	2	628.837	-3.5246	0.053896	1	71.268	21947000
AAIDVVCNPLGK	12	A0A3B6NPW7	ADP,ATP carrier protein	ER_2	2	628.837	-3.015	0.017583	1	101.71	25409000
AAIDVVCNPLGK	12	A0A3B6NPW7	ADP,ATP carrier protein	ER_3	2	628.837	-2.5975	0.029018	1	77.74	25467000
AAIDVVCNPLGK	12	A0A3B6NPW7	ADP,ATP carrier protein	CK_1	2	628.837	-0.80163	NaN	0		15467000
AAIDVVCNPLGK	12	A0A3B6NPW7	ADP,ATP carrier protein	CK_2	2	628.837	-1.2742	NaN	0		11302000
AAIETMDITK	10	A0A3B6THT0	transducin family protein [Populus trichocarpa]	ER_3	2	546.784		0.0064059	1	107.55	0
AAIFSDTR	8	A0A3B6KH17	long chain acyl-CoA synthetase 8 [Aegilops tauschii subsp. tauschii]	CK_1	2	440.73	-1.3082	0.051932	1	91.069	11188000
AAIFSDTR	8	A0A3B6KH17	long chain acyl-CoA synthetase 8 [Aegilops tauschii subsp. tauschii]	CK_2	2	440.73	-1.5619	NaN	0		13109000
AAIFSDTR	8	A0A3B6KH17	long chain acyl-CoA synthetase 8 [Aegilops tauschii subsp. tauschii]	CK_3	2	440.73	-1.2368	NaN	0		14137000
AAIFSDTR	8	A0A3B6KH17	long chain acyl-CoA synthetase 8 [Aegilops tauschii subsp. tauschii]	ER_1	2	440.73	-0.36962	NaN	0		3852500
AAIFSDTR	8	A0A3B6KH17	long chain acyl-CoA synthetase 8 [Aegilops tauschii subsp. tauschii]	ER_2	2	440.73	-0.33408	NaN	0		3921300
AAIFSDTR	8	A0A3B6KH17	long chain acyl-CoA synthetase 8 [Aegilops tauschii subsp. tauschii]	ER_3	2	440.73	-0.26184	NaN	0		5097900
AAIGAAEPVPALVELLGSGSPR	22	A0A3B6LHN3	RING-type E3 ubiquitin transferase	CK_1	3	692.388	0.12486	1.5391e-05	1	92.913	1333100
AAIGAAEPVPALVELLGSGSPR	22	A0A3B6LHN3	RING-type E3 ubiquitin transferase	CK_2	3	692.388	-0.16736	0.00013919	1	81.017	1693000
AAIGAAEPVPALVELLGSGSPR	22	A0A3B6LHN3	RING-type E3 ubiquitin transferase	CK_3	3	692.388	-0.33951	0.010691	1	53.278	1600100
AAIGAAEPVPALVELLGSGSPR	22	A0A3B6LHN3	RING-type E3 ubiquitin transferase	ER_2	3	692.388	0.39273	0.00027051	1	75.773	469900
AAIGAAEPVPALVELLGSGSPR	22	A0A3B6LHN3	RING-type E3 ubiquitin transferase	ER_3	3	692.388	0.57192	0.00069283	1	71.434	422970
AAIGDAALVVCSIGASEK	18	A0A3B6LMR0	protein TIC 62, chloroplastic [Aegilops tauschii subsp. tauschii]	CK_1	3	577.97	0.039227	0.012959	1	60.618	27059000
AAIGDAALVVCSIGASEK	18	A0A3B6LMR0	protein TIC 62, chloroplastic [Aegilops tauschii subsp. tauschii]	CK_1	2	866.451	-1.9733	1.3246e-06	1	144.17	34851000
AAIGDAALVVCSIGASEK	18	A0A3B6LMR0	protein TIC 62, chloroplastic [Aegilops tauschii subsp. tauschii]	CK_2	3	577.97	0.33578	6.1524e-05	1	105.02	28377000
AAIGDAALVVCSIGASEK	18	A0A3B6LMR0	protein TIC 62, chloroplastic [Aegilops tauschii subsp. tauschii]	CK_2	2	866.451	-1.9769	7.8572e-05	1	122.29	34972000
AAIGDAALVVCSIGASEK	18	A0A3B6LMR0	protein TIC 62, chloroplastic [Aegilops tauschii subsp. tauschii]	CK_3	3	577.97	0.43128	0.0046783	2	68.261	24852000
AAIGDAALVVCSIGASEK	18	A0A3B6LMR0	protein TIC 62, chloroplastic [Aegilops tauschii subsp. tauschii]	CK_3	2	866.451	-1.516	0.00037844	1	102.84	33031000
AAIGDAALVVCSIGASEK	18	A0A3B6LMR0	protein TIC 62, chloroplastic [Aegilops tauschii subsp. tauschii]	CK_1	3	577.97	-0.42605	0.0086549	1	62.525	12132000
AAIGDAALVVCSIGASEK	18	A0A3B6LMR0	protein TIC 62, chloroplastic [Aegilops tauschii subsp. tauschii]	CK_1	2	866.451	2.7476	9.9974e-05	1	116.61	25798000
AAIGDAALVVCSIGASEK	18	A0A3B6LMR0	protein TIC 62, chloroplastic [Aegilops tauschii subsp. tauschii]	CK_2	3	577.97	0.32044	0.001681	1	73.735	13467000
AAIGDAALVVCSIGASEK	18	A0A3B6LMR0	protein TIC 62, chloroplastic [Aegilops tauschii subsp. tauschii]	CK_3	3	577.97	-0.052076	0.00033622	1	84.895	12726000
AAIGDAALVVCSIGASEK	18	A0A3B6LMR0	protein TIC 62, chloroplastic [Aegilops tauschii subsp. tauschii]	ER_1	3	577.97	2.2533	0.0025161	1	72.21	16837000
AAIGDAALVVCSIGASEK	18	A0A3B6LMR0	protein TIC 62, chloroplastic [Aegilops tauschii subsp. tauschii]	ER_2	3	577.97	1.9225	0.0035429	1	70.334	15028000
AAIGDAALVVCSIGASEK	18	A0A3B6LMR0	protein TIC 62, chloroplastic [Aegilops tauschii subsp. tauschii]	ER_3	3	577.97	2.2006	0.030764	1	52.731	26432000
AAIGDAALVVCSIGASEK	18	A0A3B6LMR0	protein TIC 62, chloroplastic [Aegilops tauschii subsp. tauschii]	ER_3	2	866.451	0.45221	0.0011408	1	89.344	38409000
AAIGDAALVVCSIGASEKEILDVTGPYR	28	A0A3B6LMR0	protein TIC 62, chloroplastic [Aegilops tauschii subsp. tauschii]	CK_1	3	959.167	-0.2429	3.6266e-46	1	181.65	11104000
AAIGDAALVVCSIGASEKEILDVTGPYR	28	A0A3B6LMR0	protein TIC 62, chloroplastic [Aegilops tauschii subsp. tauschii]	CK_2	3	959.167	-0.3272	1.3243e-19	1	149.07	11101000
AAIGDAALVVCSIGASEKEILDVTGPYR	28	A0A3B6LMR0	protein TIC 62, chloroplastic [Aegilops tauschii subsp. tauschii]	CK_2	4	719.627	2.2086	5.365e-06	1	106.88	2503200
AAIGDAALVVCSIGASEKEILDVTGPYR	28	A0A3B6LMR0	protein TIC 62, chloroplastic [Aegilops tauschii subsp. tauschii]	CK_3	3	959.167	0.10602	1.4332e-75	1	216.19	7520700
AAIGDAALVVCSIGASEKEILDVTGPYR	28	A0A3B6LMR0	protein TIC 62, chloroplastic [Aegilops tauschii subsp. tauschii]	ER_1	3	959.167	-0.04897	1.3243e-19	1	149.07	3014400
AAIGDAALVVCSIGASEKEILDVTGPYR	28	A0A3B6LMR0	protein TIC 62, chloroplastic [Aegilops tauschii subsp. tauschii]	ER_2	3	959.167	0.10724	1.2966e-74	1	207.13	3070200
AAIGDAALVVCSIGASEKEILDVTGPYR	28	A0A3B6LMR0	protein TIC 62, chloroplastic [Aegilops tauschii subsp. tauschii]	ER_3	3	959.167	-0.18057	4.2903e-27	1	156.92	1494600
AAIGHVR	7	A0A3B6H2I8	Amidophosphoribosyltransferase	CK_2	2	362.217	-1.2497	0.056631	1	97.596	37786000
AAIGHVR	7	A0A3B6H2I8	Amidophosphoribosyltransferase	CK_3	2	362.217	-2.0524	0.035794	1	111.69	34113000
AAIGHVR	7	A0A3B6H2I8	Amidophosphoribosyltransferase	ER_1	2	362.217	-0.39407	0.026914	1	124.32	10028000
AAIGHVR	7	A0A3B6H2I8	Amidophosphoribosyltransferase	ER_2	2	362.217	-0.14256	0.038124	1	109.7	12607000
AAIGHVR	7	A0A3B6H2I8	Amidophosphoribosyltransferase	ER_3	2	362.217	-0.34956	0.028894	1	117.56	11673000
AAIGLSEHGFNTACITK	17	A0A3B6LU07	Succinate dehydrogenase [ubiquinone] flavoprotein subunit, mitochondrial	CK_1	3	597.302	0.7782	0.0016693	1	77.051	7625900
AAIGLSEHGFNTACITK	17	A0A3B6LU07	Succinate dehydrogenase [ubiquinone] flavoprotein subunit, mitochondrial	ER_1	3	597.302	1.2054	0.00029291	1	92.8	10629000
AAIGLSEHGFNTACITK	17	A0A3B6LU07	Succinate dehydrogenase [ubiquinone] flavoprotein subunit, mitochondrial	ER_2	3	597.302	0.69693	0.0043777	1	70.783	14091000
AAIGLSEHGFNTACITK	17	A0A3B6LU07	Succinate dehydrogenase [ubiquinone] flavoprotein subunit, mitochondrial	ER_3	3	597.302	0.8228	0.0013287	1	79.326	10932000
AAIISSTDAK	10	A0A3B6JMI9	protein NRT1/ PTR FAMILY 8.3-like isoform X2 [Aegilops tauschii subsp. tauschii]	CK_2	2	488.769	-0.89292	0.017657	1	90.149	24080000
AAIISSTDAK	10	A0A3B6JMI9	protein NRT1/ PTR FAMILY 8.3-like isoform X2 [Aegilops tauschii subsp. tauschii]	CK_3	2	488.769	-0.71409	0.034748	1	80.916	23513000
AAIISSTDAK	10	A0A3B6JMI9	protein NRT1/ PTR FAMILY 8.3-like isoform X2 [Aegilops tauschii subsp. tauschii]	ER_1	2	488.769	0.12964	0.034748	1	80.916	29173000
AAIISSTDAK	10	A0A3B6JMI9	protein NRT1/ PTR FAMILY 8.3-like isoform X2 [Aegilops tauschii subsp. tauschii]	ER_2	2	488.769	0.12638	NaN	0		25686000
AAIISSTDAK	10	A0A3B6JMI9	protein NRT1/ PTR FAMILY 8.3-like isoform X2 [Aegilops tauschii subsp. tauschii]	ER_3	2	488.769	0.1588	NaN	0		32392000
AAILDGDVAAFLPSK	15	A0A3B6NJ09	transmembrane protein 120 homolog [Aegilops tauschii subsp. tauschii]	CK_2	2	744.409	1.3739	0.029258	1	71.545	10045000
AAILQTDAFLTNAR	14	A0A3B6QB20	Protein arginine N-methyltransferase	CK_2	2	752.91	-0.64887	0.0022698	1	97.273	2917000
AAILQTDAFLTNAR	14	A0A3B6QB20	Protein arginine N-methyltransferase	CK_3	2	752.91	-0.26688	NaN	0		2888000
AAIMQQVDTSR	11	A0A3B6DIB1	SPX domain-containing membrane protein OsI_17046 isoform X2 [Aegilops tauschii subsp. tauschii]	CK_1	2	610.309	0.4407	0.025843	1	81.625	2752700
AAIMQQVDTSR	11	A0A3B6DIB1	SPX domain-containing membrane protein OsI_17046 isoform X2 [Aegilops tauschii subsp. tauschii]	CK_2	2	610.309	0.51079	0.01365	1	88.596	3782200
AAIMQQVDTSR	11	A0A3B6DIB1	SPX domain-containing membrane protein OsI_17046 isoform X2 [Aegilops tauschii subsp. tauschii]	CK_3	2	610.309	-0.42626	0.01365	2	88.596	3163900
AAIMQQVDTSR	11	A0A3B6DIB1	SPX domain-containing membrane protein OsI_17046 isoform X2 [Aegilops tauschii subsp. tauschii]	ER_1	2	610.309	-0.56531	0.010682	1	91.313	7934100
AAIMQQVDTSR	11	A0A3B6DIB1	SPX domain-containing membrane protein OsI_17046 isoform X2 [Aegilops tauschii subsp. tauschii]	ER_2	2	610.309	-0.35145	0.0011597	1	116.55	8101000
AAIMQQVDTSR	11	A0A3B6DIB1	SPX domain-containing membrane protein OsI_17046 isoform X2 [Aegilops tauschii subsp. tauschii]	ER_3	2	610.309	-0.81204	0.0017111	1	111.86	6375000
AAINASVR	8	A0A3B6TJ01	Pyruvate dehydrogenase E1 component subunit beta	CK_3	2	401.233	-0.1997	0.011228	1	123.72	28111000
AAINASVR	8	A0A3B6TJ01	Pyruvate dehydrogenase E1 component subunit beta	CK_1	2	401.233	-1.3075	NaN	0		24162000
AAINASVR	8	A0A3B6TJ01	Pyruvate dehydrogenase E1 component subunit beta	CK_2	2	401.233	-0.6557	NaN	0		20807000
AAINASVR	8	A0A3B6TJ01	Pyruvate dehydrogenase E1 component subunit beta	ER_1	2	401.233	1.2568	NaN	0		16587000
AAINASVR	8	A0A3B6TJ01	Pyruvate dehydrogenase E1 component subunit beta	ER_2	2	401.233	0.47627	NaN	0		15483000
AAINASVR	8	A0A3B6TJ01	Pyruvate dehydrogenase E1 component subunit beta	ER_3	2	401.233	0.9632	NaN	0		14741000
AAINASVR	8	A0A3B6TJ01	Pyruvate dehydrogenase E1 component subunit beta	ER_1	2	401.233	-0.7091	NaN	0		13868000
AAINASVR	8	A0A3B6TJ01	Pyruvate dehydrogenase E1 component subunit beta	ER_2	2	401.233	-0.90823	NaN	0		14920000
AAINASVR	8	A0A3B6TJ01	Pyruvate dehydrogenase E1 component subunit beta	ER_3	2	401.233	-0.67931	NaN	0		13504000
AAIPTIK	7	A0A3B5ZZM6	Phosphoglycerate kinase	CK_3	2	357.231	0.86142	0.042295	1	106.42	57067000
AAIPTIK	7	A0A3B5ZZM6	Phosphoglycerate kinase	ER_1	2	357.231	0.69291	0.040795	1	107.43	67863000
AAIPTIK	7	A0A3B5ZZM6	Phosphoglycerate kinase	CK_1	2	357.231	0.93608	NaN	0		55609000
AAIPTIK	7	A0A3B5ZZM6	Phosphoglycerate kinase	CK_2	2	357.231	0.86643	NaN	0		60868000
AAIPTIK	7	A0A3B5ZZM6	Phosphoglycerate kinase	ER_2	2	357.231	0.42304	NaN	0		79573000
AAIPTIK	7	A0A3B5ZZM6	Phosphoglycerate kinase	ER_3	2	357.231	1.0016	NaN	0		75263000
AAIPTIK	7	A0A3B5ZZM6	Phosphoglycerate kinase	ER_3	2	357.231	-1.4355	NaN	0		1581500
AAIRDPDPVVFLENELLYGESFPIK	25	A0A3B6TJ01	Pyruvate dehydrogenase E1 component subunit beta	CK_1	3	944.832	0.39126	1.1331e-29	2	166.91	4801100
AAIRDPDPVVFLENELLYGESFPIK	25	A0A3B6TJ01	Pyruvate dehydrogenase E1 component subunit beta	CK_2	3	944.832	0.64405	1.4357e-17	1	144.58	4270800
AAIRDPDPVVFLENELLYGESFPIK	25	A0A3B6TJ01	Pyruvate dehydrogenase E1 component subunit beta	CK_3	3	944.832	-0.55315	1.2628e-23	1	152.88	3001900
AAISDKNHELILIR	14	A0A3B5XY55	probable Xaa-Pro aminopeptidase P [Aegilops tauschii subsp. tauschii]	CK_1	3	531.642		0.0016193	1	109.15	0
AAISDKNHELILIR	14	A0A3B5XY55	probable Xaa-Pro aminopeptidase P [Aegilops tauschii subsp. tauschii]	CK_2	3	531.642	-0.5655	0.0083778	1	76.868	2852900
AAISDKNHELILIR	14	A0A3B5XY55	probable Xaa-Pro aminopeptidase P [Aegilops tauschii subsp. tauschii]	CK_3	3	531.642		0.0067965	1	93.649	0
AAISIAASK	9	Q95H50	50S ribosomal protein L16, chloroplastic	CK_1	2	416.25	-0.090228	0.0079934	1	109.29	330900000
AAISIAASK	9	Q95H50	50S ribosomal protein L16, chloroplastic	CK_2	2	416.25	0.24471	0.0082634	1	108.57	294390000
AAISIAASK	9	Q95H50	50S ribosomal protein L16, chloroplastic	CK_3	2	416.25	0.52509	0.0079934	1	109.29	288690000
AAISIAASK	9	Q95H50	50S ribosomal protein L16, chloroplastic	CK_3	2	416.25	1.3826	NaN	0		7503300
AAISIAASK	9	Q95H50	50S ribosomal protein L16, chloroplastic	CK_2	2	416.25	0.5718	NaN	0		6031500
AAISIAASK	9	Q95H50	50S ribosomal protein L16, chloroplastic	CK_3	2	416.25	0.30094	NaN	0		5955200
AAISIAASK	9	Q95H50	50S ribosomal protein L16, chloroplastic	ER_1	2	416.25	0.41944	NaN	0		7173600
AAISIAASK	9	Q95H50	50S ribosomal protein L16, chloroplastic	ER_2	2	416.25	0.056332	NaN	0		7453900
AAISIAASK	9	Q95H50	50S ribosomal protein L16, chloroplastic	ER_3	2	416.25	0.1742	NaN	0		8074900
AAISSLQYHR	10	A0A3B6JRM0	callose synthase 9 [Aegilops tauschii subsp. tauschii]	CK_1	2	573.307	-0.0020818	0.0016347	1	128.6	6033300
AAISSLQYHR	10	A0A3B6JRM0	callose synthase 9 [Aegilops tauschii subsp. tauschii]	CK_2	2	573.307	0.55549	0.00044658	1	148.94	6829800
AAISSLQYHR	10	A0A3B6JRM0	callose synthase 9 [Aegilops tauschii subsp. tauschii]	CK_2	3	382.54	1.3364	0.013903	1	72.607	13089000
AAISSLQYHR	10	A0A3B6JRM0	callose synthase 9 [Aegilops tauschii subsp. tauschii]	CK_3	2	573.307	0.40306	0.001114	1	140.83	5751700
AAISSLQYHR	10	A0A3B6JRM0	callose synthase 9 [Aegilops tauschii subsp. tauschii]	CK_3	3	382.54	1.4246	0.0016161	1	101.46	11211000
AAISSLQYHR	10	A0A3B6JRM0	callose synthase 9 [Aegilops tauschii subsp. tauschii]	ER_1	2	573.307	-0.5572	0.0025865	1	117.53	5850800
AAISSLQYHR	10	A0A3B6JRM0	callose synthase 9 [Aegilops tauschii subsp. tauschii]	CK_1	3	382.54	0.66712	NaN	0		9941700
AAISSLQYHR	10	A0A3B6JRM0	callose synthase 9 [Aegilops tauschii subsp. tauschii]	ER_2	2	573.307	-0.040815	NaN	0		7772000
AAISSLQYHR	10	A0A3B6JRM0	callose synthase 9 [Aegilops tauschii subsp. tauschii]	ER_3	2	573.307	-0.75997	NaN	0		9053900
AAISSYR	7	A0A3B6TSN4	phosphopantothenate--cysteine ligase 2-like [Aegilops tauschii subsp. tauschii]	CK_2	2	384.206	-0.070692	0.056622	1	97.602	5860400
AAIYLDTSLACR	12	A0A3B6IWH8	BTB/POZ domain-containing protein At5g67385 [Aegilops tauschii subsp. tauschii]	CK_1	2	677.345	0.2966	0.003093	1	98.156	9778300
AAIYLDTSLACR	12	A0A3B6IWH8	BTB/POZ domain-containing protein At5g67385 [Aegilops tauschii subsp. tauschii]	CK_3	2	677.345	0.031058	0.00099836	1	111.63	8169200
AAIYLDTSLACR	12	A0A3B6IWH8	BTB/POZ domain-containing protein At5g67385 [Aegilops tauschii subsp. tauschii]	ER_3	2	677.345	2.1837	0.0057939	1	93.345	6065800
AAIYLDTSLACR	12	A0A3B6IWH8	BTB/POZ domain-containing protein At5g67385 [Aegilops tauschii subsp. tauschii]	CK_2	2	677.345	-3.9435	NaN	0		4123900
AAIYLDTSLACR	12	A0A3B6IWH8	BTB/POZ domain-containing protein At5g67385 [Aegilops tauschii subsp. tauschii]	ER_2	2	677.345	1.4451	NaN	0		8257400
AALAETLEEWELDHPHR	17	A0A3B5XZJ8	L-type lectin-domain containing receptor kinase S.4 [Oryza sativa Japonica Group]	ER_1	3	672.997	3.8746	0.025685	1	56.768	1889400
AALAETLEEWELDHPHR	17	A0A3B5XZJ8	L-type lectin-domain containing receptor kinase S.4 [Oryza sativa Japonica Group]	ER_2	3	672.997	3.0343	0.034868	1	72.662	2079300
AALAEVLAAAQAQPQGPGAALVTVAEGR	28	A0A3B5Z256	enoyl-CoA delta isomerase 2, peroxisomal-like [Aegilops tauschii subsp. tauschii]	CK_1	3	877.48		1.1111e-12	1	113.13	0
AALAEVLAAAQAQPQGPGAALVTVAEGR	28	A0A3B5Z256	enoyl-CoA delta isomerase 2, peroxisomal-like [Aegilops tauschii subsp. tauschii]	CK_3	3	877.48	-1.5279	0.0023791	1	69.72	2634300
AALAEVLAAAQAQPQGPGAALVTVAEGR	28	A0A3B5Z256	enoyl-CoA delta isomerase 2, peroxisomal-like [Aegilops tauschii subsp. tauschii]	CK_2	3	877.48	0.19833	NaN	0		3836400
AALAFDPRPPQFVPLESGAYK	21	A0A3B6TJ57	single-stranded DNA-binding protein WHY1, chloroplastic-like [Aegilops tauschii subsp. tauschii]	CK_1	3	758.735	1.0134	0.0018194	1	72.359	24776000
AALAFDPRPPQFVPLESGAYK	21	A0A3B6TJ57	single-stranded DNA-binding protein WHY1, chloroplastic-like [Aegilops tauschii subsp. tauschii]	CK_2	3	758.735	1.0635	0.0010433	2	74.793	32184000
AALAFDPRPPQFVPLESGAYK	21	A0A3B6TJ57	single-stranded DNA-binding protein WHY1, chloroplastic-like [Aegilops tauschii subsp. tauschii]	CK_3	3	758.735	1.1653	0.017416	1	58.123	29963000
AALAFDPRPPQFVPLESGAYK	21	A0A3B6TJ57	single-stranded DNA-binding protein WHY1, chloroplastic-like [Aegilops tauschii subsp. tauschii]	ER_1	3	758.735	2.707	0.035676	1	51.566	7831400
AALAFDPRPPQFVPLESGAYK	21	A0A3B6TJ57	single-stranded DNA-binding protein WHY1, chloroplastic-like [Aegilops tauschii subsp. tauschii]	ER_2	3	758.735	1.8261	0.031518	1	52.185	9003200
AALAFDPRPPQFVPLESGAYK	21	A0A3B6TJ57	single-stranded DNA-binding protein WHY1, chloroplastic-like [Aegilops tauschii subsp. tauschii]	ER_3	3	758.735	2.4483	0.0067463	1	62.617	7242900
AALAHPYFNSEGLLGLSVMQNLR	23	A0A3B5ZZX9	serine/threonine-protein kinase STN7, chloroplastic [Aegilops tauschii subsp. tauschii]	CK_3	3	839.769	-1.9155	0.0042259	1	61.537	4296500
AALAHPYFNSEGLLGLSVMQNLR	23	A0A3B5ZZX9	serine/threonine-protein kinase STN7, chloroplastic [Aegilops tauschii subsp. tauschii]	CK_1	3	839.769	-2.3039	NaN	0		5391400
AALAHPYFNSEGLLGLSVMQNLR	23	A0A3B5ZZX9	serine/threonine-protein kinase STN7, chloroplastic [Aegilops tauschii subsp. tauschii]	ER_2	3	839.769	-4.4662	NaN	0		10735000
AALAHPYFNSEGLLGLSVMQNLR	23	A0A3B5ZZX9	serine/threonine-protein kinase STN7, chloroplastic [Aegilops tauschii subsp. tauschii]	ER_3	3	839.769	-3.2285	NaN	0		5942900
AALAMAMGAAVIPR	14	A0A3B6B8V6	probable serine/threonine-protein kinase samkB [Lupinus angustifolius]	CK_1	2	708.871	-0.35834	0.015973	1	60.08	4201900
AALAMAMGAAVIPR	14	A0A3B6B8V6	probable serine/threonine-protein kinase samkB [Lupinus angustifolius]	CK_3	2	708.871	-3.2516	0.054862	1	41.383	4864000
AALATPTQLR	10	A0A3B6I6Q4	homogentisate 1,2-dioxygenase [Aegilops tauschii subsp. tauschii]	ER_2	2	521.306	-0.092174	0.020702	1	87.806	4729900
AALATPTQLR	10	A0A3B6I6Q4	homogentisate 1,2-dioxygenase [Aegilops tauschii subsp. tauschii]	CK_1	2	521.306	0.6492	NaN	0		1898900
AALATPTQLR	10	A0A3B6I6Q4	homogentisate 1,2-dioxygenase [Aegilops tauschii subsp. tauschii]	CK_3	2	521.306	0.68808	NaN	0		2439200
AALATPTQLR	10	A0A3B6I6Q4	homogentisate 1,2-dioxygenase [Aegilops tauschii subsp. tauschii]	ER_1	2	521.306	0.47612	NaN	0		3985100
AALATPTQLR	10	A0A3B6I6Q4	homogentisate 1,2-dioxygenase [Aegilops tauschii subsp. tauschii]	ER_3	2	521.306	0.2857	NaN	0		3943300
AALAVLDEMVDVGFTPSK	18	A0A2X0S3C3	pentatricopeptide repeat-containing protein At1g26460, mitochondrial [Aegilops tauschii subsp. tauschii]	CK_1	2	931.982	-0.9658	0.00063314	1	97.502	5450800
AALAVLDEMVDVGFTPSK	18	A0A2X0S3C3	pentatricopeptide repeat-containing protein At1g26460, mitochondrial [Aegilops tauschii subsp. tauschii]	CK_3	2	931.982	1.1888	0.00018328	1	106.93	4310400
AALAVLDEMVDVGFTPSK	18	A0A2X0S3C3	pentatricopeptide repeat-containing protein At1g26460, mitochondrial [Aegilops tauschii subsp. tauschii]	ER_2	2	931.982	3.6959	NaN	0		1184800
AALCSIR	7	A0A3B6TLF7	AP-1 complex subunit gamma	CK_2	2	395.716	0.16953	0.042295	1	106.42	12797000
AALCSIR	7	A0A3B6TLF7	AP-1 complex subunit gamma	ER_2	2	395.716	-0.9818	0.037032	1	110.63	7612500
AALCSIR	7	A0A3B6TLF7	AP-1 complex subunit gamma	ER_3	2	395.716	-0.50389	0.037032	1	110.63	6976700
AALCSIR	7	A0A3B6TLF7	AP-1 complex subunit gamma	CK_1	2	395.716	0.33745	NaN	0		11617000
AALCSIR	7	A0A3B6TLF7	AP-1 complex subunit gamma	CK_3	2	395.716	-0.17726	NaN	0		12643000
AALCSIR	7	A0A3B6TLF7	AP-1 complex subunit gamma	ER_1	2	395.716	-2.024	NaN	0		7347600
AALCSVR	7	A0A3B6PRN1	AP-1 complex subunit gamma	ER_3	2	388.708	-0.35988	0.055296	1	98.418	5458700
AALDLAQSLGDHVEEK	16	A0A3B6MQC1	protein FLUORESCENT IN BLUE LIGHT, chloroplastic-like isoform X2 [Aegilops tauschii subsp. tauschii]	CK_1	3	565.956	0.88753	5.8997e-05	1	130.95	11956000
AALDLAQSLGDHVEEK	16	A0A3B6MQC1	protein FLUORESCENT IN BLUE LIGHT, chloroplastic-like isoform X2 [Aegilops tauschii subsp. tauschii]	CK_1	2	848.431	0.34375	0.002007	1	91.592	2478500
AALDLAQSLGDHVEEK	16	A0A3B6MQC1	protein FLUORESCENT IN BLUE LIGHT, chloroplastic-like isoform X2 [Aegilops tauschii subsp. tauschii]	CK_2	3	565.956	0.53345	2.9859e-13	1	177.63	13182000
AALDLAQSLGDHVEEK	16	A0A3B6MQC1	protein FLUORESCENT IN BLUE LIGHT, chloroplastic-like isoform X2 [Aegilops tauschii subsp. tauschii]	CK_2	2	848.431	1.611	0.0098508	1	77.726	3435800
AALDLAQSLGDHVEEK	16	A0A3B6MQC1	protein FLUORESCENT IN BLUE LIGHT, chloroplastic-like isoform X2 [Aegilops tauschii subsp. tauschii]	CK_3	2	848.431	0.62141	0.0021341	1	90.853	4744200
AALDLAQSLGDHVEEK	16	A0A3B6MQC1	protein FLUORESCENT IN BLUE LIGHT, chloroplastic-like isoform X2 [Aegilops tauschii subsp. tauschii]	CK_3	3	565.956	0.26891	4.9576e-06	1	147.1	14855000
AALDLAQSLGDHVEEK	16	A0A3B6MQC1	protein FLUORESCENT IN BLUE LIGHT, chloroplastic-like isoform X2 [Aegilops tauschii subsp. tauschii]	ER_1	3	565.956	0.71368	7.0513e-05	1	122.12	6214800
AALDLAQSLGDHVEEK	16	A0A3B6MQC1	protein FLUORESCENT IN BLUE LIGHT, chloroplastic-like isoform X2 [Aegilops tauschii subsp. tauschii]	ER_2	3	565.956	1.0926	7.0367e-05	2	122.63	6237300
AALDLAQSLGDHVEEK	16	A0A3B6MQC1	protein FLUORESCENT IN BLUE LIGHT, chloroplastic-like isoform X2 [Aegilops tauschii subsp. tauschii]	ER_3	3	565.956	-2.0565	5.8997e-05	2	130.95	9067500
AALEDGTTVAVKR	13	A0A3B6FXW1	probable inactive receptor kinase At2g26730 [Aegilops tauschii subsp. tauschii]	CK_2	2	665.87		0.025817	1	90.412	0
AALEMLKR	8	A0A3B6CGE3	Carboxypeptidase	ER_1	2	466.273	0.78371	0.0031601	1	157.21	4561400
AALEMLKR	8	A0A3B6CGE3	Carboxypeptidase	ER_3	2	466.273	0.2274	0.003539	1	153.73	4187600
AALEMLKR	8	A0A3B6CGE3	Carboxypeptidase	CK_1	2	466.273	-0.035718	NaN	0		3113600
AALEMLKR	8	A0A3B6CGE3	Carboxypeptidase	CK_2	2	466.273	0.23258	NaN	0		4038400
AALEMLKR	8	A0A3B6CGE3	Carboxypeptidase	CK_3	2	466.273	-3.9103	NaN	0		1437600
AALEMLKR	8	A0A3B6CGE3	Carboxypeptidase	ER_2	2	466.273	0.89954	NaN	0		3887100
AALEVGSSYASGDSR	15	A0A3B6GWF5	protein SGT1 homolog [Aegilops tauschii subsp. tauschii]	CK_1	2	735.347	0.98847	0.0029366	1	91.845	9539500
AALEVGSSYASGDSR	15	A0A3B6GWF5	protein SGT1 homolog [Aegilops tauschii subsp. tauschii]	CK_2	2	735.347	0.83188	0.0010648	1	103.66	9258500
AALEVGSSYASGDSR	15	A0A3B6GWF5	protein SGT1 homolog [Aegilops tauschii subsp. tauschii]	CK_3	2	735.347	0.89098	0.00022595	1	128.95	9023600
AALEVGSSYASGDSR	15	A0A3B6GWF5	protein SGT1 homolog [Aegilops tauschii subsp. tauschii]	ER_1	2	735.347	0.0088687	0.00030979	1	117.08	2529700
AALEVGSSYASGDSR	15	A0A3B6GWF5	protein SGT1 homolog [Aegilops tauschii subsp. tauschii]	ER_2	2	735.347	-0.64609	0.0018428	1	95.822	3568200
AALEVGSSYASGDSR	15	A0A3B6GWF5	protein SGT1 homolog [Aegilops tauschii subsp. tauschii]	ER_3	2	735.347	-0.56028	0.0016656	1	97.223	3522100
AALEVILR	8	A0A3B6ISM6	uncharacterized TPR repeat-containing protein At1g05150-like [Aegilops tauschii subsp. tauschii]	ER_1	2	442.782	0.67065	0.021953	1	110.31	11214000
AALEVILR	8	A0A3B6ISM6	uncharacterized TPR repeat-containing protein At1g05150-like [Aegilops tauschii subsp. tauschii]	ER_2	2	442.782	0.70183	0.035969	1	98.458	10867000
AALEVILR	8	A0A3B6ISM6	uncharacterized TPR repeat-containing protein At1g05150-like [Aegilops tauschii subsp. tauschii]	ER_3	2	442.782	0.87382	0.018932	2	113.41	10248000
AALEVILR	8	A0A3B6ISM6	uncharacterized TPR repeat-containing protein At1g05150-like [Aegilops tauschii subsp. tauschii]	CK_1	2	442.782	0.35063	NaN	0		7968700
AALEVILR	8	A0A3B6ISM6	uncharacterized TPR repeat-containing protein At1g05150-like [Aegilops tauschii subsp. tauschii]	CK_2	2	442.782	0.40448	NaN	0		5359700
AALEVILR	8	A0A3B6ISM6	uncharacterized TPR repeat-containing protein At1g05150-like [Aegilops tauschii subsp. tauschii]	CK_3	2	442.782	0.41926	NaN	0		5971100
AALFLSSDPFR	11	A0A3B5Y2J3	subtilisin-like protease SBT1.9 [Aegilops tauschii subsp. tauschii]	CK_2	2	612.325	-1.8374	0.026086	2	81.525	7537100
AALFLSSDPFR	11	A0A3B5Y2J3	subtilisin-like protease SBT1.9 [Aegilops tauschii subsp. tauschii]	CK_1	2	612.325	-1.8978	NaN	0		12404000
AALFLSSDPFR	11	A0A3B5Y2J3	subtilisin-like protease SBT1.9 [Aegilops tauschii subsp. tauschii]	CK_3	2	612.325	-2.0822	NaN	0		13238000
AALFYDK	7	A0A3B6C3X9	V-type proton ATPase subunit H	ER_1	2	414.219	1.6472	0.044269	1	98.418	67000000
AALFYDK	7	A0A3B6C3X9	V-type proton ATPase subunit H	CK_1	2	414.219	-0.46559	NaN	0		29948000
AALFYDK	7	A0A3B6C3X9	V-type proton ATPase subunit H	CK_2	2	414.219	0.091823	NaN	0		27269000
AALFYDK	7	A0A3B6C3X9	V-type proton ATPase subunit H	CK_3	2	414.219	-0.16607	NaN	0		27859000
AALFYDK	7	A0A3B6C3X9	V-type proton ATPase subunit H	ER_2	2	414.219	0.41767	NaN	0		53214000
AALFYDK	7	A0A3B6C3X9	V-type proton ATPase subunit H	ER_3	2	414.219	0.43308	NaN	0		55101000
AALFYDK	7	A0A3B6C3X9	V-type proton ATPase subunit H	ER_1	2	414.219	0.7058	NaN	0		4625100
AALFYDK	7	A0A3B6C3X9	V-type proton ATPase subunit H	ER_2	2	414.219	1.047	NaN	0		2593600
AALFYDK	7	A0A3B6C3X9	V-type proton ATPase subunit H	ER_3	2	414.219	1.3199	NaN	0		4676500
AALFYDNSLSGEDIYDPFLR	20	A0A1D5UZA7	V-type proton ATPase subunit H	CK_1	2	1153.55	-0.975	1.9838e-12	1	151.31	91697000
AALFYDNSLSGEDIYDPFLR	20	A0A1D5UZA7	V-type proton ATPase subunit H	CK_1	3	769.371	0.2846	0.027439	1	50.884	12893000
AALFYDNSLSGEDIYDPFLR	20	A0A1D5UZA7	V-type proton ATPase subunit H	CK_2	2	1153.55	-0.82654	6.7333e-28	1	189.77	71286000
AALFYDNSLSGEDIYDPFLR	20	A0A1D5UZA7	V-type proton ATPase subunit H	CK_2	3	769.371	0.25082	0.017998	1	54.511	12202000
AALFYDNSLSGEDIYDPFLR	20	A0A1D5UZA7	V-type proton ATPase subunit H	CK_3	2	1153.55	-1.03	1.2134e-46	2	214.54	72459000
AALFYDNSLSGEDIYDPFLR	20	A0A1D5UZA7	V-type proton ATPase subunit H	CK_3	3	769.371	0.33566	0.00661	1	61.561	12800000
AALFYDNSLSGEDIYDPFLR	20	A0A1D5UZA7	V-type proton ATPase subunit H	ER_1	2	1153.55	-0.40401	1.9241e-16	1	166.36	16599000
AALFYDNSLSGEDIYDPFLR	20	A0A1D5UZA7	V-type proton ATPase subunit H	ER_2	2	1153.55	-0.67104	4.6051e-09	1	141.6	10911000
AALFYDNSLSGEDIYDPFLR	20	A0A1D5UZA7	V-type proton ATPase subunit H	ER_3	2	1153.55	-1.141	3.004e-21	1	177.44	8879900
AALFYDNSLSGEDIYDPFLR	20	A0A1D5UZA7	V-type proton ATPase subunit H	ER_1	2	1153.55	-0.63983	3.7115e-09	1	143.46	48350000
AALFYDNSLSGEDIYDPFLR	20	A0A1D5UZA7	V-type proton ATPase subunit H	ER_2	2	1153.55	-0.37982	2.4226e-16	1	164.58	48461000
AALFYDNSLSGEDIYDPFLR	20	A0A1D5UZA7	V-type proton ATPase subunit H	ER_3	2	1153.55	-0.43175	4.793e-07	1	124.63	52677000
AALFYDNSLSGEDIYDPFLR	20	A0A1D5UZA7	V-type proton ATPase subunit H	ER_1	3	769.371	0.74254	NaN	0		2999400
AALFYDNSLSGEDIYDPFLR	20	A0A1D5UZA7	V-type proton ATPase subunit H	ER_2	3	769.371	0.023361	NaN	0		1962500
AALGARPDVTWEECSDAVGAAMHEDIMK	28	A0A3B6A3E9	Carboxypeptidase	ER_1	4	758.349	-0.46559	0.017327	1	43.985	5002400
AALGARPDVTWEECSDAVGAAMHEDIMK	28	A0A3B6A3E9	Carboxypeptidase	ER_3	4	758.349	0.37839	0.059689	1	35.033	4826300
AALGWFAYAPEFYESPNK	18	A0A3B6JFX8	phosphatidylinositol 4-kinase alpha 1 isoform X1 [Aegilops tauschii subsp. tauschii]	CK_1	2	1030.99	-0.15325	0.0069625	1	73.953	13093000
AALGWFAYAPEFYESPNK	18	A0A3B6JFX8	phosphatidylinositol 4-kinase alpha 1 isoform X1 [Aegilops tauschii subsp. tauschii]	CK_2	2	1030.99	-0.45244	0.000926	1	92.633	8397800
AALGWFAYAPEFYESPNK	18	A0A3B6JFX8	phosphatidylinositol 4-kinase alpha 1 isoform X1 [Aegilops tauschii subsp. tauschii]	CK_3	2	1030.99	-0.39418	0.001187	1	88.637	11021000
AALGWFAYAPEFYESPNK	18	A0A3B6JFX8	phosphatidylinositol 4-kinase alpha 1 isoform X1 [Aegilops tauschii subsp. tauschii]	ER_1	2	1030.99	-1.0596	0.00015487	1	109.67	13435000
AALGWFAYAPEFYESPNK	18	A0A3B6JFX8	phosphatidylinositol 4-kinase alpha 1 isoform X1 [Aegilops tauschii subsp. tauschii]	ER_2	2	1030.99	-1.6175	0.0063859	1	74.812	13187000
AALGWFAYAPEFYESPNK	18	A0A3B6JFX8	phosphatidylinositol 4-kinase alpha 1 isoform X1 [Aegilops tauschii subsp. tauschii]	ER_3	2	1030.99	-1.5732	0.00054394	1	99.371	13288000
AALHALSDTLR	11	A0A3B6CAH6	short-chain dehydrogenase cctT-like [Aegilops tauschii subsp. tauschii]	CK_1	2	584.328	-0.046112	0.0028423	1	105.13	4531400
AALLDFLAGVGGGGR	15	A0A3B6EEC5	probable inactive receptor kinase At4g23740 [Aegilops tauschii subsp. tauschii]	CK_1	2	687.38	1.3378	0.0010482	2	103.83	5268700
AALLDFLAGVGGGGR	15	A0A3B6EEC5	probable inactive receptor kinase At4g23740 [Aegilops tauschii subsp. tauschii]	CK_2	2	687.38	1.3535	0.0015694	1	98.253	6490000
AALLDFLAGVGGGGR	15	A0A3B6EEC5	probable inactive receptor kinase At4g23740 [Aegilops tauschii subsp. tauschii]	CK_3	2	687.38		0.0014502	1	110.25	0
AALLDFLAGVGGGGR	15	A0A3B6EEC5	probable inactive receptor kinase At4g23740 [Aegilops tauschii subsp. tauschii]	ER_1	2	687.38	-0.083951	0.0030846	1	91.307	3980000
AALLDFLAGVGGGGR	15	A0A3B6EEC5	probable inactive receptor kinase At4g23740 [Aegilops tauschii subsp. tauschii]	ER_2	2	687.38	0.40394	0.0021588	2	94.673	4054700
AALLDFLAGVGGGGR	15	A0A3B6EEC5	probable inactive receptor kinase At4g23740 [Aegilops tauschii subsp. tauschii]	ER_3	2	687.38	0.37435	0.048807	1	67.136	3971600
AALLSLR	7	A0A3B6GVZ3	protein DDB_G0276689 isoform X3 [Brachypodium distachyon]	ER_1	2	372.242		0.041764	1	114.72	0
AALLSLR	7	A0A3B6GVZ3	protein DDB_G0276689 isoform X3 [Brachypodium distachyon]	ER_2	2	372.242		0.053009	1	106.42	0
AALLVGPQSNAPQVPR	16	A0A3B6AX40	eukaryotic translation initiation factor 4G [Aegilops tauschii subsp. tauschii]	CK_2	2	809.457		0.04108	1	73.802	0
AALNDFDRFK	10	A0A3B6DGT8	60S ribosomal protein L14-1 [Aegilops tauschii subsp. tauschii]	CK_1	3	399.54	-0.84649	0.0030836	1	101.46	37972000
AALNDFDRFK	10	A0A3B6DGT8	60S ribosomal protein L14-1 [Aegilops tauschii subsp. tauschii]	CK_1	2	598.807	-0.96371	0.0033258	1	144.65	22921000
AALNDFDRFK	10	A0A3B6DGT8	60S ribosomal protein L14-1 [Aegilops tauschii subsp. tauschii]	CK_2	3	399.54	-0.70886	0.0081792	1	89.029	31966000
AALNDFDRFK	10	A0A3B6DGT8	60S ribosomal protein L14-1 [Aegilops tauschii subsp. tauschii]	CK_3	2	598.807	-0.87662	0.016099	1	109.83	18791000
AALNDFDRFK	10	A0A3B6DGT8	60S ribosomal protein L14-1 [Aegilops tauschii subsp. tauschii]	CK_3	3	399.54	-0.88449	0.00069956	1	128.6	33567000
AALNDFDRFK	10	A0A3B6DGT8	60S ribosomal protein L14-1 [Aegilops tauschii subsp. tauschii]	ER_1	2	598.807	-1.3924	0.00019407	1	162.64	10266000
AALNDFDRFK	10	A0A3B6DGT8	60S ribosomal protein L14-1 [Aegilops tauschii subsp. tauschii]	ER_1	3	399.54	0.29945	0.00069068	1	128.86	20401000
AALNDFDRFK	10	A0A3B6DGT8	60S ribosomal protein L14-1 [Aegilops tauschii subsp. tauschii]	ER_2	2	598.807	-0.99768	0.012845	1	114.51	7985500
AALNDFDRFK	10	A0A3B6DGT8	60S ribosomal protein L14-1 [Aegilops tauschii subsp. tauschii]	ER_2	3	399.54	0.84473	0.00089584	1	122.96	16356000
AALNDFDRFK	10	A0A3B6DGT8	60S ribosomal protein L14-1 [Aegilops tauschii subsp. tauschii]	ER_3	2	598.807	0.23424	0.00054132	1	157.99	9718600
AALNDFDRFK	10	A0A3B6DGT8	60S ribosomal protein L14-1 [Aegilops tauschii subsp. tauschii]	ER_3	3	399.54	0.71424	0.0011434	1	117.01	22679000
AALNDFDRFK	10	A0A3B6DGT8	60S ribosomal protein L14-1 [Aegilops tauschii subsp. tauschii]	CK_2	2	598.807	-0.9573	NaN	0		18792000
AALNLASYGGSHALK	15	A0A3B6QEG5	ribonuclease J isoform X1 [Brachypodium distachyon]	CK_1	3	491.6	1.156	0.052153	1	51.073	32204000
AALNLASYGGSHALK	15	A0A3B6QEG5	ribonuclease J isoform X1 [Brachypodium distachyon]	CK_1	2	736.896	0.92328	0.0065355	1	83.633	8417500
AALNLASYGGSHALK	15	A0A3B6QEG5	ribonuclease J isoform X1 [Brachypodium distachyon]	CK_2	3	491.6	1.6888	0.046507	1	52.599	28555000
AALNLASYGGSHALK	15	A0A3B6QEG5	ribonuclease J isoform X1 [Brachypodium distachyon]	CK_2	2	736.896	0.70764	0.021495	1	73.296	6213000
AALNLASYGGSHALK	15	A0A3B6QEG5	ribonuclease J isoform X1 [Brachypodium distachyon]	CK_3	3	491.6	0.96123	0.052329	1	51.03	30310000
AALNLASYGGSHALK	15	A0A3B6QEG5	ribonuclease J isoform X1 [Brachypodium distachyon]	CK_3	2	736.896	0.30433	0.011765	1	79.337	7614100
AALNLASYGGSHALK	15	A0A3B6QEG5	ribonuclease J isoform X1 [Brachypodium distachyon]	ER_3	3	491.6	-0.35349	0.003224	1	77.192	5565100
AALNLASYGGSHALK	15	A0A3B6QEG5	ribonuclease J isoform X1 [Brachypodium distachyon]	ER_1	2	736.896	-1.0431	NaN	0		1792900
AALNLASYGGSHALK	15	A0A3B6QEG5	ribonuclease J isoform X1 [Brachypodium distachyon]	ER_1	3	491.6	0.88702	NaN	0		4484300
AALNLASYGGSHALK	15	A0A3B6QEG5	ribonuclease J isoform X1 [Brachypodium distachyon]	ER_2	2	736.896	-0.45381	NaN	0		2632200
AALNLASYGGSHALK	15	A0A3B6QEG5	ribonuclease J isoform X1 [Brachypodium distachyon]	ER_2	3	491.6	0.28311	NaN	0		5933900
AALNVIACEGTDR	13	A0A3B6MKT3	scarecrow-like protein 34 [Aegilops tauschii subsp. tauschii]	CK_1	2	695.343		0.024749	1	83.204	0
AALNVIACEGTDR	13	A0A3B6MKT3	scarecrow-like protein 34 [Aegilops tauschii subsp. tauschii]	ER_2	2	695.343	0.97881	0.020789	1	79.089	1672600
AALNVIACEGTDR	13	A0A3B6MKT3	scarecrow-like protein 34 [Aegilops tauschii subsp. tauschii]	ER_1	2	695.343	0.7923	NaN	0		2828300
AALNVIACEGTDR	13	A0A3B6MKT3	scarecrow-like protein 34 [Aegilops tauschii subsp. tauschii]	ER_3	2	695.343	1.1153	NaN	0		2433400
AALNVIACEGTDRVERPETYK	21	A0A3B6MKT3	scarecrow-like protein 34 [Aegilops tauschii subsp. tauschii]	CK_2	3	798.069	-1.7662	0.0016565	1	82.01	3518600
AALNVIACEGTDRVERPETYK	21	A0A3B6MKT3	scarecrow-like protein 34 [Aegilops tauschii subsp. tauschii]	CK_1	3	798.069	-0.79894	NaN	0		4936200
AALNVIACEGTDRVERPETYK	21	A0A3B6MKT3	scarecrow-like protein 34 [Aegilops tauschii subsp. tauschii]	CK_3	3	798.069	-0.93406	NaN	0		3407100
AALNVIACEGTDRVERPETYK	21	A0A3B6MKT3	scarecrow-like protein 34 [Aegilops tauschii subsp. tauschii]	ER_2	3	798.069	-0.89112	NaN	0		2199100
AALPDAALELLASAQAIGLTPR	22	A0A3B6C6L2	pentatricopeptide repeat-containing protein At5g42310, mitochondrial [Aegilops tauschii subsp. tauschii]	CK_1	3	721.411	-0.025096	1.3412e-28	1	177.09	36106000
AALPDAALELLASAQAIGLTPR	22	A0A3B6C6L2	pentatricopeptide repeat-containing protein At5g42310, mitochondrial [Aegilops tauschii subsp. tauschii]	CK_1	2	1081.61	-0.14954	1.0034e-36	1	195.18	6302000
AALPDAALELLASAQAIGLTPR	22	A0A3B6C6L2	pentatricopeptide repeat-containing protein At5g42310, mitochondrial [Aegilops tauschii subsp. tauschii]	CK_2	3	721.411	0.19085	2.0364e-55	1	216.32	35836000
AALPDAALELLASAQAIGLTPR	22	A0A3B6C6L2	pentatricopeptide repeat-containing protein At5g42310, mitochondrial [Aegilops tauschii subsp. tauschii]	CK_2	2	1081.61	-0.16797	1.0251e-43	1	202.21	7802400
AALPDAALELLASAQAIGLTPR	22	A0A3B6C6L2	pentatricopeptide repeat-containing protein At5g42310, mitochondrial [Aegilops tauschii subsp. tauschii]	CK_3	3	721.411	-0.010276	2.4706e-23	1	168.83	32089000
AALPDAALELLASAQAIGLTPR	22	A0A3B6C6L2	pentatricopeptide repeat-containing protein At5g42310, mitochondrial [Aegilops tauschii subsp. tauschii]	CK_3	2	1081.61	0.18529	2.4573e-22	1	163.41	6207900
AALPDAALELLASAQAIGLTPR	22	A0A3B6C6L2	pentatricopeptide repeat-containing protein At5g42310, mitochondrial [Aegilops tauschii subsp. tauschii]	ER_3	3	721.411	0.16031	0.035888	1	46.35	204250
AALPDAALELLASAQAIGLTPR	22	A0A3B6C6L2	pentatricopeptide repeat-containing protein At5g42310, mitochondrial [Aegilops tauschii subsp. tauschii]	ER_1	3	721.411	-0.2457	NaN	0		254840
AALPLATAEACDANAR	16	A0A3B6SLX7	4-hydroxy-4-methyl-2-oxoglutarate aldolase	ER_1	2	828.904		0.00044054	1	100.43	0
AALPLATAEACDANAR	16	A0A3B6SLX7	4-hydroxy-4-methyl-2-oxoglutarate aldolase	ER_2	2	828.904		0.00087492	1	115.91	0
AALPLATAEVCDANSHLITGGELR	24	A0A341Z8D2	4-hydroxy-4-methyl-2-oxoglutarate aldolase	ER_1	3	841.095	0.59134	3.9251e-09	1	128.75	13598000
AALPLATAEVCDANSHLITGGELR	24	A0A341Z8D2	4-hydroxy-4-methyl-2-oxoglutarate aldolase	ER_1	2	1261.14	-0.1982	0.0021648	1	69.272	5645900
AALPLATAEVCDANSHLITGGELR	24	A0A341Z8D2	4-hydroxy-4-methyl-2-oxoglutarate aldolase	ER_2	3	841.095	1.2618	2.4971e-18	1	151.21	15488000
AALPLATAEVCDANSHLITGGELR	24	A0A341Z8D2	4-hydroxy-4-methyl-2-oxoglutarate aldolase	ER_2	2	1261.14		2.6419e-06	1	98.3	0
AALPLATAEVCDANSHLITGGELR	24	A0A341Z8D2	4-hydroxy-4-methyl-2-oxoglutarate aldolase	ER_3	3	841.095	0.71582	9.4698e-15	1	144.3	11996000
AALPLKR	7	A0A3B5YZT7	Ribosomal protein	CK_3	2	384.758	-0.67405	0.048179	1	133.99	95885000
AALPLKR	7	A0A3B5YZT7	Ribosomal protein	CK_1	2	384.758	-0.84289	NaN	0		98948000
AALPLKR	7	A0A3B5YZT7	Ribosomal protein	CK_2	2	384.758	-0.3684	NaN	0		100040000
AALPLKR	7	A0A3B5YZT7	Ribosomal protein	ER_1	2	384.758	-1.3939	NaN	0		9393800
AALPLKR	7	A0A3B5YZT7	Ribosomal protein	ER_2	2	384.758	-1.7129	NaN	0		11273000
AALPLKR	7	A0A3B5YZT7	Ribosomal protein	ER_3	2	384.758	-1.8204	NaN	0		9878600
AALPLKR	7	A0A3B5YZT7	Ribosomal protein	ER_1	2	384.758	-0.84524	NaN	0		3032500
AALPLKR	7	A0A3B5YZT7	Ribosomal protein	ER_2	2	384.758	-1.3769	NaN	0		2654400
AALPLKR	7	A0A3B5YZT7	Ribosomal protein	ER_3	2	384.758	-0.83472	NaN	0		2607000
AALPLKR	7	A0A3B5YZT7	Ribosomal protein	ER_1	2	384.758	-2.9707	NaN	0		423560
AALPPAPKPRPTLDGAIDQEAGAASGR	27	A0A3B6KG77	AAA-ATPase At4g25835-like [Aegilops tauschii subsp. tauschii]	ER_1	4	657.603	1.386	0.0070124	1	50.285	6660000
AALPPAPKPRPTLDGAIDQEAGAASGR	27	A0A3B6KG77	AAA-ATPase At4g25835-like [Aegilops tauschii subsp. tauschii]	ER_3	4	657.603	1.4776	0.0002744	1	65.278	5796900
AALPSSTIMMK	11	A0A3B6GUS2	ATP-dependent Clp protease proteolytic subunit	CK_2	2	575.304	1.15	0.040549	1	75.566	12518000
AALPSSTIMMK	11	A0A3B6GUS2	ATP-dependent Clp protease proteolytic subunit	CK_3	2	575.304	1.3818	0.010512	1	91.469	11417000
AALPSSTIMMK	11	A0A3B6GUS2	ATP-dependent Clp protease proteolytic subunit	CK_1	2	575.304	1.7323	NaN	0		30513000
AALQDHNLGK	10	A0A3B6ITW9	RNA-binding motif protein, X-linked-like-3 [Brachypodium distachyon]	ER_1	3	356.193	-0.83157	0.04264	1	58.246	5314800
AALQDHNLGK	10	A0A3B6ITW9	RNA-binding motif protein, X-linked-like-3 [Brachypodium distachyon]	ER_2	2	533.786	0.081874	0.0012919	1	136.96	2762800
AALQDHNLGK	10	A0A3B6ITW9	RNA-binding motif protein, X-linked-like-3 [Brachypodium distachyon]	ER_3	2	533.786	0.3812	0.0013728	1	134.84	2986600
AALQDHNLGK	10	A0A3B6ITW9	RNA-binding motif protein, X-linked-like-3 [Brachypodium distachyon]	CK_1	3	356.193	-0.31487	NaN	0		9992800
AALQDHNLGK	10	A0A3B6ITW9	RNA-binding motif protein, X-linked-like-3 [Brachypodium distachyon]	CK_2	3	356.193	-0.7994	NaN	0		9661200
AALQDHNLGK	10	A0A3B6ITW9	RNA-binding motif protein, X-linked-like-3 [Brachypodium distachyon]	CK_3	3	356.193	-0.72973	NaN	0		9814000
AALQDHNLGK	10	A0A3B6ITW9	RNA-binding motif protein, X-linked-like-3 [Brachypodium distachyon]	ER_2	3	356.193	1.0716	NaN	0		5883500
AALQDHNLGK	10	A0A3B6ITW9	RNA-binding motif protein, X-linked-like-3 [Brachypodium distachyon]	ER_3	3	356.193	1.0791	NaN	0		5687900
AALQEAYSTPILPLDILAERPPVK	24	A0A3B6GQS5	translocon-associated protein subunit beta [Aegilops tauschii subsp. tauschii]	CK_1	3	869.158	0.67292	0.00011933	1	94.456	50782000
AALQEAYSTPILPLDILAERPPVK	24	A0A3B6GQS5	translocon-associated protein subunit beta [Aegilops tauschii subsp. tauschii]	CK_2	3	869.158	0.29028	0.00011551	1	98.376	52024000
AALQEAYSTPILPLDILAERPPVK	24	A0A3B6GQS5	translocon-associated protein subunit beta [Aegilops tauschii subsp. tauschii]	CK_3	3	869.158	0.72888	1.0853e-07	1	123.36	50761000
AALQEAYSTPILPLDILAERPPVK	24	A0A3B6GQS5	translocon-associated protein subunit beta [Aegilops tauschii subsp. tauschii]	ER_1	3	869.158	0.21617	4.3552e-05	1	86.825	19480000
AALQEAYSTPILPLDILAERPPVK	24	A0A3B6GQS5	translocon-associated protein subunit beta [Aegilops tauschii subsp. tauschii]	ER_2	3	869.158	0.21784	0.00010174	2	99.964	17723000
AALQEAYSTPILPLDILAERPPVK	24	A0A3B6GQS5	translocon-associated protein subunit beta [Aegilops tauschii subsp. tauschii]	ER_3	3	869.158	0.45166	0.00012312	1	94.838	20170000
AALQEAYSTPILPLDILAERPPVK	24	A0A3B6GQS5	translocon-associated protein subunit beta [Aegilops tauschii subsp. tauschii]	ER_1	3	869.158	0.38638	0.0001231	1	97.5	76609000
AALQEAYSTPILPLDILAERPPVK	24	A0A3B6GQS5	translocon-associated protein subunit beta [Aegilops tauschii subsp. tauschii]	ER_1	4	652.12	0.41394	0.0011502	1	62.707	6028800
AALQEAYSTPILPLDILAERPPVK	24	A0A3B6GQS5	translocon-associated protein subunit beta [Aegilops tauschii subsp. tauschii]	ER_2	3	869.158	0.13296	0.011034	1	54.261	90430000
AALQEAYSTPILPLDILAERPPVK	24	A0A3B6GQS5	translocon-associated protein subunit beta [Aegilops tauschii subsp. tauschii]	ER_2	4	652.12	0.45866	0.0011351	1	62.735	4596100
AALQEAYSTPILPLDILAERPPVK	24	A0A3B6GQS5	translocon-associated protein subunit beta [Aegilops tauschii subsp. tauschii]	ER_3	3	869.158	0.2935	1.2537e-07	1	122.47	78623000
AALQEAYSTPILPLDILAERPPVK	24	A0A3B6GQS5	translocon-associated protein subunit beta [Aegilops tauschii subsp. tauschii]	ER_3	4	652.12	0.57214	2.1767e-05	1	106.73	3538500
AALQEAYSTPIPPLDILAERPPVK	24	A0A3B6FHR7	translocon-associated protein subunit beta [Aegilops tauschii subsp. tauschii]	CK_1	3	863.814	-0.22599	0.0005806	1	71.696	21095000
AALQEAYSTPIPPLDILAERPPVK	24	A0A3B6FHR7	translocon-associated protein subunit beta [Aegilops tauschii subsp. tauschii]	CK_2	3	863.814	0.25194	0.00013499	1	96.128	15158000
AALQEAYSTPIPPLDILAERPPVK	24	A0A3B6FHR7	translocon-associated protein subunit beta [Aegilops tauschii subsp. tauschii]	CK_3	3	863.814	0.12786	0.00035393	1	73.127	13149000
AALQEAYSTPIPPLDILAERPPVK	24	A0A3B6FHR7	translocon-associated protein subunit beta [Aegilops tauschii subsp. tauschii]	ER_1	3	863.814	-0.62487	1.0045e-11	1	134.86	30507000
AALQEAYSTPIPPLDILAERPPVK	24	A0A3B6FHR7	translocon-associated protein subunit beta [Aegilops tauschii subsp. tauschii]	ER_2	3	863.814	-0.73067	6.2864e-05	1	104.45	25519000
AALQEAYSTPIPPLDILAERPPVK	24	A0A3B6FHR7	translocon-associated protein subunit beta [Aegilops tauschii subsp. tauschii]	ER_3	3	863.814	-0.32617	7.1181e-08	1	125.35	23589000
AALQEAYSTPIPPLDILAERPPVK	24	A0A3B6FHR7	translocon-associated protein subunit beta [Aegilops tauschii subsp. tauschii]	ER_1	3	863.814	-0.054299	7.98e-05	1	90.475	23600000
AALQEAYSTPIPPLDILAERPPVK	24	A0A3B6FHR7	translocon-associated protein subunit beta [Aegilops tauschii subsp. tauschii]	ER_2	3	863.814	-0.094043	4.8181e-05	1	83.727	27904000
AALQEAYSTPIPPLDILAERPPVK	24	A0A3B6FHR7	translocon-associated protein subunit beta [Aegilops tauschii subsp. tauschii]	ER_3	3	863.814	-0.3618	0.00020377	1	74.408	28981000
AALQEAYSTPIPPLDILAERPPVKK	25	A0A3B6FHR7	translocon-associated protein subunit beta [Aegilops tauschii subsp. tauschii]	CK_2	4	680.136	0.47575	0.031154	1	43.696	2202500
AALQEAYSTPIPPLDILAERPPVKK	25	A0A3B6FHR7	translocon-associated protein subunit beta [Aegilops tauschii subsp. tauschii]	ER_2	4	680.136	1.6463	0.028075	1	44.683	4236100
AALQEAYSTPIPPLDILAERPPVKK	25	A0A3B6FHR7	translocon-associated protein subunit beta [Aegilops tauschii subsp. tauschii]	ER_3	4	680.136	-0.42516	0.00027164	1	70.345	6280800
AALQEAYSTPIPPLDILAERPPVKK	25	A0A3B6FHR7	translocon-associated protein subunit beta [Aegilops tauschii subsp. tauschii]	ER_1	4	680.136	0.091484	NaN	0		5630500
AALQFIHGLAPQSEYTVPAAVK	22	A0A3B6JNE7	Calcium-transporting ATPase	CK_1	3	771.086	-0.36294	0.0023015	1	62.589	6247100
AALQFIHGLAPQSEYTVPAAVK	22	A0A3B6JNE7	Calcium-transporting ATPase	CK_2	3	771.086	0.3865	2.011e-05	2	91.276	5019200
AALQFIHGLAPQSEYTVPAAVK	22	A0A3B6JNE7	Calcium-transporting ATPase	CK_3	3	771.086	0.098369	0.014078	1	51.469	6299300
AALQFIHGLAPQSEYTVPAAVK	22	A0A3B6JNE7	Calcium-transporting ATPase	ER_1	3	771.086	-0.023588	0.03274	1	47.089	7439100
AALQFIHGLAPQSEYTVPAAVK	22	A0A3B6JNE7	Calcium-transporting ATPase	ER_2	3	771.086	-0.50964	3.2551e-05	2	86.959	3754600
AALQFIHGLAPQSEYTVPAAVK	22	A0A3B6JNE7	Calcium-transporting ATPase	ER_3	3	771.086	-0.52184	NaN	0		6524100
AALQFIHGLK	10	A0A3B6KAV1	Calcium-transporting ATPase	CK_1	3	366.554	-0.071279	0.022626	1	66.962	3304900
AALQFIHGLK	10	A0A3B6KAV1	Calcium-transporting ATPase	CK_2	3	366.554	-1.0339	0.050767	1	55.461	5063000
AALQFIHGLK	10	A0A3B6KAV1	Calcium-transporting ATPase	ER_1	3	366.554	-0.030316	0.057691	1	53.089	10544000
AALQFIHGLK	10	A0A3B6KAV1	Calcium-transporting ATPase	ER_1	2	549.327		0.039928	1	85.862	0
AALQFIHGLK	10	A0A3B6KAV1	Calcium-transporting ATPase	ER_2	3	366.554	-0.62426	0.044673	1	57.55	10670000
AALQFIHGLK	10	A0A3B6KAV1	Calcium-transporting ATPase	ER_3	2	549.327	0.51867	0.0045412	1	106.68	5095800
AALQFIHGLK	10	A0A3B6KAV1	Calcium-transporting ATPase	ER_3	3	366.554	0.020184	NaN	0		7663200
AALQSGHVLTVK	12	A0A3B6D964	probable inactive receptor kinase At5g10020 [Aegilops tauschii subsp. tauschii]	ER_2	2	612.359	0.97558	0.0019909	1	103.97	3022800
AALQSGHVLTVK	12	A0A3B6D964	probable inactive receptor kinase At5g10020 [Aegilops tauschii subsp. tauschii]	ER_3	2	612.359	0.9683	0.00041317	1	119.21	3582400
AALQSGHVLTVK	12	A0A3B6D964	probable inactive receptor kinase At5g10020 [Aegilops tauschii subsp. tauschii]	CK_3	2	612.359	1.6123	NaN	0		1964700
AALQSGHVLTVK	12	A0A3B6D964	probable inactive receptor kinase At5g10020 [Aegilops tauschii subsp. tauschii]	ER_1	2	612.359	0.10237	NaN	0		3031400
AALQWAADNLLR	12	A0A3B5YTN4	universal stress protein PHOS34-like [Aegilops tauschii subsp. tauschii]	CK_1	2	671.367	0.52079	0.0012561	1	108.72	131760000
AALQWAADNLLR	12	A0A3B5YTN4	universal stress protein PHOS34-like [Aegilops tauschii subsp. tauschii]	CK_2	2	671.367	0.11393	0.0030529	1	98.368	93802000
AALQWAADNLLR	12	A0A3B5YTN4	universal stress protein PHOS34-like [Aegilops tauschii subsp. tauschii]	CK_3	2	671.367	-0.03004	0.00039928	1	120.59	110640000
AALQWAADNLLR	12	A0A3B5YTN4	universal stress protein PHOS34-like [Aegilops tauschii subsp. tauschii]	CK_3	2	671.367	0.19543	0.042973	1	73.082	3858900
AALQWAADNLLR	12	A0A3B5YTN4	universal stress protein PHOS34-like [Aegilops tauschii subsp. tauschii]	ER_1	2	671.367	-0.6374	0.00039302	1	121.21	51274000
AALQWAADNLLR	12	A0A3B5YTN4	universal stress protein PHOS34-like [Aegilops tauschii subsp. tauschii]	ER_2	2	671.367	-0.45559	0.00014096	1	139.76	48365000
AALQWAADNLLR	12	A0A3B5YTN4	universal stress protein PHOS34-like [Aegilops tauschii subsp. tauschii]	ER_3	2	671.367	-0.37066	1.4589e-05	1	166.24	56533000
AALSAFQQTFVVSDASR	17	A0A3B6KDZ8	phototropin-1A isoform X1 [Aegilops tauschii subsp. tauschii]	CK_1	2	899.46	-0.28391	0.0023669	1	84.653	2986000
AALSAFQQTFVVSDASR	17	A0A3B6KDZ8	phototropin-1A isoform X1 [Aegilops tauschii subsp. tauschii]	CK_2	2	899.46	-0.68176	0.013003	1	85.362	2326400
AALSAFQQTFVVSDASR	17	A0A3B6KDZ8	phototropin-1A isoform X1 [Aegilops tauschii subsp. tauschii]	CK_3	2	899.46		0.00030786	1	127.83	0
AALSAFQQTFVVSDASR	17	A0A3B6KDZ8	phototropin-1A isoform X1 [Aegilops tauschii subsp. tauschii]	ER_1	2	899.46	-0.59365	7.5426e-06	1	147.64	4674800
AALSAFQQTFVVSDASR	17	A0A3B6KDZ8	phototropin-1A isoform X1 [Aegilops tauschii subsp. tauschii]	ER_2	2	899.46	-0.62633	6.3259e-05	1	136.63	5264100
AALSAFQQTFVVSDASR	17	A0A3B6KDZ8	phototropin-1A isoform X1 [Aegilops tauschii subsp. tauschii]	ER_3	2	899.46	0.089725	6.5696e-06	1	148.33	3790800
AALSDEYFIK	10	A0A3B6MYE4	Citrate synthase	CK_2	2	578.798	-0.45377	0.053175	1	73.887	16048000
AALSDEYFIK	10	A0A3B6MYE4	Citrate synthase	ER_3	2	578.798	-0.76588	0.015695	1	91.658	9954900
AALSDEYFIK	10	A0A3B6MYE4	Citrate synthase	CK_3	2	578.798	-1.0685	NaN	0		18264000
AALSDEYFIK	10	A0A3B6MYE4	Citrate synthase	ER_1	2	578.798	-0.91881	NaN	0		11217000
AALSDEYFIK	10	A0A3B6MYE4	Citrate synthase	ER_2	2	578.798	-0.57359	NaN	0		11795000
AALTALAAHASDPTEAER	18	A0A3B6B6G9	NADPH--cytochrome P450 reductase	CK_1	3	598.971	0.081323	2.9414e-05	1	112.67	9069800
AALTALAAHASDPTEAER	18	A0A3B6B6G9	NADPH--cytochrome P450 reductase	CK_1	3	598.971	0.10034	1.5126e-05	1	127.2	10229000
AALTALAAHASDPTEAER	18	A0A3B6B6G9	NADPH--cytochrome P450 reductase	CK_2	3	598.971	0.23417	1.4302e-05	1	128.82	8233700
AALTALAAHASDPTEAER	18	A0A3B6B6G9	NADPH--cytochrome P450 reductase	CK_3	3	598.971		1.6131e-11	1	151.73	0
AALTALAAHASDPTEAER	18	A0A3B6B6G9	NADPH--cytochrome P450 reductase	ER_1	3	598.971	1.2822	0.00016332	1	95.662	4037300
AALTALAAHASDPTEAER	18	A0A3B6B6G9	NADPH--cytochrome P450 reductase	ER_2	3	598.971	0.84991	0.00043737	1	83.964	4307800
AALTALAAHASDPTEAER	18	A0A3B6B6G9	NADPH--cytochrome P450 reductase	ER_1	3	598.971	-1.0639	1.5077e-05	1	127.3	20387000
AALTALAAHASDPTEAER	18	A0A3B6B6G9	NADPH--cytochrome P450 reductase	ER_1	2	897.953	1.4646	7.3684e-09	1	154.51	4043500
AALTALAAHASDPTEAER	18	A0A3B6B6G9	NADPH--cytochrome P450 reductase	ER_2	3	598.971	-1.2031	3.8897e-12	1	163.34	30192000
AALTALAAHASDPTEAER	18	A0A3B6B6G9	NADPH--cytochrome P450 reductase	ER_2	2	897.953	1.652	3.2029e-23	1	194.32	7727800
AALTALAAHASDPTEAER	18	A0A3B6B6G9	NADPH--cytochrome P450 reductase	ER_3	3	598.971	-0.96108	1.4105e-12	1	169.64	26877000
AALTALAAHASDPTEAER	18	A0A3B6B6G9	NADPH--cytochrome P450 reductase	ER_3	2	897.953	1.4783	2.4703e-09	1	159.64	6407200
AALTALAAHASDPTEAER	18	A0A3B6B6G9	NADPH--cytochrome P450 reductase	ER_2	3	598.971	1.5702	NaN	0		3977600
AALTALAYAMNDEFSR	16	A0A1D6SEC2	vesicle-associated membrane protein 711-like [Aegilops tauschii subsp. tauschii]	CK_1	2	872.422	-0.49573	4.4534e-05	1	140.93	68999000
AALTALAYAMNDEFSR	16	A0A1D6SEC2	vesicle-associated membrane protein 711-like [Aegilops tauschii subsp. tauschii]	CK_1	3	581.951	-0.22656	3.8356e-05	1	134.88	15867000
AALTALAYAMNDEFSR	16	A0A1D6SEC2	vesicle-associated membrane protein 711-like [Aegilops tauschii subsp. tauschii]	CK_2	2	872.422	-0.12417	3.1426e-09	1	172.09	79213000
AALTALAYAMNDEFSR	16	A0A1D6SEC2	vesicle-associated membrane protein 711-like [Aegilops tauschii subsp. tauschii]	CK_2	3	581.951	-0.13479	9.8232e-05	1	112.67	19848000
AALTALAYAMNDEFSR	16	A0A1D6SEC2	vesicle-associated membrane protein 711-like [Aegilops tauschii subsp. tauschii]	CK_3	2	872.422	-0.32183	1.3912e-26	1	203.11	72847000
AALTALAYAMNDEFSR	16	A0A1D6SEC2	vesicle-associated membrane protein 711-like [Aegilops tauschii subsp. tauschii]	CK_3	3	581.951	-0.10296	9.8791e-06	1	141.06	17520000
AALTALAYAMNDEFSR	16	A0A1D6SEC2	vesicle-associated membrane protein 711-like [Aegilops tauschii subsp. tauschii]	ER_1	2	872.422	-1.1155	8.9689e-09	1	169.98	62519000
AALTALAYAMNDEFSR	16	A0A1D6SEC2	vesicle-associated membrane protein 711-like [Aegilops tauschii subsp. tauschii]	ER_1	3	581.951	-0.4532	2.1198e-13	1	179.55	14570000
AALTALAYAMNDEFSR	16	A0A1D6SEC2	vesicle-associated membrane protein 711-like [Aegilops tauschii subsp. tauschii]	ER_2	3	581.951	-0.13015	6.564e-09	1	162.64	23241000
AALTALAYAMNDEFSR	16	A0A1D6SEC2	vesicle-associated membrane protein 711-like [Aegilops tauschii subsp. tauschii]	ER_2	2	872.422		1.5906e-103	1	255.28	0
AALTALAYAMNDEFSR	16	A0A1D6SEC2	vesicle-associated membrane protein 711-like [Aegilops tauschii subsp. tauschii]	ER_3	2	872.422	-0.63135	6.3019e-19	1	192.54	63263000
AALTALAYAMNDEFSR	16	A0A1D6SEC2	vesicle-associated membrane protein 711-like [Aegilops tauschii subsp. tauschii]	ER_3	3	581.951	-0.36025	2.912e-06	1	149.6	26311000
AALTALAYAMNDEFSR	16	A0A1D6SEC2	vesicle-associated membrane protein 711-like [Aegilops tauschii subsp. tauschii]	ER_1	2	872.422	-0.5918	0.003056	1	85.493	4272900
AALTALAYAMNDEFSR	16	A0A1D6SEC2	vesicle-associated membrane protein 711-like [Aegilops tauschii subsp. tauschii]	ER_3	2	872.422	0.07776	0.04943	1	64.565	3902800
AALTALAYAMNDEFSR	16	A0A1D6SEC2	vesicle-associated membrane protein 711-like [Aegilops tauschii subsp. tauschii]	ER_1	3	581.951	0.36735	NaN	0		1743100
AALTLEEVSK	10	A0A3B6KGM8	cytochrome b5 [Aegilops tauschii subsp. tauschii]	ER_2	2	530.798	-0.34023	0.010724	1	95.483	9050000
AALTLEEVSK	10	A0A3B6KGM8	cytochrome b5 [Aegilops tauschii subsp. tauschii]	CK_1	2	530.798	-0.27379	NaN	0		11364000
AALTLEEVSK	10	A0A3B6KGM8	cytochrome b5 [Aegilops tauschii subsp. tauschii]	CK_2	2	530.798	-0.79001	NaN	0		8988900
AALTLEEVSK	10	A0A3B6KGM8	cytochrome b5 [Aegilops tauschii subsp. tauschii]	CK_3	2	530.798	-0.30144	NaN	0		10255000
AALTLEEVSK	10	A0A3B6KGM8	cytochrome b5 [Aegilops tauschii subsp. tauschii]	ER_1	2	530.798	-0.12578	NaN	0		9446200
AALTLEEVSK	10	A0A3B6KGM8	cytochrome b5 [Aegilops tauschii subsp. tauschii]	ER_3	2	530.798	-0.88965	NaN	0		10138000
AALTPYFELTNAVR	14	A0A3B6MW80	probable 26S proteasome non-ATPase regulatory subunit 3 [Aegilops tauschii subsp. tauschii]	CK_1	2	783.42	-0.45871	0.00045867	1	113.52	44134000
AALTPYFELTNAVR	14	A0A3B6MW80	probable 26S proteasome non-ATPase regulatory subunit 3 [Aegilops tauschii subsp. tauschii]	CK_1	3	522.616	-0.13148	0.033336	1	58.116	4537300
AALTPYFELTNAVR	14	A0A3B6MW80	probable 26S proteasome non-ATPase regulatory subunit 3 [Aegilops tauschii subsp. tauschii]	CK_2	2	783.42	0.238	5.9695e-05	1	129.54	41944000
AALTPYFELTNAVR	14	A0A3B6MW80	probable 26S proteasome non-ATPase regulatory subunit 3 [Aegilops tauschii subsp. tauschii]	CK_3	2	783.42	0.086775	0.0020879	1	98.592	46489000
AALTPYFELTNAVR	14	A0A3B6MW80	probable 26S proteasome non-ATPase regulatory subunit 3 [Aegilops tauschii subsp. tauschii]	ER_1	2	783.42	-1.0142	0.0056439	1	88.075	5990000
AALTPYFELTNAVR	14	A0A3B6MW80	probable 26S proteasome non-ATPase regulatory subunit 3 [Aegilops tauschii subsp. tauschii]	ER_2	2	783.42	-0.73092	0.021728	1	75.483	5346100
AALTPYFELTNAVR	14	A0A3B6MW80	probable 26S proteasome non-ATPase regulatory subunit 3 [Aegilops tauschii subsp. tauschii]	ER_3	2	783.42	-0.94576	0.019074	2	77.192	6149400
AALTPYFELTNAVR	14	A0A3B6MW80	probable 26S proteasome non-ATPase regulatory subunit 3 [Aegilops tauschii subsp. tauschii]	ER_1	2	783.42	-0.54697	0.00034516	1	115.12	14271000
AALTPYFELTNAVR	14	A0A3B6MW80	probable 26S proteasome non-ATPase regulatory subunit 3 [Aegilops tauschii subsp. tauschii]	ER_2	2	783.42	0.54046	6.3591e-05	1	129.76	13533000
AALTPYFELTNAVR	14	A0A3B6MW80	probable 26S proteasome non-ATPase regulatory subunit 3 [Aegilops tauschii subsp. tauschii]	ER_3	2	783.42	-0.2956	0.00026918	2	116.19	14533000
AALVELFTR	9	A0A3B6KIF0	ASC1-like protein 1 [Aegilops tauschii subsp. tauschii]	CK_1	2	531.303	0.077773	2.5228e-05	1	164.68	11710000
AALVELFTR	9	A0A3B6KIF0	ASC1-like protein 1 [Aegilops tauschii subsp. tauschii]	CK_2	2	531.303	-0.23342	0.00073778	1	145.72	12853000
AALVELFTR	9	A0A3B6KIF0	ASC1-like protein 1 [Aegilops tauschii subsp. tauschii]	CK_3	2	531.303	0.065252	0.00083703	1	143.7	12225000
AALVELFTR	9	A0A3B6KIF0	ASC1-like protein 1 [Aegilops tauschii subsp. tauschii]	ER_1	2	531.303	-0.0018278	2.0158e-07	1	179.37	17295000
AALVELFTR	9	A0A3B6KIF0	ASC1-like protein 1 [Aegilops tauschii subsp. tauschii]	ER_2	2	531.303	0.017629	2.0158e-07	1	179.37	21533000
AALVELFTR	9	A0A3B6KIF0	ASC1-like protein 1 [Aegilops tauschii subsp. tauschii]	ER_3	2	531.303	-0.066502	2.0158e-07	1	179.37	21346000
AALVELFTR	9	A0A3B6KIF0	ASC1-like protein 1 [Aegilops tauschii subsp. tauschii]	ER_1	2	531.303	-0.6782	NaN	0		338130
AALVELFTR	9	A0A3B6KIF0	ASC1-like protein 1 [Aegilops tauschii subsp. tauschii]	ER_2	2	531.303	0.20873	NaN	0		498780
AALVELFTR	9	A0A3B6KIF0	ASC1-like protein 1 [Aegilops tauschii subsp. tauschii]	ER_3	2	531.303	0.59008	NaN	0		261860
AALVETSMGVVR	12	A0A3B6UB31	ABC transporter F family member 3 [Aegilops tauschii subsp. tauschii]	CK_1	2	637.842	-0.81947	0.0017011	1	105.13	3442300
AALVETSMGVVR	12	A0A3B6UB31	ABC transporter F family member 3 [Aegilops tauschii subsp. tauschii]	CK_2	2	637.842	-0.84503	0.0031509	1	97.163	3533400
AALVETSMGVVR	12	A0A3B6UB31	ABC transporter F family member 3 [Aegilops tauschii subsp. tauschii]	CK_3	2	637.842	-0.16229	0.011427	1	86.114	3807700
AALVETSMGVVR	12	A0A3B6UB31	ABC transporter F family member 3 [Aegilops tauschii subsp. tauschii]	ER_1	2	637.842	-0.24967	0.00028995	1	129.82	5792100
AALVETSMGVVR	12	A0A3B6UB31	ABC transporter F family member 3 [Aegilops tauschii subsp. tauschii]	ER_2	2	637.842	-0.21609	3.3795e-08	1	174.77	5473100
AALVETSMGVVR	12	A0A3B6UB31	ABC transporter F family member 3 [Aegilops tauschii subsp. tauschii]	ER_3	2	637.842	0.51839	0.00017896	1	136.96	7756700
AALVETSMGVVR	12	A0A3B6UB31	ABC transporter F family member 3 [Aegilops tauschii subsp. tauschii]	ER_3	2	637.842	-2.7656	NaN	0		577030
AALVGLYQDGSMLTFEGEK	19	A0A341YDG0	nuclear transport factor 2-like [Aegilops tauschii subsp. tauschii]	CK_1	2	1015	-0.28332	0.016207	1	68.168	5580100
AALVGLYQDGSMLTFEGEK	19	A0A341YDG0	nuclear transport factor 2-like [Aegilops tauschii subsp. tauschii]	CK_2	2	1015	-1.0053	5.3483e-05	1	112.82	5636600
AALVGLYQDGSMLTFEGEK	19	A0A341YDG0	nuclear transport factor 2-like [Aegilops tauschii subsp. tauschii]	ER_1	2	1015	0.70125	1.747e-16	1	176.44	27005000
AALVGLYQDGSMLTFEGEK	19	A0A341YDG0	nuclear transport factor 2-like [Aegilops tauschii subsp. tauschii]	ER_2	2	1015	0.35795	1.3498e-05	1	134.08	23990000
AALVGLYQDGSMLTFEGEK	19	A0A341YDG0	nuclear transport factor 2-like [Aegilops tauschii subsp. tauschii]	ER_3	2	1015	1.2447	8.9378e-06	1	136.26	25474000
AALVGLYQDGSMLTFEGEK	19	A0A341YDG0	nuclear transport factor 2-like [Aegilops tauschii subsp. tauschii]	CK_3	2	1015	0.31928	NaN	0		7088200
AALVGLYQDGSMLTFEGEK	19	A0A341YDG0	nuclear transport factor 2-like [Aegilops tauschii subsp. tauschii]	CK_1	2	1023	-0.69209	3.907e-05	1	111.11	8202300
AALVGLYQDGSMLTFEGEK	19	A0A341YDG0	nuclear transport factor 2-like [Aegilops tauschii subsp. tauschii]	CK_3	2	1023	0.35198	0.0015248	1	81.854	11056000
AALVGLYQDGSMLTFEGEK	19	A0A341YDG0	nuclear transport factor 2-like [Aegilops tauschii subsp. tauschii]	ER_1	2	1023	0.9788	0.0020062	1	79.88	2888000
AALVGLYQDGSMLTFEGEK	19	A0A341YDG0	nuclear transport factor 2-like [Aegilops tauschii subsp. tauschii]	ER_2	2	1023	0.9795	0.003247	1	74.793	2198500
AALVGLYQDGSMLTFEGEK	19	A0A341YDG0	nuclear transport factor 2-like [Aegilops tauschii subsp. tauschii]	ER_2	2	1023	-0.74737	0.00059767	1	88.486	14079000
AALVGLYQDGSMLTFEGEK	19	A0A341YDG0	nuclear transport factor 2-like [Aegilops tauschii subsp. tauschii]	ER_3	2	1023	-0.41241	0.0015248	1	81.854	10858000
AALVGLYQDGSMLTFEGEK	19	A0A341YDG0	nuclear transport factor 2-like [Aegilops tauschii subsp. tauschii]	CK_2	2	1023	0.22133	NaN	0		7285500
AALVGLYQDGSMLTFEGEK	19	A0A341YDG0	nuclear transport factor 2-like [Aegilops tauschii subsp. tauschii]	ER_1	2	1023	-0.45643	NaN	0		13911000
AALVGLYQEGSMLSFEGEK	19	A0A3B6KL69	nuclear transport factor 2-like [Aegilops tauschii subsp. tauschii]	ER_2	2	1023	-1.8365	0.015759	1	63.894	5729500
AALVGLYQEGSMLSFEGEK	19	A0A3B6KL69	nuclear transport factor 2-like [Aegilops tauschii subsp. tauschii]	ER_1	2	1023	-1.0515	NaN	0		4221800
AALVGLYQEGSMLSFEGEK	19	A0A3B6KL69	nuclear transport factor 2-like [Aegilops tauschii subsp. tauschii]	ER_3	2	1023	-1.1356	NaN	0		4021100
AALVPEGGAQR	11	A0A3B6TG23	phytolongin Phyl1.1-like [Aegilops tauschii subsp. tauschii]	CK_2	2	534.793	-0.20132	0.042307	1	74.841	18730000
AALVPEGGAQR	11	A0A3B6TG23	phytolongin Phyl1.1-like [Aegilops tauschii subsp. tauschii]	ER_1	2	534.793	-0.28532	0.0087358	1	93.096	12111000
AALVPEGGAQR	11	A0A3B6TG23	phytolongin Phyl1.1-like [Aegilops tauschii subsp. tauschii]	ER_2	2	534.793	-0.3831	0.054815	1	72.434	8935700
AALVPEGGAQR	11	A0A3B6TG23	phytolongin Phyl1.1-like [Aegilops tauschii subsp. tauschii]	ER_3	2	534.793	-0.26759	0.040549	1	75.566	11457000
AALVPEGGAQR	11	A0A3B6TG23	phytolongin Phyl1.1-like [Aegilops tauschii subsp. tauschii]	CK_1	2	534.793	0.21553	NaN	0		14646000
AALVPEGGAQR	11	A0A3B6TG23	phytolongin Phyl1.1-like [Aegilops tauschii subsp. tauschii]	CK_3	2	534.793	-0.17911	NaN	0		16157000
AAMEAAADAMLAAASR	16	A0A3B6GZP3	nucleotide-diphospho-sugar transferase domain protein [Medicago truncatula]	CK_1	2	781.869	0.26096	0.015482	1	73.279	226500
AAMEAAADAMLAAASR	16	A0A3B6GZP3	nucleotide-diphospho-sugar transferase domain protein [Medicago truncatula]	ER_1	2	781.869	0.63053	0.0026149	1	87.429	376100
AAMEAAADAMLAAASR	16	A0A3B6GZP3	nucleotide-diphospho-sugar transferase domain protein [Medicago truncatula]	ER_2	2	781.869	0.26426	0.0010566	1	98.281	301860
AAMEAAADAMLAAASR	16	A0A3B6GZP3	nucleotide-diphospho-sugar transferase domain protein [Medicago truncatula]	ER_3	2	781.869	-0.70043	0.00030115	1	122.75	363020
AAMEAITQAVLNNK	14	A0A3B6MN38	phosphoglucomutase isoform X2 [Brachypodium distachyon]	ER_1	2	737.39	-1.0708	0.0038092	1	92.65	3023400
AAMEAITQAVLNNK	14	A0A3B6MN38	phosphoglucomutase isoform X2 [Brachypodium distachyon]	ER_2	2	737.39	-1.4307	NaN	0		4122300
AAMEAITQAVLNNK	14	A0A3B6MN38	phosphoglucomutase isoform X2 [Brachypodium distachyon]	ER_3	2	737.39	-1.559	NaN	0		3192100
AAMGHPEPFPVK	12	A0A3B6JFE5	alpha-L-arabinofuranosidase 1-like isoform X2 [Aegilops tauschii subsp. tauschii]	CK_1	2	640.826	0.30228	0.0013775	1	107.34	8859800
AAMGHPEPFPVK	12	A0A3B6JFE5	alpha-L-arabinofuranosidase 1-like isoform X2 [Aegilops tauschii subsp. tauschii]	CK_3	2	640.826	0.065505	0.020289	1	81.676	11967000
AAMGHPEPFPVK	12	A0A3B6JFE5	alpha-L-arabinofuranosidase 1-like isoform X2 [Aegilops tauschii subsp. tauschii]	ER_1	3	427.553	0.096098	0.0066837	1	77.387	20905000
AAMGHPEPFPVK	12	A0A3B6JFE5	alpha-L-arabinofuranosidase 1-like isoform X2 [Aegilops tauschii subsp. tauschii]	ER_1	2	640.826	-0.055402	0.0020941	1	103.43	13360000
AAMGHPEPFPVK	12	A0A3B6JFE5	alpha-L-arabinofuranosidase 1-like isoform X2 [Aegilops tauschii subsp. tauschii]	ER_2	3	427.553	0.25916	0.0027049	1	85.924	18145000
AAMGHPEPFPVK	12	A0A3B6JFE5	alpha-L-arabinofuranosidase 1-like isoform X2 [Aegilops tauschii subsp. tauschii]	ER_2	2	640.826	-0.27876	0.00053772	1	116.84	5809200
AAMGHPEPFPVK	12	A0A3B6JFE5	alpha-L-arabinofuranosidase 1-like isoform X2 [Aegilops tauschii subsp. tauschii]	ER_3	3	427.553	0.67204	0.037503	1	58.511	20877000
AAMGHPEPFPVK	12	A0A3B6JFE5	alpha-L-arabinofuranosidase 1-like isoform X2 [Aegilops tauschii subsp. tauschii]	ER_3	2	640.826	0.34454	0.0017288	1	105.36	12647000
AAMGHPEPFPVK	12	A0A3B6JFE5	alpha-L-arabinofuranosidase 1-like isoform X2 [Aegilops tauschii subsp. tauschii]	CK_3	2	640.826	5.5594	NaN	0		1778900
AAMGHPEPFPVK	12	A0A3B6JFE5	alpha-L-arabinofuranosidase 1-like isoform X2 [Aegilops tauschii subsp. tauschii]	CK_1	3	427.553	-0.24422	NaN	0		12631000
AAMGHPEPFPVK	12	A0A3B6JFE5	alpha-L-arabinofuranosidase 1-like isoform X2 [Aegilops tauschii subsp. tauschii]	CK_2	2	640.826	0.05885	NaN	0		13006000
AAMGHPEPFPVK	12	A0A3B6JFE5	alpha-L-arabinofuranosidase 1-like isoform X2 [Aegilops tauschii subsp. tauschii]	CK_2	3	427.553	-0.1754	NaN	0		17846000
AAMGHPEPFPVK	12	A0A3B6JFE5	alpha-L-arabinofuranosidase 1-like isoform X2 [Aegilops tauschii subsp. tauschii]	CK_3	3	427.553	-0.14758	NaN	0		14816000
AAMITTTDNPMDDASGGRR	19	A0A3B6LJZ2	protein NRT1/ PTR FAMILY 2.3-like [Aegilops tauschii subsp. tauschii]	CK_1	3	660.635	-0.97351	0.0036185	1	68.845	3351600
AAMITTTDNPMDDASGGRR	19	A0A3B6LJZ2	protein NRT1/ PTR FAMILY 2.3-like [Aegilops tauschii subsp. tauschii]	ER_1	3	660.635	0.8711	0.013467	1	59.579	1725400
AAMITTTDNPMDDASGGRR	19	A0A3B6LJZ2	protein NRT1/ PTR FAMILY 2.3-like [Aegilops tauschii subsp. tauschii]	CK_3	3	660.635	-0.035754	NaN	0		2240600
AAMVASQDEVRPGGATAADPWR	22	A0A3B6IKT5	protein NRT1/ PTR FAMILY 2.11-like [Aegilops tauschii subsp. tauschii]	CK_1	3	752.699	0.80469	0.021488	1	52.644	7572000
AAMVASQDEVRPGGATAADPWR	22	A0A3B6IKT5	protein NRT1/ PTR FAMILY 2.11-like [Aegilops tauschii subsp. tauschii]	CK_2	3	752.699	-0.42946	0.00043341	1	77.505	3876500
AANAHEFIISLPQGYDTLVGER	22	A0A3B6RMV6	ABC transporter B family member 28 [Aegilops tauschii subsp. tauschii]	ER_1	3	801.076	1.1649	0.00075002	1	71.042	13404000
AANAHEFIISLPQGYDTLVGER	22	A0A3B6RMV6	ABC transporter B family member 28 [Aegilops tauschii subsp. tauschii]	ER_2	3	801.076	0.76112	1.7926e-05	1	92.034	13258000
AANAHEFIISLPQGYDTLVGER	22	A0A3B6RMV6	ABC transporter B family member 28 [Aegilops tauschii subsp. tauschii]	ER_3	3	801.076	1.073	3.1513e-05	1	87.319	11692000
AANAHEFISGLPQGYNTNVGER	22	A0A3B6GUH1	ABC transporter B family member 4-like [Aegilops tauschii subsp. tauschii]	CK_2	3	782.38	0.19705	0.00027457	1	75.611	6423900
AANAHEFISGLPQGYNTNVGER	22	A0A3B6GUH1	ABC transporter B family member 4-like [Aegilops tauschii subsp. tauschii]	CK_3	3	782.38	-1.0428	0.026313	1	48.597	3877100
AANAHEFISGLPQGYNTNVGER	22	A0A3B6GUH1	ABC transporter B family member 4-like [Aegilops tauschii subsp. tauschii]	ER_1	3	782.38	-1.3236	0.0055676	1	58.964	7909100
AANAHEFISGLPQGYNTNVGER	22	A0A3B6GUH1	ABC transporter B family member 4-like [Aegilops tauschii subsp. tauschii]	ER_2	3	782.38	-0.894	0.00061826	1	71.946	7467500
AANAHEFISGLPQGYNTNVGER	22	A0A3B6GUH1	ABC transporter B family member 4-like [Aegilops tauschii subsp. tauschii]	ER_3	3	782.38	-0.55367	0.017029	1	50.776	7227700
AANAHEFISGLPQGYNTNVGER	22	A0A3B6GUH1	ABC transporter B family member 4-like [Aegilops tauschii subsp. tauschii]	CK_1	3	782.38	-0.54973	NaN	0		4406600
AANAHEFISSLPQGYNTNVGER	22	A0A3B6EHB9	ABC transporter B family member 4-like [Aegilops tauschii subsp. tauschii]	CK_1	3	792.384	-0.28527	0.00015434	3	80.412	14075000
AANAHEFISSLPQGYNTNVGER	22	A0A3B6EHB9	ABC transporter B family member 4-like [Aegilops tauschii subsp. tauschii]	CK_1	2	1188.07	0.27359	0.00021058	1	84.689	3246700
AANAHEFISSLPQGYNTNVGER	22	A0A3B6EHB9	ABC transporter B family member 4-like [Aegilops tauschii subsp. tauschii]	CK_2	3	792.384	-0.19845	4.1604e-06	1	102.15	12722000
AANAHEFISSLPQGYNTNVGER	22	A0A3B6EHB9	ABC transporter B family member 4-like [Aegilops tauschii subsp. tauschii]	CK_3	3	792.384	-0.44175	0.00020425	2	78.419	13328000
AANAHEFISSLPQGYNTNVGER	22	A0A3B6EHB9	ABC transporter B family member 4-like [Aegilops tauschii subsp. tauschii]	CK_3	2	1188.07	0.78654	0.049194	1	52.898	4736600
AANAHEFISSLPQGYNTNVGER	22	A0A3B6EHB9	ABC transporter B family member 4-like [Aegilops tauschii subsp. tauschii]	ER_1	3	792.384	2.9675	7.9068e-06	1	95.51	19621000
AANAHEFISSLPQGYNTNVGER	22	A0A3B6EHB9	ABC transporter B family member 4-like [Aegilops tauschii subsp. tauschii]	ER_2	3	792.384	2.1672	1.0148e-06	2	113.59	23537000
AANAHEFISSLPQGYNTNVGER	22	A0A3B6EHB9	ABC transporter B family member 4-like [Aegilops tauschii subsp. tauschii]	ER_3	3	792.384	1.6246	3.5877e-05	1	85.805	19174000
AANGVVIATEK	11	W5C3H4	Proteasome subunit alpha type	ER_3	2	536.803	0.22455	0.03331	1	78.548	2574200
AANGVVIATEK	11	W5C3H4	Proteasome subunit alpha type	ER_1	2	536.803	0.88733	NaN	0		2724700
AANGVVIATEK	11	W5C3H4	Proteasome subunit alpha type	ER_2	2	536.803	1.1217	NaN	0		2420900
AANIKPDADIDAFMK	15	A0A3B6GU54	ABC transporter G family member 36 [Aegilops tauschii subsp. tauschii]	ER_1	3	540.608	-0.016933	0.000639	2	99.069	6172800
AANIKPDADIDAFMK	15	A0A3B6GU54	ABC transporter G family member 36 [Aegilops tauschii subsp. tauschii]	ER_2	3	540.608	-0.85198	0.0015754	1	89.136	7745200
AANIKPDADIDAFMK	15	A0A3B6GU54	ABC transporter G family member 36 [Aegilops tauschii subsp. tauschii]	ER_3	3	540.608	0.076666	0.012883	1	71.354	7451100
AANIKPDHDIDVYMK	15	A0A3B6GX88	ABC transporter G family member 37 [Aegilops tauschii subsp. tauschii]	CK_1	3	577.291	1.1238	0.00010994	2	120.29	16905000
AANIKPDHDIDVYMK	15	A0A3B6GX88	ABC transporter G family member 37 [Aegilops tauschii subsp. tauschii]	CK_1	4	433.22	-0.059757	0.027303	1	58.626	10760000
AANIKPDHDIDVYMK	15	A0A3B6GX88	ABC transporter G family member 37 [Aegilops tauschii subsp. tauschii]	CK_1	2	865.433		4.7395e-05	1	144.88	0
AANIKPDHDIDVYMK	15	A0A3B6GX88	ABC transporter G family member 37 [Aegilops tauschii subsp. tauschii]	CK_2	2	865.433	-0.39332	0.018916	1	85.976	3108800
AANIKPDHDIDVYMK	15	A0A3B6GX88	ABC transporter G family member 37 [Aegilops tauschii subsp. tauschii]	CK_2	3	577.291	0.88334	0.00011165	1	119.17	16051000
AANIKPDHDIDVYMK	15	A0A3B6GX88	ABC transporter G family member 37 [Aegilops tauschii subsp. tauschii]	CK_2	4	433.22	0.26792	0.024029	1	59.75	10258000
AANIKPDHDIDVYMK	15	A0A3B6GX88	ABC transporter G family member 37 [Aegilops tauschii subsp. tauschii]	CK_3	3	577.291	3.2549	0.00040578	1	104.9	7290000
AANIKPDHDIDVYMK	15	A0A3B6GX88	ABC transporter G family member 37 [Aegilops tauschii subsp. tauschii]	CK_3	3	577.291	1.6872	8.4724e-05	1	132.51	14571000
AANIKPDHDIDVYMK	15	A0A3B6GX88	ABC transporter G family member 37 [Aegilops tauschii subsp. tauschii]	CK_3	4	433.22	0.2231	0.0033425	1	76.311	11430000
AANIKPDHDIDVYMK	15	A0A3B6GX88	ABC transporter G family member 37 [Aegilops tauschii subsp. tauschii]	CK_3	2	865.433	-0.60516	0.00075363	1	115.1	5124400
AANIKPDHDIDVYMK	15	A0A3B6GX88	ABC transporter G family member 37 [Aegilops tauschii subsp. tauschii]	ER_1	3	577.291	-0.5443	0.00010219	1	125.36	7228500
AANIKPDHDIDVYMK	15	A0A3B6GX88	ABC transporter G family member 37 [Aegilops tauschii subsp. tauschii]	ER_2	3	577.291	-0.31987	0.00053295	2	101.72	8511100
AANIKPDHDIDVYMK	15	A0A3B6GX88	ABC transporter G family member 37 [Aegilops tauschii subsp. tauschii]	ER_3	3	577.291	-0.35075	0.00041999	1	104.55	5520200
[truncated: 249,060+ more rows]

## Sheet: Table S2
Table S2. The list of total proteins identified in wheat endoplasmic reticulum under salt stresses.
Protein accession	Peptides	Unique peptides	Protein description	Gene name	Sequence coverage [%]	Mol. weight [kDa]	Score	MS/MS Counts	Peptides	Unique peptides	MS/MS Count CK_1	MS/MS Count CK_2	MS/MS Count CK_3	MS/MS Count ER_1	MS/MS Count ER_2	MS/MS Count ER_3	Peptides CK_1	Peptides CK_2	Peptides CK_3	Peptides ER_1	Peptides ER_2	Peptides ER_3	Unique peptides CK_1	Unique peptides CK_2	Unique peptides CK_3	Unique peptides ER_1	Unique peptides ER_2	Unique peptides ER_3	LFQ intensity CK_1	LFQ intensity CK_2	LFQ intensity CK_3	LFQ intensity ER_1	LFQ intensity ER_2	LFQ intensity ER_3	ER_1/CK_1 Ratio	ER_2/CK_2 Ratio	ER_3/CK_3 Ratio	ER/CK Ratio	ER/CK P value
A0A060AFB6	1	1	Defensin	PDF3	14.8	8.7312	40.501	12	1	1	1	1	2	3	2	3	1	1	1	1	1	1	1	1	1	1	1	1	0	0	11821000	20418000	23874000	19390000			1.64	1.796
A0A060APV2	2	2	Defensin	PDF20	19.2	8.3478	2.8604	19	2	2	3	4	3	2	4	3	2	2	2	2	2	2	2	2	2	2	2	2	132530000	127060000	158160000	163240000	184040000	118230000	1.232	1.448	0.748	1.114	0.50308
A0A060AQ78	1	1	Defensin	PDF16	15	8.7662	3.71	9	1	1	0	1	0	3	3	2	0	1	1	1	1	1	0	1	1	1	1	1	0	0	0	18272000	17829000	22524000
A0A068B052	11	1	FVE	FVE	44	50.283	10.301	5	11	1	1	1	2	0	1	0	9	9	7	7	11	10	1	1	1	0	1	0	0	0	0	0	7043400	0
A0A075FKA2	4	1	Sucrose transporter 2A	SUT2A	8.1	53.859	15.299	30	4	1	4	3	5	6	7	5	3	2	3	4	4	4	1	1	1	1	1	1	61845000	49650000	61532000	80179000	98571000	91809000	1.296	1.985	1.492	1.564	0.0083437
A0A077RF03	7	1	RING-type E3 ubiquitin transferase	TRAES_3BF151900020CFD_c1	13.2	89.824	18.339	20	7	1	1	1	2	6	4	6	2	2	2	7	6	6	0	0	0	1	1	1	19377000	20445000	20733000	21120000	18876000	18238000	1.09	0.923	0.88	0.962	0.46824
A0A077RF60	5	1	Glycosyltransferase	TRAES_3BF268000040CFD_c1	13.7	54.761	3.3372	7	5	1	1	1	1	1	1	2	3	3	3	4	4	5	1	1	1	1	1	1	0	0	0	0	0	1567000
A0A077RFC2	6	1	Psbp domain-containing protein 6	TRAES_3BF154700090CFD_c1	39.6	28.902	35.858	22	6	1	5	3	5	3	3	3	6	4	6	3	3	3	1	0	1	0	0	0	153510000	117260000	108000000	39061000	48607000	48553000	0.254	0.415	0.45	0.36	0.0047571
A0A077RFQ1	2	2	Subtilisin-chymotrypsin inhibitor-2A	TRAES_3BF273400020CFD_c1	42.3	7.8499	1.7434	2	2	2	0	1	0	1	0	0	0	1	0	1	1	1	0	1	0	1	1	1	0	0	0	0	0	4143600
A0A077RPE6	7	1	Alpha-xylosidase 1	TRAES_3BF091400360CFD_c1	8	103.89	2.9298	2	7	1	0	1	1	0	0	0	5	7	6	5	4	5	0	1	1	0	0	0	0	3299300	0	0	0	0
A0A077RPI9	6	1	16.9 kda class I heat shock protein 1	TRAES_3BF010400150CFD_c1	50.3	16.895	11.717	4	6	1	0	0	0	0	2	2	0	0	0	5	6	6	0	0	0	1	1	1	0	0	0	0	0	11249000
A0A077RPY4	1	1	Transmembrane protein	TRAES_3BF267500020CFD_c1	19.1	9.3296	3.0121	3	1	1	0	0	0	1	1	1	0	0	0	1	1	1	0	0	0	1	1	1	0	0	0	0	0	921760
A0A077RPZ7	26	2	Threonine--trna ligase, mitochondrial 1	TRAES_3BF175400030CFD_c1	38.5	80.769	4.649	10	26	2	3	1	1	3	1	1	20	19	20	18	16	17	1	1	1	2	1	2	0	0	0	9953600	0	7223300
A0A077RQ16	1	1	Serine/threonine-protein kinase	TRAES_3BF079100030CFD_c1	1.8	90.714	2.8474	2	1	1	0	1	1	0	0	0	1	1	1	0	0	0	1	1	1	0	0	0	0	0	5791700	0	0	0
A0A077RQ33	12	3	Sphingosine-1-phosphate lyase	TRAES_3BF058200030CFD_c1	30.1	57.507	15.727	9	12	3	0	0	0	3	3	3	5	4	5	12	11	12	0	0	0	3	3	3	0	0	0	8921900	7749500	0
A0A077RQ67	14	3	Galactinol--sucrose galactosyltransferase	TRAES_3BF273200020CFD_c1	29.4	85.005	58.797	59	14	3	11	10	13	12	5	8	9	9	11	10	10	10	2	2	3	1	1	1	70017000	72526000	73488000	45295000	36734000	39116000	0.647	0.506	0.532	0.561	0.00032381
A0A077RQC9	4	4	Clp protease adapter protein clpf	TRAES_3BF086200040CFD_c1	14.7	38.443	5.2652	6	4	4	0	0	2	2	1	1	3	1	2	3	3	2	3	1	2	3	3	2	12344000	0	12529000	0	10896000	0				0.876
A0A077RR28	25	1	Long chain acyl-coa synthetase 4 isoform X1	TRAES_3BF051200130CFD_c1	43	72.956	11.958	7	25	1	1	1	1	2	1	1	20	23	23	22	24	23	1	1	1	1	1	1	0	0	0	0	0	13661000
A0A077RR71	6	6	Peptidyl-prolyl cis-trans isomerase	TRAES_3BF060500130CFD_c1	27.1	29.915	15.264	24	6	6	3	5	5	3	4	4	5	5	5	4	3	5	5	5	5	4	3	5	54682000	54524000	63067000	33691000	42423000	32685000	0.616	0.778	0.518	0.632	0.0072042
A0A077RR83	3	3	Peptide-N4-(N-acetyl-beta-glucosaminyl)asparagine amidase A	TRAES_3BF098600070CFD_c1	6.5	63.516	5.1883	4	3	3	2	1	1	0	0	0	3	2	3	1	0	1	3	2	3	1	0	1	8445700	8775500	10239000	0	0	0
A0A077RRA0	37	2	Phosphoenolpyruvate carboxylase 1	TRAES_3BF117100180CFD_c1	47	113.47	9.2363	9	37	2	4	3	2	0	0	0	36	35	30	15	14	15	2	2	1	0	0	0	17710000	19203000	0	0	0	0
A0A077RRL3	1	1	F-box protein At3g03040	TRAES_3BF116200200CFD_c1	1.8	67.665	-2	1	1	1	0	0	0	0	0	1	1	1	1	1	0	1	1	1	1	1	0	1	0	0	0	0	0	2297400
A0A077RRZ5	15	2	Bifunctional 3-dehydroquinate dehydratase/shikimate dehydrogenase isoform X1	TRAES_3BF083800010CFD_c1	42	54.808	9.9216	5	15	2	1	2	2	0	0	0	14	14	15	7	8	8	2	2	2	0	0	0	14363000	17147000	11559000	0	0	0
A0A077RSB7	9	2	Protein NRT1/ PTR FAMILY 8.1	TRAES_3BF110700060CFD_c1	15.2	59.235	6.7606	10	9	2	2	2	1	2	2	1	7	9	6	7	6	7	1	2	1	1	0	1	31489000	32430000	31534000	24021000	29674000	35302000	0.763	0.915	1.119	0.932	0.5782
A0A077RT58	2	2	DUF538 family protein, putative (Protein of unknown function, DUF538)	TRAES_3BF076300020CFD_c1	12	17.342	2.0284	5	2	2	0	0	1	2	1	1	0	0	2	2	1	1	0	0	2	2	1	1	0	0	3630200	11503000	0	0				3.169
A0A077RTW4	13	13	Serine/threonine-protein phosphatase	TRAES_3BF011700090CFD_c1	56.4	34.748	112.2	66	13	13	13	15	12	10	7	9	11	10	11	9	11	9	11	10	11	9	11	9	195780000	186100000	177450000	170780000	160030000	173010000	0.872	0.86	0.975	0.901	0.049477
A0A077RU36	7	1	Protein plastid transcriptionally active 16	TRAES_3BF169900010CFD_c1	20.3	52.565	1.7853	5	7	1	1	1	1	0	1	1	6	6	7	7	6	6	1	1	1	1	1	1	0	0	0	0	0	16405000
A0A077RU59	25	1	Probable alpha,alpha-trehalose-phosphate synthase 7	TRAES_3BF029100020CFD_c1	35.2	102.4	-2	1	25	1	0	0	0	0	1	0	23	22	24	14	16	16	1	1	1	1	1	1	0	0	0	0	0	2405000
A0A077RU82	5	5	Transcriptional regulator ATRX	TRAES_3BF022400010CFD_c1	8.8	80.559	12.885	18	5	5	5	4	5	1	2	1	5	5	5	1	4	1	5	5	5	1	4	1	42288000	43316000	39633000	0	12918000	0		0.298		0.309
A0A077RUB2	19	1	Phospholipase A1-II 5	TRAES_3BF077000010CFD_c1	49.1	50.009	210.23	186	19	1	27	32	30	30	30	37	17	16	18	15	16	18	1	1	1	0	0	1	2319800000	2234000000	2339600000	2226900000	2091000000	2172500000	0.96	0.936	0.929	0.942	0.058216
A0A077RUC1	8	8	Beta-galactosidase isoform X1	TRAES_3BF136000070CFD_c1	7.2	126.32	12.947	18	8	8	1	0	0	6	5	6	2	3	3	8	7	8	2	3	3	8	7	8	9565900	15800000	16303000	20678000	30314000	28479000	2.162	1.919	1.747	1.907	0.026302
A0A077RVD7	4	4	Probable metal-nicotianamine transporter YSL1	TRAES_3BF062500090CFD_c1	34.5	15.415	16.945	26	4	4	3	3	3	5	6	6	3	3	4	3	4	4	3	3	4	3	4	4	67751000	66182000	66329000	111770000	98987000	123160000	1.65	1.496	1.857	1.667	0.023804
A0A077RVL0	15	4	Cytochrome P450 704C1 isoform X2	TRAES_3BF057600020CFD_c1	32.4	56.803	54.841	38	15	4	1	0	3	10	14	10	7	7	8	15	14	15	1	1	2	4	4	4	46804000	48918000	53983000	136430000	136900000	137100000	2.915	2.799	2.54	2.742	0.00060266
A0A077RVS7	10	3	Calcium-dependent protein kinase 3	TRAES_3BF009500070CFD_c1	19.4	60.745	24.18	26	10	3	5	5	5	3	5	3	10	9	10	8	8	8	3	2	3	2	2	2	23558000	22640000	24337000	32108000	26407000	26617000	1.363	1.166	1.094	1.207	0.065257
A0A077RVW7	2	2	L-type lectin-domain containing receptor kinase IX.1	TRAES_3BF060000110CFD_c1	3	73.326	1.6462	3	2	2	0	0	1	1	1	0	1	1	2	1	1	1	1	1	2	1	1	1	0	0	0	0	0	5550700
A0A077RW06	8	6	Osmotin protein	TRAES_3BF112700030CFD_c1	39.2	25.873	17.754	30	8	6	3	5	3	6	5	8	5	5	5	8	7	5	4	4	3	6	5	3	13563000	16246000	17035000	27291000	27567000	36444000	2.012	1.697	2.139	1.949	0.0096374
A0A077RWC2	19	4	Probable leucine-rich repeat receptor protein kinase At5g49770	TRAES_3BF274200020CFD_c1	23.4	103.96	9.5966	33	19	4	7	6	7	4	6	3	18	15	18	13	16	15	4	3	4	3	3	3	51797000	53275000	56086000	43767000	35619000	47329000	0.845	0.669	0.844	0.786	0.035737
A0A077RX21	1	1	Probable bifunctional methylthioribulose-1-phosphate dehydratase/enolase-phosphatase E1 1 isoform X2	TRAES_3BF058100170CFD_c1	5.4	26.642	2.0218	2	1	1	0	0	0	1	0	1	0	0	0	1	1	1	0	0	0	1	1	1	0	0	0	0	0	1402400
A0A077RX33	4	4	Tuliposide A-converting enzyme 2	TRAES_3BF028200050CFD_c1	23.8	33.071	9.9923	7	4	4	0	1	1	1	1	3	1	1	1	1	1	3	1	1	1	1	1	3	0	0	0	0	0	10730000
A0A077RX76	14	2	Acyl transferase 9	TRAES_3BF096800100CFD_c1	37.7	46.415	31.765	61	14	2	8	7	7	13	13	13	9	9	9	12	12	11	2	1	1	1	1	1	105650000	122910000	96355000	115990000	119610000	128280000	1.098	0.973	1.331	1.12	0.20514
A0A077RX99	1	1	Secretion-regulating guanine nucleotide exchange factor	TRAES_3BF053800060CFD_c1	5	37.534	1.9326	1	1	1	0	0	0	0	1	0	0	0	0	1	1	1	0	0	0	1	1	1	0	0	0	0	0	1612600
A0A077RXS4	17	16	26S protease regulatory subunit 6A homolog	TRAES_3BF045700010CFD_c1	51.6	48.253	189.24	170	17	16	33	31	32	27	24	23	17	17	17	17	17	17	16	16	16	16	16	16	752680000	759330000	781120000	482410000	462240000	443500000	0.641	0.609	0.568	0.605	2.428e-05
A0A077RXT9	3	3	Extradiol ring-cleavage dioxygenase	TRAES_3BF098400070CFD_c1	13	33.66	10.138	13	3	3	2	3	3	2	3	0	2	3	3	3	3	3	2	3	3	3	3	3	26416000	25895000	25441000	17618000	19697000	18170000	0.667	0.761	0.714	0.714	0.00040301
A0A077RY29	9	7	Mitochondrial dicarboxylate/tricarboxylate transporter DTC	TRAES_3BF280100010CFD_c1	33	32.571	18.928	45	9	7	5	6	6	8	10	10	8	7	7	9	9	9	6	5	5	7	7	7	68731000	69221000	67471000	166520000	142760000	176940000	2.423	2.062	2.622	2.367	0.0115031
A0A077RY89	36	1	Transducin/WD40 repeat superfamily protein	TRAES_3BF058900050CFD_c1	35.7	145.3	1.9641	3	36	1	0	0	0	1	1	1	26	31	33	27	28	26	0	0	0	1	1	1	0	0	0	0	0	3132500
A0A077RY90	1	1	Thiamine thiazole synthase 2	TRAES_3BF087900030CFD_c1	5.9	36.137	-2	1	1	1	0	0	0	1	0	0	0	0	0	1	0	0	0	0	0	1	0	0	0	0	0	3034800	0	0
A0A077RYD6	20	1	Eukaryotic translation initiation factor 3 subunit L	TRAES_3BF049800050CFD_c1	48.1	60.946	57.293	96	20	1	22	16	19	12	16	11	16	17	15	15	13	11	1	1	1	1	1	1	282370000	273960000	260720000	150580000	161650000	159670000	0.533	0.59	0.612	0.578	8.3962e-05
A0A077RYE8	9	4	Ras-related protein Rab7	TRAES_3BF049800160CFD_c1	58	23.154	10.909	22	9	4	5	4	6	3	2	2	8	8	8	7	8	7	4	4	4	3	3	2	28620000	31444000	24608000	38399000	34199000	40926000	1.342	1.088	1.663	1.341	0.026117
A0A077RYU5	10	1	ABC transporter B family member 26	TRAES_3BF066400030CFD_c1	23.4	74.29	57.314	39	10	1	5	4	5	7	8	10	7	7	8	8	7	7	1	1	1	1	1	1	50034000	53623000	51804000	150900000	130440000	161170000	3.016	2.433	3.111	2.846	0.0089037
A0A077RYX2	1	1	F-box protein At2g17036	TRAES_3BF271800020CFD_c1	14	25.317	-2	1	1	1	0	0	1	0	0	0	1	1	1	0	0	0	1	1	1	0	0	0	0	0	3229900	0	0	0
A0A077RYX7	26	3	Proline--trna ligase, cytoplasmic isoform X1	TRAES_3BF077200030CFD_c1	66.5	57.477	167.95	151	26	3	36	33	34	17	16	15	24	24	23	21	20	20	3	3	3	2	2	2	628240000	635020000	640340000	304070000	314960000	309270000	0.484	0.496	0.483	0.488	1.3157e-07
A0A077RZ13	9	7	GTP-binding protein SAR1A	TRAES_3BF077600090CFD_c1	65.3	21.941	40.259	37	9	7	6	4	6	6	7	8	7	8	8	6	6	6	5	6	6	4	4	4	48011000	46742000	51717000	98600000	94245000	86230000	2.054	2.016	1.667	1.905	0.00035589
A0A077RZI5	6	6	Transcription factor Pur-alpha 1	TRAES_3BF074200070CFD_c1	25.2	32.895	22.985	33	6	6	4	4	6	7	7	5	4	5	5	6	6	5	4	5	5	6	6	5	38833000	41993000	38200000	84125000	82806000	84405000	2.166	1.972	2.21	2.112	2.0678e-06
A0A077RZY9	2	2	Rab proteins geranylgeranyltransferase component	TRAES_3BF090800020CFD_c1	5.7	60.835	10.568	5	2	2	0	0	1	1	2	1	0	0	1	1	2	1	0	0	1	1	2	1	0	0	0	0	4394300	0
A0A077S002	18	1	Glutamate--trna ligase, cytoplasmic	TRAES_3BF184200020CFD_c1	31.8	81.074	3.1836	6	18	1	1	1	1	0	1	2	18	17	18	14	15	13	1	1	1	0	1	1	0	0	0	0	0	14513000
A0A077S025	34	2	Protein ROOT HAIR DEFECTIVE 3 homolog	TRAES_3BF047600010CFD_c1	44.7	90.21	323.31	236	34	2	35	34	44	42	41	40	27	28	28	31	30	32	1	1	1	2	2	2	610170000	596350000	616140000	1341000000	1403300000	1394000000	2.198	2.353	2.262	2.27	1.4199e-06
A0A077S030	14	14	Alpha-dioxygenase 1	TRAES_3BF136000080CFD_c1	32.9	70.353	38.137	36	14	14	0	0	0	13	14	9	2	0	2	12	14	11	2	0	2	12	14	11	6610700	0	11255000	160570000	174510000	100640000	24.289		8.942	16.259	0.0187412
A0A077S042	15	1	Probable LRR receptor serine/threonine-protein kinase At5g10290	TRAES_3BF003100050CFD_c1	31.6	66.875	4.0539	7	15	1	2	1	2	1	1	0	14	13	14	14	14	14	1	1	1	1	1	1	0	16857000	14764000	0	0	0
A0A077S0B2	4	4	Lysosomal Pro-X carboxypeptidase	TRAES_3BF092700010CFD_c1	12.6	57.185	13.075	8	4	4	1	0	1	1	3	2	1	0	2	3	3	3	1	0	2	3	3	3	0	0	0	12021000	10775000	13012000
A0A077S148	15	15	Developmentally-regulated G-protein 2	TRAES_3BF042100040CFD_c1	53.9	44.521	67.616	86	15	15	19	17	16	11	13	10	14	14	14	12	13	12	14	14	14	12	13	12	212060000	219490000	229250000	139230000	143550000	144780000	0.657	0.654	0.632	0.647	0.000120721
A0A077S193	3	1	Plant/F25P12-18 protein	TRAES_3BF118900030CFD_c1	14.8	16.644	1.834	3	3	1	1	1	1	0	0	0	3	3	3	2	2	2	1	1	1	0	0	0	0	0	3265700	0	0	0
A0A077S1D5	10	2	Phospholipase A1-Igamma1	TRAES_3BF036000280CFD_c1	20.6	59.194	27.917	44	10	2	10	9	10	5	5	5	9	8	9	7	6	4	2	1	1	1	1	1	111750000	135060000	111370000	49662000	50080000	51311000	0.444	0.371	0.461	0.422	0.0126805
A0A077S1E6	14	2	Pyruvate kinase	TRAES_3BF028500040CFD_c1	39.7	63.012	3.1063	4	14	2	2	1	1	0	0	0	14	14	13	4	3	4	2	2	2	0	0	0	14169000	10226000	13790000	0	0	0
A0A077S290	7	2	Ras-related protein RABA1f isoform X2	TRAES_3BF022100020CFD_c1	36.2	24.055	4.0232	8	7	2	1	1	0	2	2	2	4	4	5	7	7	7	0	0	1	2	2	2	0	0	0	20527000	19628000	21532000
A0A077S2A9	23	4	Patellin-3	TRAES_3BF043700170CFD_c1	50.3	62.995	251.39	202	23	4	34	41	42	25	29	31	21	23	22	19	17	18	3	4	4	4	3	4	2397600000	2352800000	2254800000	1477000000	1474700000	1564000000	0.616	0.627	0.694	0.645	8.3045e-05
A0A077S3V2	18	3	Aspartate aminotransferase	TRAES_3BF023000050CFD_c1	45.6	49.518	12.788	19	18	3	3	3	3	3	3	4	15	14	15	17	17	17	3	3	3	2	2	2	21793000	26089000	25428000	67312000	54146000	75219000	3.089	2.075	2.958	2.683	0.0028239
A0A077S4C4	1	1	Agenet domain-containing family protein	TRAES_3BF013300010CFD_c1	2.8	94.672	2.4091	12	1	1	1	1	1	3	3	3	1	1	1	1	1	1	1	1	1	1	1	1	0	0	0	262700000	301890000	248980000
A0A077S4G0	16	0	40S ribosomal protein S2-3	TRAES_3BF004400020CFD_c1	47.8	30.355	154	80	16	0	15	15	12	13	12	13	15	16	16	14	15	14	0	0	0	0	0	0	482010000	326060000	339490000	165410000	154890000	161260000	0.343	0.475	0.475	0.42	0.047144
A0A077S4P9	9	1	ABC transporter F family member 4	TRAES_3BF117500070CFD_c1	21.7	78.712	3.8743	4	9	1	1	1	1	1	0	0	7	8	8	8	8	9	1	1	1	1	1	1	0	0	0	0	0	6347600
A0A077S514	6	1	Multicopper oxidase LPR1	TRAES_3BF069100090CFD_c1	12	65.764	12.176	19	6	1	4	5	4	2	2	2	5	5	5	5	3	3	1	1	0	0	0	0	24286000	31824000	27369000	15482000	11671000	16112000	0.637	0.367	0.589	0.518	0.0066368
A0A077S5D4	1	1	BTB/POZ and MATH domain-containing protein 1	TRAES_3BF043700250CFD_c1	6.8	38.671	-2	3	1	1	1	1	0	0	0	1	1	1	0	1	0	1	1	1	0	1	0	1	0	0	0	0	0	169180000
A0A077S5S5	1	1	NDR1/HIN1 protein 10	TRAES_3BF019300130CFD_c1	6.3	26.361	2.6541	5	1	1	0	2	1	1	0	1	1	1	1	1	0	1	1	1	1	1	0	1	0	0	2973600	0	0	0
A0A077S6R6	9	1	DEAD-box ATP-dependent RNA helicase 30	TRAES_3BF116800010CFD_c1	20	62.302	-2	0	9	1	0	0	0	0	0	0	6	6	6	6	4	7	1	1	0	0	0	0	0	2800700	0	0	0	0
A0A077S6Y7	2	1	Suppressor of cytokine signaling 7	TRAES_3BF024300080CFD_c1	11.3	24.311	2.2094	3	2	1	0	0	0	1	1	1	1	1	1	2	2	2	0	0	0	1	1	1	0	0	0	0	0	5160200
A0A080YTR1	18	18	Phosphatidylserine decarboxylase proenzyme 2	PSD2	32.7	72.796	45.511	75	18	18	15	13	13	11	12	11	17	16	16	14	16	16	17	16	16	14	16	16	144180000	130380000	159320000	147790000	139230000	152510000	1.025	1.068	0.957	1.013	0.84806
A0A080YU49	3	3	Thioredoxin Y	TRAES_3BF072500050CFD_c1	27.4	18.043	5.2906	6	3	3	2	1	3	0	0	0	3	3	3	1	1	0	3	3	3	1	1	0	6838000	6831100	7750700	0	0	0
A0A080YUG4	14	11	Villin-3 isoform X1	TRAES_3BF156000070CFD_c1	17.7	112.26	31.061	50	14	11	8	9	7	10	9	7	9	10	9	11	11	11	7	7	6	8	8	9	69342000	89194000	81899000	98488000	104950000	100080000	1.42	1.177	1.222	1.262	0.02632
A0A080YUW6	9	2	Pectin acetylesterase	TRAES_3BF065400210CFD_c1	32.5	46.689	32.484	30	9	2	1	1	3	8	8	9	4	6	4	8	8	9	1	1	1	2	1	2	30345000	30355000	25314000	97709000	78396000	80706000	3.22	2.583	3.188	2.986	0.00083952
A0A096ULI5	18	15	Peroxisomal (S)-2-hydroxy-acid oxidase GLO5	---	60.9	40.054	135.18	144	18	15	26	31	30	19	19	19	16	18	16	13	16	15	13	15	13	10	13	12	1936400000	1871500000	1774400000	1060800000	990240000	1066700000	0.548	0.529	0.601	0.559	0.000100919
A0A096URP1	8	8	Chlorophyll a-b binding protein	---	40.6	30.785	41.149	77	8	8	14	15	14	12	11	11	7	7	7	8	8	8	7	7	7	8	8	8	301050000	307450000	275610000	264400000	273000000	275020000	0.878	0.888	0.998	0.919	0.08022
A0A0A7AEE9	11	7	LRR receptor protein kinase 1	---	16.1	110.38	23.632	31	11	7	3	5	4	4	7	8	7	8	6	8	8	10	4	5	3	4	4	6	41368000	42068000	41077000	57728000	52826000	56152000	1.395	1.256	1.367	1.339	0.00067729
A0A0A7LYY5	1	1	CCAAT-binding transcription factor A	NFYB-A3	7.9	21.793	2.0259	3	1	1	0	0	0	1	1	1	0	0	0	1	1	1	0	0	0	1	1	1	0	0	0	0	0	0
A0A0C4BIR6	14	12	60S ribosomal protein L10-2	---	48.9	24.731	261.94	253	14	12	48	48	52	33	33	39	14	14	14	14	13	14	12	12	12	12	11	12	7414600000	7622000000	6675800000	3057800000	2918300000	2969100000	0.412	0.383	0.445	0.412	0.0046161
A0A0C4BIT2	15	8	GDP-mannose 3,5-epimerase 1	---	42.3	42.809	75.613	37	15	8	13	13	10	1	0	0	12	14	13	13	10	11	6	7	7	6	3	4	206130000	145090000	214160000	28216000	31467000	24578000	0.137	0.217	0.115	0.149	0.0181402
A0A0C4BIW4	12	5	40S ribosomal protein S14	CAMPLR22A2D_LOCUS2947	72.2	16.319	48.274	119	12	5	25	20	23	18	19	14	12	12	12	10	10	10	5	5	5	5	5	5	1272800000	1101300000	1164700000	775770000	905300000	816670000	0.609	0.822	0.701	0.706	0.0052984
A0A0C4BJE5	26	26	Serine hydroxymethyltransferase	---	65.7	56.122	323.31	527	26	26	117	123	129	53	54	51	25	26	26	22	21	21	25	26	26	22	21	21	11088000000	10579000000	10058000000	1724200000	1735100000	1830000000	0.156	0.164	0.182	0.167	0.00115558
A0A0C4BK41	28	6	26S protease regulatory subunit 7A	---	66	47.638	246.09	237	28	6	54	51	48	23	29	32	27	26	28	23	25	24	6	6	6	5	6	4	1633400000	1647700000	1600300000	667950000	741080000	749030000	0.409	0.45	0.468	0.442	3.2665e-06
A0A0C4BK50	5	3	Rac GTP-binding protein 6	---	32	21.524	7.1414	23	5	3	5	5	6	2	2	3	5	5	5	4	4	5	3	3	3	2	2	3	24242000	27281000	24072000	38384000	33577000	51393000	1.583	1.231	2.135	1.632	0.042575
A0A0C4BK99	8	7	60S ribosomal protein l35a-1	---	56.2	12.681	171.67	106	8	7	21	18	20	14	16	17	7	8	8	8	8	7	6	7	7	7	7	6	2963900000	2675800000	2829400000	1198800000	1329100000	1389500000	0.404	0.497	0.491	0.463	0.000116025
A0A0C4BKA8	25	5	26S protease regulatory subunit 8 homolog A	---	63.2	46.763	323.31	267	25	5	50	54	55	34	35	39	23	25	24	21	21	21	4	5	4	4	4	4	1886100000	1750300000	1927000000	1119000000	1110700000	1144400000	0.593	0.635	0.594	0.606	0.000179034
A0A0C4BKI1	6	5	60S ribosomal protein l35a-1	---	44.6	12.72	187.95	82	6	5	12	17	17	11	12	13	6	6	6	6	6	6	5	5	5	5	5	5	1177600000	1041000000	1098300000	680220000	662600000	631220000	0.578	0.637	0.575	0.595	0.00044185
A0A0C4BKL3	21	7	26S protease regulatory subunit S10B homolog B	---	64.5	44.755	188.74	167	21	7	36	30	34	21	24	22	20	20	19	16	17	16	6	6	6	6	7	6	843290000	858180000	894950000	422790000	424740000	441520000	0.501	0.495	0.493	0.496	1.60527e-05
A0A0E3IHU6	6	2	Phosphate transporter protein	PHT1.6-B1	13.4	58.386	26.161	19	6	2	5	3	4	2	3	2	5	6	6	4	6	6	2	2	2	2	2	2	34238000	35577000	32096000	36020000	29730000	33536000	1.052	0.836	1.045	0.974	0.69714
A0A0E3Z7G8	1	1	Alpha-gliadin (Fragment)	Gli-2	5.3	32.666	3.3632	8	1	1	1	0	1	2	2	2	1	0	1	1	1	1	1	0	1	1	1	1	0	0	0	148450000	164510000	0
A0A0K1YXN8	10	3	Non-specific serine/threonine protein kinase	---	21.6	56.961	15.382	36	10	3	8	6	6	4	6	6	8	8	7	7	8	8	2	3	2	2	2	3	48377000	54861000	51713000	44053000	42662000	49047000	0.911	0.778	0.948	0.876	0.076524
A0A0M3LQU0	2	2	Auxin-repressed protein	ARP1	26.1	12.469	4.4993	4	2	2	0	0	0	1	2	1	1	1	1	1	2	1	1	1	1	1	2	1	0	0	0	0	0	3402800
A0A0R6UPC9	8	8	Cslf6	---	10	105.02	17.439	22	8	8	5	8	6	1	1	1	7	8	7	1	3	3	7	8	7	1	3	3	25680000	45823000	35573000	0	14591000	14073000		0.318	0.396	0.402	0.065417
A0A140KPV0	2	2	GA3ox-B3 protein	GA3ox-B3	8.8	41.343	5.8671	4	2	2	0	0	0	0	2	2	0	0	0	2	2	2	0	0	0	2	2	2	0	0	0	4878200	0	4982500
A0A172Q4G4	1	1	Nicotianamine synthase	NAS1-A	5	30.078	3.3269	6	1	1	1	1	1	1	1	1	1	1	1	1	1	1	1	1	1	1	1	1	0	0	0	0	0	4820300
A0A173FEH2	3	1	TSK1 protein	tsk1	32	19.059	14.498	15	3	1	2	2	2	4	3	2	2	2	2	3	3	2	0	0	0	1	1	0	28487000	28029000	30710000	33807000	33965000	34694000	1.187	1.212	1.13	1.175	0.0043209
A0A1B5GE57	5	2	Caleosin	Clo2	24.6	27.817	4.8647	7	5	2	2	0	0	2	2	1	3	2	2	5	5	5	2	1	1	2	2	2	0	0	0	0	31498000	27173000
A0A1B5GFV6	6	1	Caleosin	Clo10	25.6	27.423	2.3391	2	6	1	0	0	0	0	1	1	2	2	2	6	6	6	0	0	0	1	1	1	0	0	0	9524800	0	0
A0A1D5RS51	6	2	Chlorophyll a-b binding protein	---	29.7	28.198	22.346	57	6	2	10	9	9	9	11	9	5	5	4	5	5	5	2	2	2	2	2	2	1735500000	1752300000	1849300000	1555400000	1829500000	1716000000	0.896	1.044	0.928	0.956	0.41698
A0A1D5RU47	3	2	Nucleosome assembly protein 1;2	---	9.6	41.748	4.221	6	3	2	1	2	2	0	1	0	2	2	2	1	1	1	1	1	1	1	1	1	22992000	23415000	19185000	0	0	0
A0A1D5S072	2	2	Cytochrome b-c1 complex subunit 9	---	36.5	7.2413	1.6123	3	2	2	0	0	0	0	2	1	0	0	0	2	2	2	0	0	0	2	2	2	0	0	0	9423200	13155000	10331000
A0A1D5S567	4	4	Thioredoxin	---	25.2	14.506	36.689	42	4	4	6	6	7	8	7	8	4	4	4	4	4	4	4	4	4	4	4	4	248890000	241570000	232390000	226250000	259470000	269460000	0.909	1.074	1.16	1.045	0.48162
A0A1D5SB94	11	2	Ras-related protein Rab7	---	62.6	22.927	88.135	101	11	2	14	16	13	19	22	17	10	10	10	9	10	10	2	2	2	1	1	1	492350000	432240000	465990000	1157300000	1154400000	1120300000	2.351	2.671	2.404	2.468	2.7376e-06
A0A1D5SEC3	5	4	Stomatin protein 2, mitochondrial	---	25.6	27.498	17.114	10	5	4	0	0	0	2	3	5	2	1	1	5	4	5	1	0	0	4	3	4	13536000	0	0	44614000	27305000	35440000	3.296			2.644
A0A1D5SG47	5	2	Ras-related protein RABE1c	---	23.8	23.673	32.879	16	5	2	2	2	3	3	3	3	4	5	5	4	3	3	1	2	2	1	0	1	150850000	119410000	114860000	144990000	173250000	137400000	0.961	1.451	1.196	1.183	0.20906
A0A1D5SGL2	9	6	NAD(P)H dehydrogenase (quinone) FQR1	---	57.8	21.782	102.67	209	9	6	29	40	26	39	42	33	9	9	9	9	9	8	6	6	6	6	6	6	1778600000	1794200000	1721200000	2616900000	2707100000	2764700000	1.471	1.509	1.606	1.528	4.1472e-05
A0A1D5SLF7	3	1	DNA-binding family protein	---	42.5	14.015	14.688	30	3	1	7	6	5	4	5	3	3	3	2	3	3	3	1	1	1	1	1	1	34030000	32593000	31565000	41690000	57787000	62906000	1.225	1.773	1.993	1.654	0.079698
A0A1D5SLI4	20	20	40S ribosomal protein S4	---	65.3	29.95	267.76	418	20	20	78	76	80	64	56	64	20	20	20	18	19	18	20	20	20	18	19	18	10950000000	11012000000	10013000000	4353500000	4424400000	5211100000	0.398	0.402	0.52	0.437	0.000142752
A0A1D5SRA5	19	1	Coatomer subunit gamma	---	29.2	98.72	77.457	81	19	1	17	9	12	13	15	15	14	11	14	16	15	14	0	0	0	1	1	1	193170000	181980000	173490000	219570000	222440000	220230000	1.137	1.222	1.269	1.207	0.0224
A0A1D5SRX8	17	9	60S ribosomal protein l18a	---	64	21.284	81.23	128	17	9	24	26	28	14	21	15	15	16	15	11	10	11	9	9	9	4	4	4	2781600000	3093900000	2956700000	1650500000	1528400000	1769100000	0.593	0.494	0.598	0.56	0.00034135
A0A1D5SS06	8	4	AP-1 complex subunit mu-2	---	28.2	43.578	18.628	31	8	4	8	7	5	5	3	3	7	8	7	5	6	6	3	4	3	2	3	3	92496000	96331000	100550000	76305000	55154000	69302000	0.825	0.573	0.689	0.694	0.0112635
A0A1D5SSE6	22	0	Guanosine nucleotide diphosphate dissociation inhibitor	---	57.1	46.699	144.09	140	22	0	15	17	24	23	28	33	18	18	19	20	21	21	0	0	0	0	0	0	338610000	364560000	332650000	490580000	484930000	533190000	1.449	1.33	1.603	1.457	0.00095976
A0A1D5SUB6	19	3	Asparagine synthetase-3	ASN3	39.6	66.236	100.51	107	19	3	23	23	27	12	10	12	19	17	19	11	10	11	3	3	3	1	1	2	796790000	789350000	762870000	210540000	307940000	243560000	0.264	0.39	0.319	0.324	6.199e-05
A0A1D5THS1	6	1	60S ribosomal protein L34	CAMPLR22A2D_LOCUS3258	38.7	13.845	70.168	79	6	1	19	18	15	8	8	11	6	6	6	4	4	5	1	1	1	1	1	1	2215300000	2465900000	2385300000	259430000	308280000	391370000	0.117	0.125	0.164	0.136	1.83155e-05
A0A1D5TKM2	9	1	Eukaryotic translation initiation factor 5A	CAMPLR22A2D_LOCUS1713	55.6	17.344	33.073	43	9	1	10	10	10	5	4	4	9	9	9	8	8	8	1	1	1	1	1	1	192230000	233500000	199520000	67131000	77570000	56295000	0.349	0.332	0.282	0.321	0.00055952
A0A1D5TPB6	9	1	Ribosomal protein L19	---	34.4	24.26	3.7574	15	9	1	2	2	2	4	3	2	9	9	9	8	7	7	1	1	1	1	1	1	57095000	60904000	65350000	42861000	36435000	27361000	0.751	0.598	0.419	0.582	0.0073758
A0A1D5TTT2	34	1	Glyceraldehyde-3-phosphate dehydrogenase	---	80.3	42.699	29.136	72	34	1	11	15	12	10	13	11	33	32	33	26	25	26	1	1	1	1	1	1	9484100000	8923100000	10354000000	8415900000	12129000000	8278900000	0.887	1.359	0.8	1.002	0.98822
A0A1D5U807	9	1	Ribosomal protein L19	---	34.1	24.453	53.051	123	9	1	29	31	31	11	9	12	9	9	9	8	7	7	1	1	1	1	1	1	2326400000	2571700000	2211400000	564220000	574360000	618680000	0.243	0.223	0.28	0.247	0.0036175
A0A1D5UB33	1	1	Alpha-amylase/trypsin inhibitor CM1	---	6.7	21.485	3.0658	3	1	1	0	0	0	1	1	1	0	0	0	1	1	1	0	0	0	1	1	1	0	0	0	0	0	3892300
A0A1D5UI03	20	1	Phototropin-2	CAMPLR22A2D_LOCUS2688	28.9	100.06	45.842	10	20	1	1	1	2	2	2	2	17	19	17	18	20	18	1	1	1	1	1	1	6857600	0	11855000	25039000	22923000	20722000	3.651		1.748	2.447	0.0118224
A0A1D5UIJ5	6	1	Betaine aldehyde dehydrogenase	CAMPLR22A2D_LOCUS3288	21.9	54.602	1.5777	1	6	1	0	0	0	0	0	1	2	2	2	5	5	6	0	0	0	0	0	1	0	0	0	0	0	0
A0A1D5UIT9	7	2	Plant intracellular Ras-group-related LRR protein 3	CAMPLR22A2D_LOCUS3372	22.7	54.956	4.9395	2	7	2	0	0	1	0	1	0	2	1	2	6	5	6	2	0	1	1	2	1	0	0	0	0	8453700	0
A0A1D5UIX1	12	1	PTI1 tyrosine-protein kinase 3	CAMPLR22A2D_LOCUS3485	47.2	40.996	2.7848	3	12	1	1	1	0	0	1	0	8	9	9	8	9	7	1	1	1	1	1	0	0	0	0	0	4013500	0
A0A1D5UIX7	1	1	Patatin	CAMPLR22A2D_LOCUS3762	4.4	41.729	2.3962	3	1	1	0	0	0	1	1	1	1	0	0	1	1	1	1	0	0	1	1	1	0	0	0	0	0	3623900
A0A1D5UIY7	6	2	Cellulose synthase protein H1	CAMPLR22A2D_LOCUS3019	11.4	82.634	14.166	15	6	2	0	0	0	6	5	4	1	2	2	6	5	6	1	1	1	2	2	2	0	19585000	18795000	42988000	30409000	28478000		1.553	1.515	1.77	0.086821
A0A1D5UJ72	4	1	NDR1/HIN1 protein 10	CAMPLR22A2D_LOCUS5852	45	22.215	42.158	39	4	1	9	8	6	7	4	5	4	4	4	4	4	4	1	1	1	1	1	1	109670000	101330000	89978000	64118000	64106000	60897000	0.585	0.633	0.677	0.628	0.0030217
A0A1D5UJQ4	13	13	Remorin	CAMPLR22A2D_LOCUS3692	49.1	23.343	113.82	125	13	13	21	22	21	20	21	20	12	12	12	11	11	11	12	12	12	11	11	11	6510600000	6402800000	6320500000	5881200000	5685600000	5389500000	0.903	0.888	0.853	0.882	0.0077214
A0A1D5UJT9	16	1	3-oxoacyl- synthase	CAMPLR22A2D_LOCUS3139	57.9	49.185	4.706	6	16	1	1	2	0	2	0	1	16	15	16	11	10	12	1	1	1	1	0	1	0	0	0	0	0	5723700
A0A1D5UJX0	2	1	Disease resistance protein RGA2	CAMPLR22A2D_LOCUS5587	3.8	83.551	9.2094	21	2	1	2	3	2	5	5	4	2	2	2	2	2	2	1	1	1	1	1	1	14951000	15652000	14441000	29513000	28906000	27587000	1.974	1.847	1.91	1.909	3.6931e-05
A0A1D5UKQ5	3	3	Clathrin interactor EPSIN 1 isoform X3	CAMPLR22A2D_LOCUS4394	7.1	63.839	4.7894	6	3	3	0	1	1	2	1	1	2	1	3	3	2	3	2	1	3	3	2	3	0	0	11396000	11326000	12680000	14248000			1.25	1.119
A0A1D5UL14	8	1	SNF1-related protein kinase regulatory subunit gamma-1	CAMPLR22A2D_LOCUS2805	23.3	46.951	1.5282	1	8	1	0	0	0	1	0	0	7	8	5	5	5	5	0	1	0	1	0	0	0	0	0	4779200	0	0
A0A1D5ULD3	2	2	Endonuclease muts2	CAMPLR22A2D_LOCUS5573	2.9	98.98	2.5861	5	2	2	1	1	2	1	0	0	2	1	2	1	0	0	2	1	2	1	0	0	3545000	0	4737900	0	0	0
A0A1D5ULW7	3	3	Peroxisomal 2,4-dienoyl-coa reductase	CAMPLR22A2D_LOCUS4209	13.4	31.736	3.9275	4	3	3	0	0	1	1	1	1	1	1	2	2	2	2	1	1	2	2	2	2	0	0	0	22988000	25245000	23989000
A0A1D5UM26	9	2	PI-PLC X domain-containing protein At5g67130	CAMPLR22A2D_LOCUS3028	31.3	44.185	49.135	55	9	2	5	11	9	11	9	10	6	5	6	7	7	7	1	1	1	2	2	2	68715000	85477000	92759000	73549000	67535000	77396000	1.07	0.79	0.834	0.885	0.2839
A0A1D5UN82	2	1	Disease resistance protein RPM1	CAMPLR22A2D_LOCUS4158	5.8	85.332	10.858	8	2	1	1	1	1	2	2	1	1	2	1	2	2	1	1	1	1	1	1	1	0	7718900	0	8093900	6475000	0		0.839		0.944
A0A1D5UNI3	4	4	Beta-fructofuranosidase, insoluble isoenzyme 2	CAMPLR22A2D_LOCUS2946	8.4	69.307	7.3135	14	4	4	5	3	3	2	0	1	4	4	4	2	2	2	4	4	4	2	2	2	22442000	18501000	24938000	16996000	16677000	17972000	0.757	0.901	0.721	0.784	0.068243
A0A1D5UNQ0	17	16	Disease resistance protein RGA2	CAMPLR22A2D_LOCUS5591	19.8	118.91	125.07	88	17	16	14	11	15	15	17	16	14	14	15	14	16	15	13	13	14	13	15	14	187900000	194490000	193960000	277880000	236740000	289460000	1.479	1.217	1.492	1.395	0.042337
A0A1D5UPJ6	14	1	Pyruvate kinase	CAMPLR22A2D_LOCUS5537	35.6	55.431	3.7744	7	14	1	1	1	1	1	2	1	11	11	13	13	13	12	1	1	1	1	1	1	0	0	0	8463300	8657000	7523300
A0A1D5UPW1	4	1	Ferric reduction oxidase 7	CAMPLR22A2D_LOCUS3127	7	82.322	2.287	1	4	1	0	0	1	0	0	0	3	2	3	3	1	1	0	0	1	0	0	0	0	0	1995800	0	0	0
A0A1D5UPX2	5	3	Soluble inorganic pyrophosphatase	CAMPLR22A2D_LOCUS5764	30.8	23.969	3.5626	7	5	3	0	1	0	3	1	2	2	3	2	4	4	4	1	2	1	2	2	2	0	0	0	16248000	21836000	17643000
A0A1D5UQF7	8	1	Aquaporin PIP2-5	CAMPLR22A2D_LOCUS3784	29	30.42	80.152	108	8	1	20	18	18	17	19	16	6	6	6	8	6	7	1	1	1	1	1	1	3542400000	3656300000	3718000000	6078000000	6271500000	5753800000	1.716	1.715	1.548	1.658	0.000117319
A0A1D5UQZ5	14	14	60S ribosomal protein L23A	CAMPLR22A2D_LOCUS3567	50.7	16.881	91.879	196	14	14	40	38	36	29	25	28	14	14	14	12	12	12	14	14	14	12	12	12	7888200000	7736800000	8172800000	2746500000	3000400000	3094400000	0.348	0.388	0.379	0.372	3.5486e-06
A0A1D5UR57	4	1	2-phytyl-1,4-beta-naphthoquinone methyltransferase	MENG	26.4	29.373	1.658	2	4	1	2	0	0	0	0	0	4	3	3	1	3	2	1	0	0	0	0	0	4458100	0	0	0	0	0
A0A1D5URS5	1	1	Nuclear transport factor 2 (NTF2) family protein	CAMPLR22A2D_LOCUS3963	5.4	27.121	2.2768	1	1	1	0	0	0	0	0	1	0	1	0	1	1	1	0	1	0	1	1	1	0	0	0	0	0	7265300
A0A1D5URZ6	9	1	Hsp70-Hsp90 organizing protein	CAMPLR22A2D_LOCUS3844	18	64.124	1.7257	1	9	1	0	0	0	0	1	0	4	4	4	4	6	7	0	0	0	0	1	0	0	0	0	0	5134700	0
A0A1D5US01	1	1	---	CAMPLR22A2D_LOCUS5817	12.1	10.969	2.0839	3	1	1	1	1	1	0	0	0	1	1	1	0	0	0	1	1	1	0	0	0	0	0	6688400	0	0	0
A0A1D5USC8	1	1	Coiled-coil domain-containing protein 115	CAMPLR22A2D_LOCUS3660	8.4	24.024	3.4929	1	1	1	0	1	0	0	0	0	0	1	0	0	0	0	0	1	0	0	0	0	0	0	0	0	0	0
A0A1D5USK2	8	1	Methionine aminopeptidase	CAMPLR22A2D_LOCUS4276	30.1	37.322	23.724	37	8	1	8	9	8	3	5	4	8	7	7	5	5	5	1	1	1	0	0	0	81708000	88384000	114320000	54223000	35956000	62065000	0.664	0.407	0.543	0.535	0.024977
A0A1D5UT08	2	2	SWI/SNF complex component SNF12 homolog	CAMPLR22A2D_LOCUS2802	6.9	57.425	6.814	9	2	2	1	2	0	2	1	3	1	2	2	2	1	2	1	2	2	2	1	2	0	0	5755200	0	0	0
A0A1D5UT64	8	1	Farnesylcysteine lyase	CAMPLR22A2D_LOCUS5749	22.4	55.048	3.1836	5	8	1	1	0	0	1	2	1	4	5	3	7	8	8	1	0	0	1	1	1	0	0	0	0	0	8077900
A0A1D5UTZ2	3	1	Probable NAD(P)H dehydrogenase (quinone) FQR1 1	CAMPLR22A2D_LOCUS2615	19.6	21.497	-2	1	3	1	0	1	0	0	0	0	2	3	2	2	2	2	0	1	0	0	0	0	0	0	0	0	0	0
A0A1D5UU14	8	1	Desiccation-related protein PCC13-62	CAMPLR22A2D_LOCUS2891	35	33.693	11.13	3	8	1	0	0	0	1	1	1	2	2	3	7	7	7	0	0	0	1	1	1	0	0	0	0	0	12061000
A0A1D5UUP8	9	1	Probable plastid-lipid-associated protein 6	CAMPLR22A2D_LOCUS1332	38.6	29.407	16.56	16	9	1	4	3	4	2	1	2	9	8	8	9	9	9	1	1	1	1	1	1	0	283850000	0	0	0	0
A0A1D5UV66	19	2	Rubisco large subunit-binding protein subunit alpha	CAMPLR22A2D_LOCUS410	37.9	61.367	212.27	180	19	2	36	33	31	25	26	29	18	18	15	18	16	17	2	2	1	1	1	1	779480000	730700000	801670000	632640000	666040000	661940000	0.812	0.912	0.826	0.848	0.0075357
A0A1D5UVP7	2	2	E3 ubiquitin-protein ligase EL5	CAMPLR22A2D_LOCUS1567	9.4	27.279	3.7334	9	2	2	2	2	2	1	1	1	2	2	2	2	2	2	2	2	2	2	2	2	19205000	10164000	14671000	9013400	8611200	8353000	0.469	0.847	0.569	0.59	0.14808
A0A1D5UVY7	23	3	Fatty acid amide hydrolase	CAMPLR22A2D_LOCUS340	46.3	68.22	323.31	210	23	3	30	28	35	35	44	38	17	20	18	21	21	22	2	2	2	2	2	2	589820000	587370000	539920000	704610000	726890000	696390000	1.195	1.238	1.29	1.239	0.00182095
A0A1D5UWY5	7	1	Probable carboxylesterase 18	CAMPLR22A2D_LOCUS1300	25.4	37.529	-2	3	7	1	1	1	1	0	0	0	5	6	6	5	5	6	1	1	1	0	0	1	0	0	0	0	0	5174200
A0A1D5UX66	12	2	Putative MO25 protein At5g47540	---	37	36.793	38.063	65	12	2	15	9	10	11	12	8	10	10	10	12	11	11	2	2	2	2	2	2	176150000	177730000	158420000	189630000	200640000	191630000	1.077	1.129	1.21	1.136	0.030275
A0A1D5UXN7	8	3	Amine oxidase	CAMPLR22A2D_LOCUS627	16.8	81.117	22.065	26	8	3	4	3	3	6	2	8	3	3	3	7	5	8	1	1	1	2	2	3	30457000	28488000	36397000	43656000	37301000	49194000	1.433	1.309	1.352	1.365	0.049963
A0A1D5UXT5	8	1	Angio-associated migratory cell protein	CAMPLR22A2D_LOCUS1136	32.1	42.814	4.196	3	8	1	1	0	2	0	0	0	8	6	8	4	5	3	1	0	1	0	0	0	0	0	4245000	0	0	0
A0A1D5UXT7	5	4	Cysteine proteinase inhibitor	CAMPLR22A2D_LOCUS1134	53.7	13.083	24.094	11	5	4	1	1	1	2	4	2	1	3	3	4	4	3	0	2	2	3	3	2	0	15125000	13433000	22786000	27207000	21372000		1.799	1.591	1.666	0.027319
A0A1D5UY15	4	4	Ribonuclease 1	CAMPLR22A2D_LOCUS1463	25.3	26.869	13.365	16	4	4	4	3	5	1	2	1	4	4	4	2	2	1	4	4	4	2	2	1	11538000	13771000	13240000	13381000	19085000	0	1.16	1.386		1.263	0.23714
A0A1D5UYI9	2	2	Probable inactive receptor kinase At5g58300	CAMPLR22A2D_LOCUS914	4.6	69.333	3.1419	4	2	2	1	1	1	0	0	1	1	1	1	0	0	1	1	1	1	0	0	1	0	0	4960900	0	0	0
A0A1D5UZ76	1	1	F-box domain containing protein	CAMPLR22A2D_LOCUS1112	4.1	34.965	1.6362	3	1	1	1	0	2	0	0	0	1	0	1	0	0	0	1	0	1	0	0	0	0	0	1324700	0	0	0
A0A1D5UZA1	8	7	3-oxoacyl- synthase II	CAMPLR22A2D_LOCUS1581	22.9	52.828	48.803	38	8	7	2	7	3	8	10	8	7	7	6	7	8	7	6	6	5	6	7	6	76872000	88321000	86700000	124620000	131270000	122330000	1.621	1.486	1.411	1.502	0.00070398
A0A1D5UZA7	27	1	V-type proton atpase subunit H	CAMPLR22A2D_LOCUS2020	57.7	51.426	323.31	231	27	1	48	45	49	34	28	27	23	24	24	24	23	22	1	1	1	0	0	0	1927100000	1836500000	1862200000	1792700000	1898100000	1863500000	0.93	1.034	1.001	0.987	0.59306
A0A1D5UZR4	3	1	Inter-alpha-trypsin inhibitor heavy chain H1 isoform X1	CAMPLR22A2D_LOCUS1599	5.5	81.327	6.1622	8	3	1	2	1	2	1	1	1	3	2	3	3	3	3	1	0	1	1	1	1	14804000	15026000	10616000	18109000	17431000	15220000	1.223	1.16	1.434	1.255	0.109957
A0A1D5UZW7	21	0	Elongation factor 1-alpha	---	51.9	49.127	18.068	87	21	0	12	19	15	9	16	16	17	18	19	19	19	16	0	0	0	0	0	0	676370000	703570000	680920000	718500000	592660000	653850000	1.062	0.842	0.96	0.953	0.43988
A0A1D5V0B3	6	3	Protein STRICTOSIDINE SYNTHASE 4	CAMPLR22A2D_LOCUS1603	30.7	38.974	16.704	25	6	3	5	3	2	5	5	5	3	4	3	4	3	4	1	1	2	2	2	2	32535000	20826000	37448000	64253000	57109000	69424000	1.975	2.742	1.854	2.101	0.0054187
A0A1D5V0T8	4	3	Beta-glucosidase 26	CAMPLR22A2D_LOCUS1202	8.1	57.097	3.2962	3	4	3	0	0	0	1	2	0	2	2	1	4	3	4	1	1	1	3	2	3	0	0	0	9097700	11089000	8926200
A0A1D5V0W9	9	3	Protein STRICTOSIDINE SYNTHASE 4	CAMPLR22A2D_LOCUS1601	41.7	38.965	84.263	74	9	3	12	8	12	15	16	11	9	8	6	9	8	8	3	3	2	3	3	3	133060000	125330000	108700000	270330000	275500000	269020000	2.032	2.198	2.475	2.22	3.8358e-05
A0A1D5V0Z3	5	1	ER membrane protein complex subunit 8/9 homolog	CAMPLR22A2D_LOCUS633	25	22.64	1.6831	3	5	1	0	0	0	1	1	1	2	4	3	4	4	5	0	1	0	1	1	1	0	0	0	0	0	4364400
A0A1D5V177	17	2	26S protease regulatory subunit 6B homolog	CAMPLR22A2D_LOCUS710	63.4	46.2	7.6852	15	17	2	3	2	2	2	4	2	16	16	15	13	13	13	2	1	1	1	1	1	33214000	33001000	34804000	18287000	22412000	23872000	0.551	0.679	0.686	0.639	0.0023406
A0A1D5V181	4	4	L-ascorbate oxidase homolog	CAMPLR22A2D_LOCUS2161	10.3	60.313	24.414	12	4	4	2	2	5	1	1	1	4	4	4	1	1	1	4	4	4	1	1	1	29470000	40889000	31168000	0	0	0
A0A1D5V1B1	3	3	UPF0235 protein At5g63440 isoform X1	CAMPLR22A2D_LOCUS970	13.4	25.812	2.5132	7	3	3	1	2	2	2	0	0	3	2	3	2	1	1	3	2	3	2	1	1	13554000	8182600	12291000	6207400	0	0	0.458			0.547
A0A1D5V1G5	7	4	Chlorophyll a-b binding protein	CAMPLR22A2D_LOCUS1931	28	31.102	14.934	43	7	4	8	6	8	5	7	9	7	7	6	5	5	5	4	4	3	2	2	2	323460000	315410000	334900000	388320000	384080000	391250000	1.201	1.218	1.168	1.195	0.00046219
A0A1D5V217	2	2	Putative cysteine-rich receptor protein kinase 20	CAMPLR22A2D_LOCUS2080	3.6	76.992	2.6138	3	2	2	0	1	1	0	0	1	1	1	1	0	0	1	1	1	1	0	0	1	0	0	2360900	0	0	0
A0A1D5V256	7	1	Heavy metal-associated isoprenylated plant protein 27	---	52.3	17.362	-2	1	7	1	0	0	0	1	0	0	2	3	3	7	7	7	0	0	0	1	1	1	0	0	0	0	0	10903000
A0A1D5V2W7	8	2	Dihydrolipoamide acetyltransferase component of pyruvate dehydrogenase complex	CAMPLR22A2D_LOCUS610	18.9	55.185	3.0191	4	8	2	0	0	0	3	1	0	3	4	4	7	7	6	0	0	0	2	1	0	0	0	0	0	4929900	0
A0A1D5V322	16	0	Asparagine--trna ligase /mitochondrial isoform X1	CAMPLR22A2D_LOCUS2245	32.5	59.099	2.3052	7	16	0	2	3	0	1	0	1	16	16	15	12	12	13	0	0	0	0	0	0	0	0	70247000	0	0	0
A0A1D5V337	1	1	Transmembrane protein	CAMPLR22A2D_LOCUS1720	4	29.795	3.6974	7	1	1	1	1	2	1	1	1	1	1	1	1	1	1	1	1	1	1	1	1	0	0	0	0	0	3651700
A0A1D5V3C4	10	2	Vesicle-associated protein 4-2	CAMPLR22A2D_LOCUS1934	52.6	29.637	113.42	92	10	2	12	15	11	18	16	20	8	8	7	9	8	9	1	1	1	2	2	2	309910000	283790000	251330000	333410000	362860000	311520000	1.076	1.279	1.239	1.193	0.073843
A0A1D5V3I0	6	1	Cytochrome P450 709B2	CAMPLR22A2D_LOCUS1130	13.9	58.02	1.9462	4	6	1	0	0	1	1	1	1	3	4	5	6	5	6	0	1	1	1	1	1	0	0	0	0	0	1202500
A0A1D5VD11	14	1	Fructose-bisphosphate aldolase	FBA11	56.7	38.908	99.592	11	14	1	1	1	2	3	2	2	12	12	12	14	14	14	1	1	1	1	1	1	0	0	0	0	0	20502000
A0A1D5VE13	18	0	Fructose-bisphosphate aldolase	FBA10	66.5	38.81	155.28	45	18	0	6	7	5	9	9	9	13	14	14	18	17	17	0	0	0	0	0	0	84365000	90926000	67384000	185650000	184740000	182990000	2.201	2.032	2.716	2.28	0.0046158
A0A1D5VHW2	14	0	Peroxisomal fatty acid beta-oxidation multifunctional protein	---	25.1	78.58	4.9933	4	14	0	1	2	0	1	0	0	13	14	13	12	12	10	0	0	0	0	0	0	5149100	6942400	5382600	0	0	0
A0A1D5VQ90	4	4	Secretory carrier-associated membrane protein	---	21.3	32.214	10.595	29	4	4	5	2	3	6	6	7	3	3	3	4	4	4	3	3	3	4	4	4	45002000	46051000	45874000	74085000	86431000	79186000	1.646	1.877	1.726	1.751	0.0108411
A0A1D5W6Q2	5	5	60S ribosomal protein L38	---	58	8.0965	11.727	35	5	5	6	7	6	5	6	5	4	4	5	4	5	4	4	4	5	4	5	4	231790000	199320000	221620000	291590000	223580000	264360000	1.258	1.122	1.193	1.194	0.126658
A0A1D5W7I4	9	5	Ribosomal protein	---	39.4	24.633	141.59	76	9	5	15	12	19	10	9	11	9	8	9	8	8	8	5	4	5	4	4	4	575740000	634880000	634060000	375520000	411970000	420700000	0.652	0.649	0.664	0.655	0.00090009
A0A1D5W7M9	8	5	Ras-related protein RIC1	---	55.7	22.503	41.699	46	8	5	7	7	7	9	7	9	7	6	7	7	7	7	4	3	4	4	4	4	90417000	143350000	121010000	251320000	217230000	229940000	2.78	1.515	1.9	1.969	0.0033049
A0A1D5W940	2	2	Malignant T-cell-amplified sequence 1 homolog	---	13.3	20.371	3.3829	2	2	2	1	0	0	1	0	0	1	0	0	1	0	0	1	0	0	1	0	0	0	0	0	1075000	0	0
A0A1D5W9E8	3	3	NADH-quinone oxidoreductase subunit B 1	---	15.3	22.059	10.888	10	3	3	1	1	2	1	2	3	2	2	2	2	3	3	2	2	2	2	3	3	8936600	9824800	8450400	14978000	17717000	14486000	1.676	1.803	1.714	1.734	0.0035447
A0A1D5WIS4	19	2	Fructose-bisphosphate aldolase	FBA15	66.5	38.782	8.3982	13	19	2	3	2	3	2	1	2	14	15	15	18	18	17	2	2	2	1	2	1	101410000	101980000	119220000	199590000	189860000	205540000	1.968	1.862	1.724	1.844	0.00025798
A0A1D5WMF1	19	1	Fructose-bisphosphate aldolase	FBA14	68.4	38.796	257.5	174	19	1	28	27	26	32	31	30	14	15	15	19	18	18	1	1	1	1	1	1	1409700000	1494700000	1271500000	2465300000	2655100000	2559800000	1.749	1.776	2.013	1.839	0.000161385
A0A1D5WQ15	5	1	AP-1 complex subunit mu-2	---	15.3	43.426	5.228	4	5	1	0	1	1	1	1	0	5	5	5	4	4	4	1	1	1	1	1	1	0	0	0	0	0	7170800
A0A1D5WW05	5	5	Pyruvate kinase	---	17	55.536	16.668	27	5	5	2	4	3	7	5	6	3	4	4	5	5	5	3	4	4	5	5	5	16015000	16701000	14841000	34363000	31102000	29384000	2.146	1.862	1.98	1.994	0.00053841
A0A1D5X2E0	4	3	Protein transport protein Sec61 subunit beta	---	59.5	11.031	30.13	41	4	3	8	6	6	4	9	8	4	4	4	4	4	4	3	3	3	3	3	3	100470000	92350000	94582000	247310000	182100000	233010000	2.462	1.972	2.464	2.305	0.024502
A0A1D5X5C6	19	1	Actin-3	---	60.5	41.62	48.326	61	19	1	8	9	6	10	14	14	16	16	16	19	19	18	1	1	1	1	1	1	331790000	355840000	285900000	349100000	384120000	372670000	1.052	1.079	1.303	1.136	0.127039
A0A1D5XDB6	26	9	Elongation factor 1-alpha	---	60	49.14	323.31	488	26	9	81	92	94	74	71	76	21	23	25	25	25	21	8	9	9	9	9	8	14343000000	12665000000	13795000000	12933000000	11591000000	12132000000	0.902	0.915	0.879	0.898	0.093
A0A1D5XNC2	6	1	Ubiquitin-60S ribosomal protein L40-2 isoform X2	---	53.5	14.798	1.7712	13	6	1	3	5	5	0	0	0	5	5	5	5	5	5	1	1	1	1	1	1	1973700	5722900	2501200	293660	392640	785850	0.149	0.069	0.314	0.144	0.132876
A0A1D5XT96	7	3	ATP-citrate synthase alpha chain protein 2	---	22	45.177	10.693	5	7	3	1	1	0	0	1	2	4	4	4	4	5	6	1	1	1	2	2	2	0	0	0	8063300	7269400	5664000
A0A1D5XV56	6	6	Elongation factor P	---	29.7	25.993	24.852	31	6	6	6	8	7	3	3	4	6	6	6	5	4	4	6	6	6	5	4	4	158400000	164570000	168310000	94986000	102480000	87349000	0.6	0.623	0.519	0.58	0.00019683
A0A1D5Y154	13	13	Methyltransferase	---	46.5	38.767	47.029	60	13	13	6	5	9	13	15	12	7	8	7	12	13	13	7	8	7	12	13	13	70236000	62113000	70840000	151680000	163520000	156460000	2.16	2.633	2.209	2.321	3.7938e-05
A0A1D5Y644	3	3	Ubiquitin-conjugating enzyme E2 variant 1D	---	30	18.25	6.6561	9	3	3	0	1	1	2	2	3	0	1	1	2	2	3	0	1	1	2	2	3	0	0	0	15156000	17373000	17303000
A0A1D5Y749	4	2	Ras-related protein RABF2a	---	28.8	22.241	3.5121	7	4	2	1	1	2	1	1	1	3	3	4	2	2	3	2	1	2	1	1	2	0	0	0	0	0	18533000
A0A1D5Y7B6	10	1	Formate dehydrogenase, mitochondrial	---	33.8	39.531	4.0626	12	10	1	1	3	2	2	2	2	10	9	10	10	10	10	1	1	1	1	1	1	4854500	7056700	5964900	14930000	12898000	16365000	3.075	1.828	2.744	2.472	0.00180189
A0A1D5YA13	2	2	H/ACA ribonucleoprotein complex subunit	---	17.9	17.191	5.2142	7	2	2	1	2	1	1	1	1	1	2	1	2	2	2	1	2	1	2	2	2	0	22787000	0	14761000	15701000	14362000		0.689		0.656
A0A1D5YJJ4	2	2	Lipid phosphate phosphatase 2	---	13.3	32.741	4.2429	4	2	2	1	0	2	0	0	1	1	0	2	0	0	1	1	0	2	0	0	1	0	0	12830000	0	0	0
A0A1D5YKH2	4	3	Histone H2A	---	43.1	14.487	8.2857	42	4	3	7	4	10	6	7	8	4	3	3	3	3	3	3	2	2	2	2	2	2253300000	1873100000	1765200000	1448100000	1161900000	1366900000	0.643	0.62	0.774	0.675	0.020165
A0A1D5YNP5	3	3	Small nuclear ribonucleoprotein Sm D3	---	25.2	14.506	4.0911	12	3	3	2	2	2	2	2	2	2	2	2	2	2	2	2	2	2	2	2	2	0	10803000	12508000	16313000	11826000	14379000		1.095	1.15	1.216	0.25514
A0A1D5YY58	6	1	Proteasome subunit alpha type	---	32.1	27.288	4.1362	5	6	1	1	0	0	1	2	1	5	6	5	4	6	4	1	1	1	1	1	1	0	0	0	0	8374200	0
A0A1D5YYZ5	1	1	Rhodocoxin	---	6.9	17.175	3.2115	6	1	1	1	1	1	1	1	1	1	1	1	1	1	1	1	1	1	1	1	1	0	0	0	0	0	8192000
A0A1D5Z340	19	2	60S ribosomal protein l7a-1	---	46.3	29.409	4.6345	18	19	2	4	4	4	2	2	2	19	18	19	17	17	17	2	2	2	2	2	2	987530000	1094600000	1118100000	422710000	386040000	450220000	0.428	0.353	0.403	0.393	0.00012375
A0A1D5ZBB4	5	5	Vesicle-associated membrane protein 721	---	23.4	24.965	39.398	73	5	5	11	11	11	10	14	16	4	5	5	5	5	5	4	5	5	5	5	5	614080000	583010000	529530000	650250000	699110000	652850000	1.059	1.199	1.233	1.16	0.035198
A0A1D5ZL98	8	2	Rrna N-glycosidase	---	37.4	30.331	33.123	8	8	2	0	0	0	3	3	2	3	4	4	8	7	7	0	0	0	2	2	2	0	0	0	32590000	28675000	27324000
A0A1D5ZLT8	1	1	Actin-depolymerizing factor 4	---	11.6	16.084	9.2919	5	1	1	1	2	1	0	0	1	1	1	1	0	0	1	1	1	1	0	0	1	0	0	43206000	0	0	0
A0A1D5ZPS0	2	2	GXM1	GXM1	9.1	31.972	3.4862	5	2	2	2	1	1	1	0	0	2	2	2	1	0	1	2	2	2	1	0	1	4955900	5373600	6358500	0	0	0
A0A1D5ZQU3	5	5	AP complex subunit sigma	---	28	18.648	51.364	26	5	5	4	6	4	5	3	4	4	4	4	5	4	5	4	4	4	5	4	5	76147000	64558000	68406000	50736000	55386000	38641000	0.666	0.858	0.565	0.692	0.023816
A0A1D6AM47	7	3	Aquaporin	PIP1	29.1	30.875	71.467	130	7	3	15	14	17	27	30	27	5	6	6	7	7	7	2	2	2	3	3	3	3968200000	3695100000	3091700000	4653500000	4359900000	4842900000	1.173	1.18	1.566	1.288	0.024698
A0A1D6AX02	3	3	Alba DNA/RNA-binding protein	---	34.5	15.188	6.9887	7	3	3	1	2	1	2	1	0	2	2	3	2	1	1	2	2	3	2	1	1	13619000	9886700	12428000	0	0	0
A0A1D6B0F9	5	2	Protein LURP-one-related 15	---	31.9	22.38	14.366	22	5	2	3	4	3	4	3	5	3	5	4	5	5	5	1	2	2	2	2	2	24410000	21392000	26520000	33993000	35759000	31986000	1.393	1.672	1.206	1.407	0.0060209
A0A1D6B1B2	6	6	Calcium-dependent protein kinase 4	---	15.9	57.638	12.731	15	6	6	3	2	2	3	2	3	3	4	3	4	3	4	3	4	3	4	3	4	16754000	21223000	17483000	0	14942000	8395400		0.704	0.48	0.631	0.109484
A0A1D6B308	22	4	S-adenosylmethionine synthase	---	64	42.765	76.084	59	22	4	8	11	10	11	10	9	21	21	21	17	17	18	3	3	3	4	4	4	373090000	292840000	319450000	187440000	241490000	215920000	0.502	0.825	0.676	0.654	0.015978
A0A1D6B959	2	2	Membrane-anchored ubiquitin-fold protein	---	18.6	12.925	4.1367	4	2	2	1	2	0	0	0	1	1	2	1	0	0	2	1	2	1	0	0	2	0	13115000	0	0	0	16308000				1.243
A0A1D6BC85	4	4	Ribosomal protein L37	---	32.3	10.737	9.7225	55	4	4	9	14	11	6	7	8	4	4	4	4	4	4	4	4	4	4	4	4	1204200000	1238700000	1439000000	372550000	427720000	358140000	0.309	0.345	0.249	0.298	0.00028221
A0A1D6BIN9	2	2	Protein mago nashi homolog	---	16	18.615	4.6943	8	2	2	0	0	0	4	2	2	0	0	0	2	1	1	0	0	0	2	1	1	0	0	0	9224000	0	6670300
A0A1D6BQY9	18	1	Tubulin beta chain	---	44.6	50.21	107.28	83	18	1	16	17	18	11	9	12	18	17	18	15	14	15	1	1	1	1	0	1	625680000	637190000	644640000	262660000	268950000	300680000	0.42	0.422	0.466	0.436	1.51385e-05
A0A1D6BYQ7	25	3	26S protease regulatory subunit 7A	---	61.7	47.652	8.6893	18	25	3	3	4	3	2	2	4	24	23	25	21	22	23	3	3	3	3	3	3	41649000	55406000	45313000	33257000	33490000	30546000	0.799	0.604	0.674	0.683	0.023583
A0A1D6C057	12	1	Fructose-1,6-bisphosphate aldolase 19	FBA19	11.4	148.48	2.9071	6	12	1	1	1	1	1	1	1	9	9	10	8	7	8	1	1	1	1	1	1	0	0	0	0	0	2673400
A0A1D6CBE4	5	2	Reticulon protein	---	21.2	28.09	18.341	17	5	2	2	1	3	4	3	4	4	4	4	5	4	5	2	2	2	2	2	2	21478000	17977000	23386000	45220000	46355000	37383000	2.105	2.579	1.599	2.052	0.0024229
A0A1D6CQ74	4	4	NADH dehydrogenase 1 beta subcomplex subunit 9	---	44.7	13.369	10.091	19	4	4	2	2	1	4	4	6	2	2	3	3	3	4	2	2	3	3	3	4	14339000	15236000	15155000	51876000	34599000	40212000	3.618	2.271	2.653	2.832	0.033082
A0A1D6CTY7	2	2	Succinate dehydrogenase subunit 6, mitochondrial	---	12.1	15.727	1.511	7	2	2	1	1	1	1	2	1	1	1	1	2	2	2	1	1	1	2	2	2	0	0	0	11515000	10645000	8810800
A0A1D6CXF2	7	2	Proteasome subunit alpha type	---	34.1	27.335	24.028	30	7	2	5	4	4	5	8	4	6	7	6	5	7	4	2	2	2	2	2	1	104510000	104960000	103010000	131040000	111310000	143330000	1.254	1.06	1.391	1.234	0.120695
A0A1D6CXJ5	21	14	T-complex protein 1 subunit delta	---	49.6	57.466	157.31	165	21	14	31	34	41	20	20	19	20	18	21	14	14	13	13	12	14	8	8	8	547560000	564640000	554940000	341610000	340320000	325180000	0.624	0.603	0.586	0.604	3.4751e-06
A0A1D6D1Q3	18	18	Pyrophosphate--fructose 6-phosphate 1-phosphotransferase subunit beta	PFP-BETA	42.1	60.557	178.95	101	18	18	16	15	13	16	21	20	13	16	16	16	17	17	13	16	16	16	17	17	204360000	193630000	182620000	369580000	371710000	342010000	1.808	1.92	1.873	1.866	0.000123202
A0A1D6DE12	1	1	9-cis-epoxycarotenoid dioxygenase 1	CAMPLR22A2D_LOCUS2476	3.3	63.022	1.69	2	1	1	0	1	1	0	0	0	1	1	1	0	0	0	1	1	1	0	0	0	0	0	7014200	0	0	0
A0A1D6DI56	13	13	Serine/threonine-protein kinase STY17	CAMPLR22A2D_LOCUS1441	37.2	49.928	30.163	49	13	13	10	10	9	9	4	7	10	11	12	8	8	9	10	11	12	8	8	9	66307000	72159000	65739000	61139000	73992000	71414000	0.922	1.025	1.086	1.011	0.86878
A0A1D6DIM7	11	1	Obg atpase 1	---	35.5	44.341	7.3946	1	11	1	0	1	0	0	0	0	10	10	10	8	9	7	1	1	1	1	1	0	0	0	0	0	2002500	0
A0A1D6DK39	2	2	ADP-ribosylation factor	---	22.1	19.447	6.9329	2	2	2	0	0	1	1	0	0	0	0	2	1	0	1	0	0	2	1	0	1	0	0	0	0	0	1193400
A0A1D6RH06	18	10	Cullin-1 isoform X1	---	26.4	86.116	49.501	83	18	10	17	17	13	10	13	13	15	16	14	12	13	15	9	9	8	7	8	8	127170000	121030000	113860000	103550000	117970000	108560000	0.814	0.975	0.953	0.912	0.135559
A0A1D6RI77	2	2	Putative 1-phosphatidylinositol-3-phosphate 5-kinase FAB1D	---	2.2	166.87	5.3308	3	2	2	0	0	0	2	1	0	0	0	0	2	2	1	0	0	0	2	2	1	0	0	0	1921200	1609300	0
A0A1D6RPZ0	13	7	Eukaryotic translation initiation factor 2 subunit alpha homolog	CAMPLR22A2D_LOCUS735	37.5	37.88	22.656	30	13	7	5	5	9	3	4	4	12	12	11	8	7	9	6	6	5	4	3	5	162850000	189600000	197970000	81119000	81406000	88359000	0.498	0.429	0.446	0.456	0.00077765
A0A1D6S518	24	1	UTP--glucose-1-phosphate uridylyltransferase	---	61.5	51.664	169.76	189	24	1	23	24	23	37	42	40	18	22	21	22	22	24	1	1	1	1	1	1	510470000	546790000	520030000	1565400000	1654100000	1638600000	3.067	3.025	3.151	3.08	1.5664e-06
A0A1D6S634	5	5	Guanine deaminase	---	50	20.276	86.451	31	5	5	6	6	6	3	5	5	4	4	4	3	4	4	4	4	4	3	4	4	35863000	43244000	34955000	33238000	38430000	42651000	0.927	0.889	1.22	1.002	0.98302
A0A1D6SDJ6	4	4	---	---	18.1	39.794	14.807	17	4	4	6	2	4	3	1	1	4	3	3	2	1	2	4	3	3	2	1	2	12210000	12793000	12542000	8717100	0	11010000	0.714		0.878	0.788	0.057363
A0A1D6SDQ8	2	2	Zinc finger/BTB domain protein	---	23.1	16.615	9.0937	8	2	2	2	0	0	1	2	3	2	0	0	2	2	2	2	0	0	2	2	2	0	0	0	18145000	20943000	16010000
A0A1D6SEC2	13	2	Vesicle-associated membrane protein 711	---	65.2	24.752	315.26	129	13	2	22	23	24	20	20	20	12	12	12	12	13	11	1	1	2	2	2	1	554010000	554380000	563830000	557780000	534840000	615660000	1.007	0.965	1.092	1.022	0.66936
A0A1K0JNG6	2	1	Alpha-gliadin	Gli-D2-15	17.2	35.47	129.79	19	2	1	3	1	2	4	5	4	2	1	2	2	2	2	1	1	1	1	1	1	74985000	0	72615000	203090000	243360000	202360000	2.708		2.787	2.93	0.0038812
A0A1K0K0R0	2	1	Alpha-gliadin	Gli-D2-4	16.6	33.249	15.255	25	2	1	4	3	3	4	6	5	2	1	2	2	2	2	1	1	1	1	1	1	29902000	34622000	36226000	189700000	206910000	313520000	6.344	5.976	8.655	7.048	0.034558
A0A2P1E8S5	14	1	Fructose-bisphosphate aldolase	FBA16	56.7	38.878	70.069	10	14	1	2	1	1	3	1	2	12	12	12	14	14	14	1	1	1	1	1	1	0	0	0	0	0	23825000
A0A2U8JD37	4	4	Delta gliadin-D1	Gli-1	23.8	37.662	24.332	32	4	4	1	1	1	10	9	10	3	1	2	4	4	4	3	1	2	4	4	4	36601000	0	17970000	199500000	209480000	230250000	5.451		12.813	7.809	0.00084419
A0A2X0S2K4	6	2	Cytokinesis protein sepa	CAMPLR22A2D_LOCUS1444	11.3	80.344	10.728	9	6	2	0	1	1	3	2	2	4	4	4	5	3	4	1	1	1	2	1	1	0	0	0	0	5731700	5497800
A0A2X0S322	14	0	Protein WEAK CHLOROPLAST MOVEMENT UNDER BLUE LIGHT 1	CAMPLR22A2D_LOCUS1557	20	93.197	1.9807	6	14	0	1	1	1	1	1	1	9	10	9	10	10	10	0	0	0	0	0	0	0	0	0	0	0	2865500
A0A2X0S3C3	10	1	Pentatricopeptide repeat-containing protein At1g26460, mitochondrial	CAMPLR22A2D_LOCUS1690	31.9	58.572	25.916	24	10	1	9	7	8	0	0	0	9	8	9	0	2	2	1	1	1	0	0	0	108810000	64140000	84696000	0	11920000	16205000		0.186	0.191	0.164	0.023283
A0A2X0S3V8	14	14	Peptidyl-prolyl cis-trans isomerase CYP37 isoform X2	CAMPLR22A2D_LOCUS1913	35.6	48.101	50.077	71	14	14	17	13	14	11	9	7	12	14	12	10	11	10	12	14	12	10	11	10	308840000	305200000	281530000	155960000	170700000	164560000	0.505	0.559	0.585	0.548	0.000143729
A0A2X0S5X8	9	1	Probable aldo-keto reductase 2	CAMPLR22A2D_LOCUS2716	21.3	37.839	2.1498	1	9	1	0	0	0	0	0	1	3	6	4	8	8	9	0	0	0	0	0	1	0	0	0	0	0	0
A0A2X0S6V5	27	1	26S proteasome non-atpase regulatory subunit 11 homolog	CAMPLR22A2D_LOCUS3122	65.4	47.235	3.4538	8	27	1	3	2	1	0	1	1	25	26	23	21	23	21	1	1	0	0	0	0	24323000	24019000	0	0	0	0
A0A2X0S7R9	1	1	Dentin sialophosphoprotein	CAMPLR22A2D_LOCUS3410	0.7	153.05	-2	1	1	1	0	0	0	1	0	0	0	0	0	1	0	0	0	0	0	1	0	0	0	0	0	0	0	0
A0A2X0S855	11	11	Polyadenylate-binding protein	CAMPLR22A2D_LOCUS3604	20.3	72.421	32.323	44	11	11	5	5	7	9	7	11	6	7	8	10	11	11	6	7	8	10	11	11	57963000	59101000	60105000	90168000	93879000	89351000	1.556	1.588	1.487	1.543	3.5079e-05
A0A2X0SA24	6	6	Ribosome maturation protein SBDS	CAMPLR22A2D_LOCUS4244	17.6	41.085	10.113	19	6	6	6	4	3	2	3	1	5	5	5	3	4	2	5	5	5	3	4	2	27781000	26812000	27945000	27836000	20706000	0	1.002	0.772		0.882	0.53176
A0A2X0SD33	2	2	---	CAMPLR22A2D_LOCUS5478	2.9	104	5.4653	7	2	2	1	1	1	2	1	1	1	1	1	2	1	1	1	1	1	2	1	1	0	0	0	0	0	11964000
A0A2X0SD55	4	1	Dolichyl-diphosphooligosaccharide--protein glycosyltransferase subunit STT3B	CAMPLR22A2D_LOCUS5508	7.6	81.123	22.928	24	4	1	4	3	3	4	5	5	2	2	2	3	3	4	1	1	1	1	1	1	27402000	23985000	27340000	61453000	52249000	57797000	2.243	2.178	2.114	2.178	0.00044019
A0A2X0SLI3	10	4	40S ribosomal protein S6	CAMPLR22A2D_LOCUS1521	40.8	28.422	26.075	35	10	4	6	6	7	7	4	5	9	10	10	10	10	10	3	4	4	4	4	4	290410000	306530000	309930000	95188000	98390000	76767000	0.328	0.321	0.248	0.298	1.97489e-05
A0A2X0SNN3	3	1	Probable (S)-ureidoglycine aminohydrolase	CAMPLR22A2D_LOCUS2351	17.9	33.168	3.1928	1	3	1	1	0	0	0	0	0	2	2	1	1	1	1	1	0	0	0	0	0	2168700	0	0	0	0	0
A0A2X0TUF5	10	1	K(+) efflux antiporter 2	CAMPLR22A2D_LOCUS5802	15.6	122.13	109.97	68	10	1	9	11	10	13	13	12	7	7	7	10	10	9	0	0	0	1	1	1	101280000	93724000	85537000	209990000	227160000	222460000	2.073	2.424	2.601	2.351	5.5397e-05
A0A2X0TUJ8	3	1	NDR1/HIN1 protein 10	CAMPLR22A2D_LOCUS5853	39	22.201	3.4301	3	3	1	0	0	1	0	1	1	2	3	3	3	3	3	0	1	1	1	1	1	0	0	0	0	0	27058000
A0A2X0TY93	2	1	Glutaredoxin-C6	CAMPLR22A2D_LOCUS3646	24.8	13.356	2.3701	7	2	1	1	1	1	1	2	1	1	1	1	2	2	2	1	1	1	1	1	1	0	0	10305000	12400000	16530000	14525000			1.41	1.406
A0A341P0J7	9	0	60S ribosomal protein L18-2	---	48.7	21.161	169.31	125	9	0	21	27	28	15	14	20	8	8	8	8	8	7	0	0	0	0	0	0	7242600000	6777400000	7035500000	3068000000	3042800000	2852100000	0.424	0.449	0.405	0.426	1.58279e-05
A0A341P3K0	12	9	Importin subunit beta-1	---	22.7	95.665	48.205	53	12	9	8	6	6	9	12	12	9	9	8	10	11	12	7	7	6	7	8	9	45992000	34397000	41394000	64626000	69722000	64016000	1.405	2.027	1.547	1.629	0.0026209
A0A341PIP8	11	9	Mitochondrial dicarboxylate/tricarboxylate transporter DTC	---	42.1	32.359	30.264	68	11	9	10	7	10	16	13	12	8	8	9	10	9	10	6	6	7	8	7	8	150660000	155330000	168480000	250740000	250720000	246740000	1.664	1.614	1.465	1.577	7.8613e-05
A0A341Q2H7	12	12	Oxygen-evolving enhancer protein 2	---	64.6	22.444	120.09	91	12	12	17	21	20	13	10	10	12	11	10	11	10	9	12	11	10	11	10	9	1398200000	1353500000	1272200000	466140000	500010000	523230000	0.333	0.369	0.411	0.37	3.5504e-05
A0A341Q786	2	2	Trafficking protein particle complex protein 2	---	18.8	12.739	5.3158	3	2	2	0	0	0	2	0	1	1	1	1	2	1	2	1	1	1	2	1	2	0	0	0	7270000	0	5961500
A0A341QMC1	18	18	ATP synthase subunit gamma	---	47.2	39.751	176.02	281	18	18	57	58	57	37	39	33	17	17	18	16	16	15	17	17	18	16	16	15	8029300000	7752000000	8161700000	3292600000	2739800000	3268500000	0.41	0.353	0.4	0.388	2.158e-05
A0A341RG58	2	2	UMP-CMP kinase	---	23.4	18.532	4.6603	4	2	2	0	0	0	1	3	0	2	0	1	1	2	1	2	0	1	1	2	1	9791600	0	0	0	10522000	0				1.075
A0A341TZI3	19	1	Protein krasavietz	---	41.7	47.323	36.358	75	19	1	14	14	16	11	10	10	15	15	15	16	16	15	1	1	1	1	1	1	188960000	191200000	202190000	190640000	233000000	223540000	1.009	1.219	1.106	1.111	0.183978
A0A341UK78	2	2	Transcription factor TGA2.2 isoform X1	---	6.4	33.337	2.6049	7	2	2	2	1	1	1	1	1	2	2	1	2	2	2	2	2	1	2	2	2	11884000	9080000	0	11967000	13304000	13255000	1.007	1.465		1.225	0.141159
A0A341UMH5	8	2	Protein transport protein Sec61 subunit alpha	---	15.5	48.946	1.5765	3	8	2	0	1	0	1	1	0	5	7	6	5	6	5	0	1	0	1	1	0	0	0	0	10489000	0	0
A0A341VDM8	18	1	Protein phosphatase 2A structural subunit	---	41.2	65.074	5.5977	8	18	1	1	2	1	2	2	0	16	16	17	17	17	17	1	1	1	1	1	1	0	0	0	0	0	10697000
A0A341WSR4	21	21	Glycerate dehydrogenase	---	56.7	42.092	201.51	141	21	21	17	20	21	27	29	27	16	18	18	20	20	20	16	18	18	20	20	20	383000000	357370000	350030000	784750000	757260000	824650000	2.049	2.119	2.356	2.17	4.0958e-05
A0A341XN98	5	4	Cytosolic invertase 1	---	12.9	63.092	14.081	14	5	4	4	4	2	3	1	0	3	3	2	3	4	2	2	2	1	3	3	2	17493000	17056000	10665000	20817000	9268100	0	1.19	0.543		0.998	0.9959
A0A341XQD5	2	2	ATP-dependent Clp protease proteolytic subunit	---	11.9	24.208	10.523	8	2	2	2	2	2	0	1	1	2	2	2	1	1	1	2	2	2	1	1	1	45432000	45536000	41857000	0	0	0
A0A341XZK6	4	1	60S ribosomal protein L27	---	36.5	15.578	15.219	17	4	1	3	3	3	3	2	3	3	3	3	4	4	4	1	1	1	1	1	1	128070000	123260000	99208000	20900000	0	18273000	0.163		0.184	0.168	0.0035245
A0A341Y4U2	44	1	V-type proton atpase catalytic subunit A	---	74.6	67.786	323.31	1168	44	1	194	194	193	203	192	192	41	42	41	43	41	42	1	1	1	1	1	1	31043000000	31356000000	32013000000	28288000000	28612000000	27388000000	0.911	0.912	0.856	0.893	0.0019032
A0A341YAT7	1	1	Membrane-anchored ubiquitin-fold protein	---	18.8	12.859	4.6083	3	1	1	0	0	1	1	0	1	1	1	1	1	0	1	1	1	1	1	0	1	0	0	0	0	0	12885000
A0A341YDG0	4	1	Nuclear transport factor 2	---	45.1	13.197	38.147	31	4	1	4	5	3	5	6	8	4	3	4	4	4	4	1	0	1	1	1	1	42788000	43871000	49667000	158230000	173620000	153570000	3.698	3.958	3.092	3.561	5.7296e-05
A0A341YEW4	5	5	Chlorophyll a-b binding protein	---	30.2	26.464	27.307	41	5	5	8	9	7	5	6	6	5	5	4	4	5	5	5	5	4	4	5	5	418610000	438660000	357660000	253920000	247800000	223590000	0.607	0.565	0.625	0.597	0.0033175
A0A341YHS5	11	9	Serine/threonine-protein phosphatase	---	41.1	36.097	59.647	70	11	9	11	11	13	12	12	11	11	9	9	11	10	11	9	8	8	9	9	9	110940000	121820000	107520000	84793000	93678000	95109000	0.764	0.769	0.885	0.804	0.0145044
A0A341Z185	2	2	Copper transport protein ATX1	---	35.1	8.1773	4.7745	11	2	2	2	1	2	2	2	2	2	2	2	2	2	2	2	2	2	2	2	2	12908000	10098000	11505000	15458000	14765000	19067000	1.198	1.462	1.657	1.428	0.034317
A0A341Z8D2	6	4	4-hydroxy-4-methyl-2-oxoglutarate aldolase	---	49.4	17.935	31.468	20	6	4	0	2	1	6	7	4	2	3	3	6	6	5	1	2	2	4	4	3	42739000	45215000	41449000	111220000	142140000	112400000	2.602	3.144	2.712	2.827	0.016278
A0A341ZAA7	2	2	Non-specific lipid-transfer protein	---	32.7	9.4278	3.187	9	2	2	0	0	2	1	2	4	1	1	1	1	2	2	1	1	1	1	2	2	0	0	0	0	14005000	12782000
A0A341ZEZ4	3	3	Alpha-amylase/subtilisin inhibitor	---	16.2	25.717	10.022	21	3	3	1	2	3	5	5	5	3	3	3	3	3	3	3	3	3	3	3	3	14413000	15702000	15471000	27736000	29385000	27899000	1.924	1.871	1.803	1.865	3.8503e-05
A0A341ZKK5	2	2	Retinal-binding protein	---	15.4	38.46	2.649	2	2	2	1	0	0	1	0	0	1	0	0	1	1	0	1	0	0	1	1	0	3824400	0	0	0	0	0
A0A3B5XSU1	3	1	DNA-binding family protein	---	42.5	14.017	3.9955	4	3	1	1	1	0	1	0	1	3	3	1	3	2	3	1	1	0	1	0	1	0	0	0	0	0	0
A0A3B5XT20	6	3	50S ribosomal protein L28	---	24.5	15.27	16.912	19	6	3	4	3	4	2	3	3	4	4	5	4	3	4	1	1	2	2	2	2	103350000	98460000	93445000	65238000	68039000	67860000	0.631	0.691	0.726	0.681	0.00047604
A0A3B5XT99	3	3	Gamma-gliadin	---	13.2	36.606	35.142	61	3	3	8	7	8	12	14	12	3	3	3	3	3	3	3	3	3	3	3	3	531960000	485470000	568840000	2009200000	1859300000	1890300000	3.777	3.83	3.323	3.63	1.56583e-05
A0A3B5XTA0	1	1	Putative disease resistance protein RGA4 isoform X1	---	3.2	94.276	-2	1	1	1	1	0	0	0	0	0	1	0	0	0	0	0	1	0	0	0	0	0	10159000	0	0	0	0	0
A0A3B5XTA4	3	1	Avenin-3	---	33	22.215	23.194	47	3	1	7	4	5	8	10	13	3	2	2	3	3	3	1	0	0	1	1	1	310330000	316260000	364090000	1361600000	1181600000	1764200000	4.388	3.736	4.846	4.348	0.023639
A0A3B5XTD6	1	1	Glucomannan 4-beta-mannosyltransferase 9	---	2.6	47.95	1.8435	4	1	1	2	0	1	0	1	0	1	1	1	1	1	0	1	1	1	1	1	0	0	0	0	0	7204600	0
A0A3B5XTF4	3	3	Malonyl-coenzyme A:anthocyanin 3-O-glucoside-6''-O-malonyltransferase	---	11.3	48.537	5.167	6	3	3	3	1	2	0	0	0	3	3	3	0	1	1	3	3	3	0	1	1	15656000	15876000	18312000	0	0	0
A0A3B5XTK1	4	2	Outer envelope pore protein 16	---	38.2	15.075	4.9027	5	4	2	0	0	0	2	1	2	2	2	2	2	2	4	0	0	0	1	1	2	0	0	0	0	0	10882000
A0A3B5XTS0	2	2	Protein HGH1 homolog isoform X1	---	8	35.051	2.4536	2	2	2	0	0	0	0	1	1	0	1	0	1	1	2	0	1	0	1	1	2	0	0	0	0	0	7942100
A0A3B5XTS5	1	1	Putative DUF594 domain containing family protein	---	1.3	99.798	1.9513	1	1	1	0	0	0	0	0	1	0	0	0	1	1	1	0	0	0	1	1	1	0	0	0	0	0	4199000
A0A3B5XTZ8	3	3	NAD(P)-binding Rossmann-fold superfamily protein	---	15.7	31.684	5.8068	4	3	3	0	0	0	0	3	1	0	0	0	1	2	2	0	0	0	1	2	2	0	0	0	0	0	7954200
A0A3B5XU07	2	2	Peroxisomal membrane protein PEX14 isoform X4	---	5.8	44.232	2.1933	2	2	2	0	1	0	0	1	0	0	1	0	1	1	1	0	1	0	1	1	1	0	0	0	0	0	2228800
A0A3B5XU15	4	2	Outer envelope pore protein 16	---	41	15.034	29.501	25	4	2	3	3	4	5	6	4	2	2	2	4	4	4	1	1	1	2	2	2	106330000	118960000	97243000	280160000	245580000	247780000	2.635	2.064	2.548	2.398	0.00030171
A0A3B5XU69	1	1	Chalcone-flavonone isomerase family protein	---	4.9	28.617	1.9018	6	1	1	1	1	1	1	1	1	1	1	1	1	1	1	1	1	1	1	1	1	0	0	0	0	0	6336900
A0A3B5XU96	5	5	Ribonuclease II /mitochondrial	---	9.3	85.317	12.542	10	5	5	3	2	4	0	0	1	3	2	4	0	0	1	3	2	4	0	0	1	11627000	8052200	12107000	0	0	0
A0A3B5XU98	16	1	Glucose-6-phosphate isomerase	---	38.6	62.307	-2	0	16	1	0	0	0	0	0	0	10	11	10	13	15	15	0	0	0	1	0	1	0	0	0	0	0	2370200
A0A3B5XUD0	13	13	Plant/MOJ9-14 protein	---	17.8	120.44	31.727	41	13	13	6	7	9	6	5	8	7	6	9	8	8	7	7	6	9	8	8	7	26085000	35300000	30284000	32757000	28191000	37742000	1.256	0.799	1.246	1.077	0.5746
A0A3B5XUI3	6	2	Alcohol dehydrogenase 4	---	23.6	39.877	12.549	20	6	2	2	1	6	4	5	2	1	1	5	3	3	2	1	1	2	2	2	2	13766000	11170000	19285000	11148000	12129000	11133000	0.81	1.086	0.577	0.778	0.30844
A0A3B5XUN6	4	1	Putative nuclease HARBI1	---	40.2	11.897	6.0678	12	4	1	1	2	1	1	4	3	2	2	2	4	4	4	0	0	0	1	1	1	11712000	0	9543600	21475000	25585000	24027000	1.834		2.518	2.23	0.004936
A0A3B5XUP7	1	1	Keratin-associated protein (DUF1218)	---	8.1	21.076	1.8162	2	1	1	1	0	0	0	0	1	1	1	0	1	1	1	1	1	0	1	1	1	0	0	0	0	0	3287700
A0A3B5XUX2	14	1	Phosphoinositide phospholipase C	---	37.1	65.384	22.204	4	14	1	0	0	0	1	2	1	10	10	10	13	10	13	0	0	0	1	1	1	0	0	0	0	0	11146000
A0A3B5XV05	9	2	Acetylornithine aminotransferase, mitochondrial	---	30.6	48.194	56.205	41	9	2	12	9	11	4	2	3	8	8	7	5	5	6	2	2	2	0	0	0	74454000	71929000	72378000	27225000	28781000	24616000	0.366	0.4	0.34	0.369	2.8718e-06
A0A3B5XV10	3	1	Endoglucanase	---	8.8	53.343	2.972	4	3	1	0	0	0	1	1	2	3	1	2	3	3	2	1	0	0	1	1	1	0	0	0	0	0	4400400
A0A3B5XV32	23	8	Glutelin type-A 1	---	44.1	63.866	249.22	99	23	8	15	15	13	21	15	20	18	19	18	22	22	22	5	6	6	7	7	7	941070000	963110000	1047800000	928250000	932700000	1081700000	0.986	0.968	1.032	0.997	0.96116
A0A3B5XV61	1	1	Nitrogen regulatory protein P-II homolog	---	7.3	16.206	1.9725	6	1	1	1	1	1	1	1	1	1	1	1	1	1	1	1	1	1	1	1	1	0	0	0	0	0	10790000
A0A3B5XV85	4	0	Endoglucanase	---	12.8	53.768	10.086	12	4	0	2	2	2	1	3	2	3	2	2	2	3	3	0	0	0	0	0	0	9973300	10831000	9109200	19094000	15439000	15082000	1.915	1.425	1.656	1.659	0.0087999
A0A3B5XVA1	18	1	Pto-interacting protein 1	---	52.6	42.033	150.74	225	18	1	38	36	42	33	37	39	17	17	17	18	18	18	1	1	1	1	1	1	1347500000	1481000000	1252600000	1570300000	1601000000	1463800000	1.165	1.081	1.169	1.136	0.077563
A0A3B5XVC0	35	6	ABC transporter B family member 21	---	38.3	136.51	263.1	241	35	6	45	43	49	38	34	32	33	33	33	30	28	24	5	5	5	5	5	2	764680000	771280000	752650000	712670000	730030000	728740000	0.932	0.947	0.968	0.949	0.0074752
A0A3B5XVD9	8	2	Glutathione S-transferase DHAR2	---	35.4	33.703	20.841	41	8	2	3	4	5	11	8	10	5	6	5	8	7	6	1	1	1	2	1	1	80754000	85233000	79262000	173600000	171720000	161480000	2.15	2.015	2.037	2.066	3.5487e-05
A0A3B5XVE8	2	2	E3 UFM1-protein ligase 1 homolog	---	11.8	30.072	15.385	7	2	2	0	0	0	3	2	2	0	0	0	2	2	2	0	0	0	2	2	2	0	0	0	5883400	6774900	7046400
A0A3B5XVF6	25	1	Alanine aminotransferase 2 isoform X2	---	51.7	52.805	244.29	186	25	1	23	22	17	45	42	37	18	18	18	24	24	25	1	1	1	1	1	1	410620000	382710000	394840000	1232300000	1222400000	1146100000	3.001	3.194	2.903	3.031	4.6317e-06
A0A3B5XVJ2	12	12	Aspartic proteinase	---	34.7	54.073	52.554	87	12	12	14	17	15	14	14	13	10	10	11	10	10	10	10	10	11	10	10	10	295560000	305180000	293470000	430840000	405090000	408370000	1.458	1.327	1.392	1.392	0.000195934
A0A3B5XVL2	8	1	Glucose and ribitol dehydrogenase homolog	---	30	37.659	4.0518	4	8	1	0	0	0	1	2	1	6	4	4	8	8	8	0	0	0	1	1	1	0	0	0	0	0	9083100
A0A3B5XVM2	17	9	Cullin-1 isoform X2	---	26.2	81.855	21.901	33	17	9	7	5	6	5	5	5	13	15	12	11	11	13	7	8	6	6	6	6	37942000	32800000	42480000	32075000	26402000	30492000	0.845	0.805	0.718	0.786	0.068624
A0A3B5XVN6	8	1	Carboxypeptidase	---	17.2	52.677	14.914	28	8	1	2	3	1	8	8	6	6	7	7	8	8	7	0	0	0	1	1	1	69992000	68674000	71266000	142870000	158070000	161690000	2.041	2.302	2.269	2.204	0.0047351
A0A3B5XVS7	4	1	1-aminocyclopropane-1-carboxylate oxidase	---	18.8	34.422	2.5699	6	4	1	1	1	1	1	1	1	4	3	4	4	4	4	1	1	1	1	1	1	0	0	0	0	0	9367400
A0A3B5XVT0	5	1	Kinesin protein	---	7.8	82.255	9.2834	11	5	1	1	2	0	2	3	3	2	3	2	3	4	4	1	1	1	1	1	1	5725800	5224400	6431800	6480900	6941800	5738300	1.132	1.329	0.892	1.102	0.2975
A0A3B5XVY7	17	17	Dihydrolipoyl dehydrogenase	---	41.8	59.149	323.31	153	17	17	34	36	37	16	15	15	17	17	17	15	15	13	17	17	17	15	15	13	803200000	765960000	756920000	395830000	357910000	401620000	0.493	0.467	0.531	0.497	3.9193e-05
A0A3B5XW08	17	1	Translocase of chloroplast 159 isoform X1	---	15.4	127.39	2.2866	7	17	1	1	1	1	1	2	1	12	14	14	15	15	15	1	1	1	1	1	1	0	0	0	0	0	13812000
A0A3B5XW30	11	5	Alpha-galactosidase	---	34.3	43.995	19.49	35	11	5	5	3	5	9	7	6	6	6	7	8	8	7	2	2	2	4	4	3	33449000	32718000	32762000	78604000	90028000	101620000	2.35	2.752	3.102	2.732	0.013282
A0A3B5XW90	8	1	Receptor protein kinase HERK 1	---	13.7	93.505	1.6726	1	8	1	0	0	0	1	0	0	3	3	3	8	6	7	0	0	0	1	0	0	0	0	0	2966800	0	0
A0A3B5XWA7	24	0	Asparagine--trna ligase, cytoplasmic 1	---	42.8	63.228	4.0378	10	24	0	3	1	3	1	1	1	23	23	24	16	14	16	0	0	0	0	0	0	281460000	242450000	238090000	0	0	0
A0A3B5XWD0	23	2	Long chain acyl-coa synthetase 1	---	45.4	75.046	36.485	15	23	2	4	1	5	2	1	2	23	22	23	10	12	10	2	1	2	0	0	0	48034000	52483000	45866000	11509000	18268000	10155000	0.24	0.348	0.221	0.273	0.00036278
A0A3B5XWG5	2	2	Peroxidase	---	9.1	36.737	4.826	7	2	2	1	2	1	1	1	1	1	2	1	1	1	1	1	2	1	1	1	1	0	0	0	0	0	1059600
A0A3B5XWM9	25	2	Heat shock 70 kda protein 14	---	37.8	93.214	59.234	14	25	2	3	1	2	3	3	2	18	18	15	24	23	24	2	2	2	2	2	2	27392000	24319000	32412000	44463000	59002000	48434000	1.623	2.426	1.494	1.806	0.0102218
A0A3B5XWR5	4	1	Embryo-specific protein ATS3A	---	24.7	18.465	3.4963	8	4	1	1	1	1	2	2	1	3	3	3	4	4	4	1	1	1	1	1	1	0	0	0	61607000	56962000	56388000
A0A3B5XWU3	5	5	Thioredoxin 2	---	33	23.141	45.556	35	5	5	7	7	7	4	5	5	5	5	5	4	5	4	5	5	5	4	5	4	126730000	157310000	110980000	56310000	49085000	49310000	0.444	0.312	0.444	0.392	0.0043843
A0A3B5XWZ9	12	2	Uncharacterized LOC8263958	---	30.9	52.01	61.486	94	12	2	11	15	13	18	20	17	12	12	12	11	11	11	2	2	2	2	2	2	486530000	421550000	466190000	989610000	988380000	979170000	2.034	2.345	2.1	2.152	1.55135e-05
A0A3B5XX13	2	2	Translational initiation factor 1 (chloroplast)	---	15.2	11.955	4.5144	8	2	2	3	1	3	0	0	1	2	2	2	0	1	1	2	2	2	0	1	1	25160000	27579000	28705000	0	0	0
A0A3B5XX28	5	2	Ras-related protein Rab11D	---	24.8	23.546	1.5547	4	5	2	1	1	0	0	1	1	4	4	4	5	5	5	1	1	1	2	2	2	0	0	0	0	11235000	11985000
A0A3B5XXA5	2	2	Ribosomal RNA small subunit methyltransferase I isoform X2	---	6.8	35.046	2.7003	4	2	2	1	1	2	0	0	0	1	1	2	1	0	1	1	1	2	1	0	1	0	0	0	0	0	517720
A0A3B5XXB2	2	1	Glutathione S-transferase 4	---	11.6	25.059	4.7977	3	2	1	0	1	0	1	1	0	1	2	1	1	1	1	0	1	0	0	0	0	0	0	0	0	0	7401000
A0A3B5XXE4	2	1	Dnase I superfamily protein	---	13.6	34.895	11.145	8	2	1	1	1	1	2	2	1	1	1	1	2	1	2	1	1	1	1	1	1	0	0	0	14314000	0	14549000
A0A3B5XXG0	1	1	Probable calcium-binding protein CML18	---	6.4	18.34	2.5089	6	1	1	0	1	1	2	1	1	0	1	1	1	1	1	0	1	1	1	1	1	0	0	0	0	0	9391600
A0A3B5XXG1	1	1	Zinc finger protein 598 isoform X2	---	2.4	92.086	3.343	2	1	1	0	1	1	0	0	0	0	1	1	0	0	0	0	1	1	0	0	0	0	0	1649300	0	0	0
A0A3B5XXJ2	10	1	Probable NAD(P)H dehydrogenase (quinone) FQR1 1	---	50.6	26.475	19.875	63	10	1	9	8	9	13	12	12	9	9	9	9	9	8	1	1	1	1	1	1	214760000	230380000	228330000	180510000	230150000	238070000	0.841	0.999	1.043	0.963	0.68148
A0A3B5XXL3	31	6	Protein flug	---	44.4	93.264	190.37	196	31	6	34	35	30	32	36	29	27	28	29	27	28	27	5	6	5	6	6	6	463810000	444940000	447220000	396130000	381190000	380600000	0.854	0.857	0.851	0.854	0.00107968
A0A3B5XXL7	29	2	Uncharacterized aarf domain-containing protein kinase At1g79600	---	49.4	77.007	149.26	153	29	2	32	35	33	19	19	15	27	29	27	20	19	19	2	2	2	2	2	2	604130000	575560000	560660000	163760000	178640000	172260000	0.271	0.31	0.307	0.296	3.5111e-06
A0A3B5XXM3	3	3	Tobamovirus multiplication protein 2A	---	15.5	29.305	25.29	23	3	3	4	7	3	5	3	1	3	3	3	3	3	2	3	3	3	3	3	2	76145000	100220000	79178000	85133000	69970000	67959000	1.118	0.698	0.858	0.873	0.30954
A0A3B5XXP4	3	3	Translation initiation factor eif-2B subunit beta	---	11.3	38.255	3.9835	5	3	3	0	0	0	1	3	1	0	0	1	3	3	3	0	0	1	3	3	3	0	0	0	17751000	17223000	16982000
A0A3B5XXP5	7	7	Carbon catabolite repressor protein 4 homolog 1	---	16.3	65.019	14.801	28	7	7	5	7	5	5	4	2	5	4	5	6	6	6	5	4	5	6	6	6	41767000	30301000	34101000	30434000	22623000	24336000	0.729	0.747	0.714	0.729	0.080502
A0A3B5XXU3	4	1	Acyltransferase protein At1g54570	---	8	76.901	2.1318	2	4	1	0	1	1	0	0	0	4	3	3	2	2	1	1	1	1	0	0	0	0	0	1929300	0	0	0
A0A3B5XXV7	26	3	Heat shock 70 kda protein 15	---	39.9	92.656	107.49	137	26	3	11	13	13	36	34	30	14	13	15	25	25	24	2	1	2	2	3	2	180900000	177640000	176720000	375070000	363880000	377030000	2.073	2.048	2.133	2.085	7.1984e-07
A0A3B5XXY1	17	1	UDP-glucose:glycoprotein glucosyltransferase isoform X2	---	14.5	180.96	2.7104	1	17	1	0	0	0	0	1	0	7	8	8	12	12	13	0	0	0	0	1	0	0	0	0	0	4492500	0
A0A3B5XXY2	3	1	3-ketoacyl-coa thiolase 2, peroxisomal isoform X1	---	13.8	47.75	2.9315	4	3	1	2	0	2	0	0	0	2	3	3	3	2	2	1	1	1	1	0	0	8255900	0	7168000	0	0	0
A0A3B5XXY8	6	3	Long-chain-alcohol oxidase	---	12.9	81.357	19.489	16	6	3	4	4	4	1	2	1	3	5	5	3	3	3	0	2	2	1	1	2	13220000	11951000	11755000	10797000	11657000	11954000	0.817	0.975	1.017	0.932	0.21846
A0A3B5XY18	9	9	Malate dehydrogenase	---	39.9	35.074	190.02	106	9	9	15	20	14	21	20	16	7	8	7	9	9	8	7	8	7	9	9	8	468650000	505420000	479550000	2234700000	2067500000	2408000000	4.768	4.091	5.021	4.616	0.0031754
A0A3B5XY55	6	6	Probable Xaa-Pro aminopeptidase P	---	10.7	79.099	11.972	22	6	6	6	5	6	2	2	1	5	5	5	1	1	1	5	5	5	1	1	1	32757000	32228000	33118000	0	0	0
A0A3B5XY59	19	1	Coatomer subunit gamma	---	27.2	98.704	-2	1	19	1	0	0	0	0	1	0	14	11	14	16	15	13	0	0	0	1	1	0	0	0	0	0	7009100	0
A0A3B5XY60	11	1	40S ribosomal protein S17-3	---	62.2	16.448	3.0176	5	11	1	1	1	1	0	1	1	11	11	11	11	11	11	1	1	1	1	1	1	0	0	0	0	0	39847000
A0A3B5XYD1	6	6	Pentatricopeptide repeat-containing protein MRL1 isoform X1	---	8.3	113.69	19.437	27	6	6	7	9	7	1	1	2	5	6	6	3	2	2	5	6	6	3	2	2	23445000	25439000	25603000	9795000	11316000	12155000	0.418	0.445	0.475	0.447	0.000144723
A0A3B5XYD6	25	3	ER membrane protein complex subunit 1	---	32.5	109.61	9.3246	6	25	3	0	0	0	2	1	3	17	14	18	21	22	21	1	0	0	2	3	3	0	0	0	0	19925000	18564000
A0A3B5XYH1	8	6	Myosin-8 isoform X1	---	8.5	142.56	11.725	13	8	6	2	2	3	2	2	2	5	2	5	5	4	5	5	2	5	4	3	3	6540500	12046000	12632000	16731000	15482000	15983000	2.558	1.285	1.265	1.544	0.045602
A0A3B5XYP5	24	4	Protein TIC110	---	49.8	47.336	224.37	100	24	4	14	12	9	22	23	20	18	22	20	23	22	22	3	3	3	3	3	3	411200000	390910000	382000000	788370000	769610000	708590000	1.917	1.969	1.855	1.914	0.000143379
A0A3B5XYR7	9	1	Putative receptor protein kinase At4g00960	---	44	24.373	3.1098	5	9	1	0	0	0	2	1	2	4	3	3	9	9	8	0	1	0	1	1	1	0	0	0	24973000	24135000	23087000
A0A3B5XYU4	7	1	Grx_S17 - glutaredoxin subgroup II	---	22.9	53.073	59.735	39	7	1	9	8	4	5	5	8	7	6	5	7	7	7	1	1	1	1	1	1	51819000	58929000	52603000	53272000	51542000	56415000	1.028	0.875	1.072	0.987	0.80378
A0A3B5XYZ9	6	1	Thylakoid lumenal 17.4 kda protein	---	28.5	23.731	3.0025	7	6	1	1	1	1	1	2	1	6	6	5	5	5	5	1	1	1	1	1	1	0	0	0	0	0	3178200
A0A3B5XZ02	1	1	DUF538 family protein (Protein of unknown function, DUF538)	---	10.4	17.893	2.9789	5	1	1	0	0	0	2	2	1	0	0	1	1	1	1	0	0	1	1	1	1	0	0	0	0	3779600	0
A0A3B5XZ09	3	2	Membrane steroid-binding protein 2	---	21.9	20.53	5.6176	15	3	2	1	2	1	4	4	3	2	2	1	3	3	3	1	1	1	2	2	2	155350000	145680000	0	142800000	85478000	76332000	0.919	0.587		0.675	0.168363
A0A3B5XZA3	4	4	Pyridoxal reductase	---	18.7	30.896	7.1563	9	4	4	0	1	0	3	2	3	2	2	2	4	3	2	2	2	2	4	3	2	7278400	11055000	0	7447700	6191400	7432400	1.023	0.56		0.766	0.25006
A0A3B5XZB8	1	1	AAA-atpase At2g46620	---	2.2	54.584	1.5786	3	1	1	1	1	1	0	0	0	1	1	1	1	0	0	1	1	1	1	0	0	0	0	0	2360300	0	0
A0A3B5XZD0	8	8	Abscisic acid receptor PYR1	---	47.4	22.62	17.757	45	8	8	8	5	7	9	8	8	8	8	8	8	8	8	8	8	8	8	8	8	74131000	78584000	70484000	147620000	176500000	169580000	1.991	2.246	2.406	2.212	0.00056082
A0A3B5XZD1	8	1	Xanthine dehydrogenase	---	7.5	149.3	1.6984	2	8	1	0	0	0	0	0	2	3	3	3	8	7	7	0	0	0	1	0	1	0	0	0	0	0	2306500
A0A3B5XZF4	7	7	Inositol-tetrakisphosphate 1-kinase	---	34.3	39.11	16.209	21	7	7	3	5	5	2	2	4	2	4	4	4	4	5	2	4	4	4	4	5	17712000	20102000	17892000	24635000	18125000	20489000	1.391	0.902	1.145	1.135	0.28766
A0A3B5XZJ7	42	4	Protein TIC110	---	41.9	112.48	24.449	29	42	4	5	5	5	5	5	4	27	29	31	37	38	35	4	4	4	4	4	4	61341000	72750000	65347000	94973000	96330000	105850000	1.548	1.324	1.62	1.49	0.0024351
A0A3B5XZJ8	8	7	L-type lectin-domain containing receptor kinase S.4	---	17.6	72.751	13.68	21	8	7	4	4	3	3	4	3	5	6	6	5	6	5	4	5	5	4	5	4	23717000	18866000	17885000	18702000	16546000	16732000	0.789	0.877	0.936	0.86	0.2166
A0A3B5XZK2	12	2	Plant intracellular Ras-group-related LRR protein 5	---	28.3	58.323	32.727	7	12	2	1	1	1	1	2	1	7	7	8	11	11	11	1	1	1	2	2	2	0	0	0	10062000	8899300	11012000
A0A3B5XZK5	2	2	---	---	1.7	154.97	3.6291	5	2	2	2	1	2	0	0	0	2	2	2	0	1	1	2	2	2	0	1	1	3932700	0	3797700	0	0	0
A0A3B5XZM9	36	1	Dnaj homolog subfamily C GRV2	---	19.5	281.32	190.19	143	36	1	22	28	23	20	26	24	25	27	24	27	30	22	0	1	0	0	0	0	181470000	186720000	197750000	168840000	162850000	171760000	0.93	0.872	0.869	0.89	0.018941
A0A3B5XZQ9	17	2	NADPH-protochlorophyllide oxidoreductase	---	57.7	42.234	9.0853	11	17	2	3	2	3	0	2	1	17	17	16	15	14	14	2	2	2	2	2	2	121830000	96717000	94649000	65208000	66602000	62853000	0.535	0.689	0.664	0.622	0.046239
A0A3B5XZW7	1	1	Non-specific lipid-transfer protein 2P	---	14.1	8.6761	4.3331	6	1	1	1	1	1	1	1	1	1	1	1	1	1	1	1	1	1	1	1	1	0	0	0	0	0	4259400
A0A3B5XZY3	13	13	Monosaccharide-sensing protein 2	---	26.6	77.701	191.15	223	13	13	32	35	33	41	38	44	12	13	12	11	12	11	12	13	12	11	12	11	978360000	1084400000	1080900000	1051500000	1099700000	1187700000	1.075	1.014	1.099	1.062	0.28608
A0A3B5XZZ1	9	1	26S proteasome non-atpase regulatory subunit 13 homolog B	---	29.4	43.402	34.698	63	9	1	13	14	13	7	9	7	9	9	9	8	9	8	1	1	1	1	1	1	675340000	776710000	585130000	217160000	224840000	245860000	0.322	0.289	0.42	0.338	0.0151444
A0A3B5Y002	26	5	Probable serine/threonine-protein kinase At4g35230	---	55.2	58.571	274.16	170	26	5	24	23	24	32	39	28	16	18	17	23	24	24	2	1	2	4	5	5	381280000	392240000	366500000	643510000	639520000	610800000	1.688	1.63	1.667	1.661	3.9362e-05
A0A3B5Y005	4	4	Protein NRT1/ PTR FAMILY 8.3	---	10.7	61.052	20.886	9	4	4	3	3	2	1	0	0	3	4	2	1	0	1	3	4	2	1	0	1	18817000	18527000	15427000	0	0	0
A0A3B5Y007	2	2	Protein STRICTOSIDINE SYNTHASE 7	---	13.1	27.009	12.111	9	2	2	1	1	1	3	1	2	2	2	2	2	2	2	2	2	2	2	2	2	9103100	10114000	7646200	18716000	12252000	17411000	2.056	1.211	2.277	1.801	0.026878
A0A3B5Y036	3	3	Sphingoid long-chain bases kinase 1 isoform X1	---	4.9	81.209	4.1036	6	3	3	0	0	1	2	1	2	1	1	1	2	2	3	1	1	1	2	2	3	0	0	0	7820800	0	6808000
A0A3B5Y054	12	1	Protein PLASTID MOVEMENT IMPAIRED 1	---	20.3	86.993	2.8528	3	12	1	0	2	1	0	0	0	7	10	8	9	10	9	0	1	1	0	0	0	0	14509000	0	0	0	0
A0A3B5Y071	6	5	Non-lysosomal glucosylceramidase	---	7.5	102.53	9.7066	17	6	5	2	3	3	3	3	3	4	6	5	4	5	4	3	5	4	3	4	3	26401000	27987000	26283000	18209000	21815000	21282000	0.69	0.779	0.81	0.76	0.0066979
A0A3B5Y084	5	3	Delta(1)-pyrroline-2-carboxylate reductase	---	28.6	34.449	18.741	12	5	3	1	1	3	1	4	2	2	3	3	2	4	3	2	2	2	1	2	2	10374000	9015600	7003200	10114000	10869000	13719000	0.975	1.206	1.959	1.315	0.132822
A0A3B5Y099	1	1	AP-3 complex subunit delta	---	2.1	99.685	3.3326	3	1	1	2	1	0	0	0	0	1	1	1	0	0	1	1	1	1	0	0	1	0	0	0	0	0	1558700
A0A3B5Y0E0	101	1	Pleckstrin homology (PH) domain-containing protein	---	31.9	469.02	323.31	473	101	1	70	72	74	85	91	81	77	76	76	87	88	83	1	1	0	0	0	0	751240000	745150000	745000000	991160000	952350000	1038100000	1.319	1.278	1.393	1.33	0.010016
A0A3B5Y0F4	20	0	Probable tocopherol cyclase	---	45.7	52.322	323.31	215	20	0	42	43	40	27	30	33	19	19	19	18	17	18	0	0	0	0	0	0	808040000	832460000	746800000	639620000	661710000	646690000	0.792	0.795	0.866	0.816	0.0050982
A0A3B5Y0J6	12	3	Phenylalanine--trna ligase beta subunit, cytoplasmic isoform X1	---	26.4	66.704	44.073	37	12	3	8	9	6	6	4	4	9	10	9	7	7	9	2	2	2	1	1	2	69413000	66681000	72651000	42940000	54715000	53052000	0.619	0.821	0.73	0.722	0.0089007
A0A3B5Y0K8	13	1	Dynamin-related protein 1E	---	27.4	68.696	29.989	40	13	1	6	9	8	5	7	5	11	11	11	11	10	11	1	1	1	1	1	1	38134000	41998000	33679000	38182000	43000000	40880000	1.001	1.024	1.214	1.072	0.37828
A0A3B5Y0P3	2	2	NDR1/HIN1 protein 13	---	7.1	26.239	2.4131	3	2	2	0	1	0	1	1	0	0	1	0	1	1	0	0	1	0	1	1	0	0	0	0	2138600	0	0
A0A3B5Y0V8	3	3	Probable leucine-rich repeat receptor protein kinase At5g49770 isoform X1	---	15.2	28.202	8.3663	10	3	3	0	0	1	4	2	3	3	3	3	3	2	3	3	3	3	3	2	3	17886000	16708000	18694000	19734000	17099000	12589000	1.103	1.023	0.673	0.927	0.58362
A0A3B5Y108	11	11	7-hydroxymethyl chlorophyll a reductase isoform X2	---	32.3	51.393	43.393	57	11	11	12	11	12	6	9	7	10	8	8	5	6	8	10	8	8	5	6	8	61426000	58943000	56121000	58139000	53397000	47665000	0.946	0.906	0.849	0.902	0.16472
A0A3B5Y162	35	1	Lipoxygenase	---	46.6	94.977	13.77	26	35	1	3	4	5	6	4	4	29	31	32	32	33	29	1	1	1	0	1	0	38703000	43877000	43466000	77823000	75156000	84088000	2.011	1.713	1.935	1.881	0.00029553
A0A3B5Y198	1	1	Receptor protein kinase protein ZAR1	---	2.3	74.566	1.8563	1	1	1	0	0	1	0	0	0	0	0	1	0	0	0	0	0	1	0	0	0	0	0	0	0	0	0
A0A3B5Y1D3	8	1	UPF0603 protein Os05g0401100	---	21.1	30.006	33.353	52	8	1	9	9	10	7	8	9	7	6	7	6	7	7	1	1	1	1	1	0	390860000	341910000	422940000	181090000	187570000	206720000	0.463	0.549	0.489	0.498	0.00145697
A0A3B5Y1E8	1	1	---	---	5.4	35.183	2.1998	1	1	1	0	0	1	0	0	0	0	0	1	0	0	0	0	0	1	0	0	0	0	0	0	0	0	0
A0A3B5Y1E9	10	10	Nitronate monooxygenase	---	43.3	36.144	63.552	35	10	10	6	9	11	2	2	5	7	8	8	6	6	5	7	8	8	6	6	5	73700000	77257000	83391000	44308000	53738000	45776000	0.601	0.696	0.549	0.614	0.00177581
A0A3B5Y1F8	9	1	Annexin D4	---	33.7	34.88	-2	5	9	1	0	1	1	1	1	1	8	8	8	8	8	8	1	1	1	1	1	1	0	0	0	0	0	32421000
A0A3B5Y1N4	7	2	Beta-hexosaminidase	---	15	58.401	11.365	31	7	2	4	4	4	6	7	6	6	6	6	7	6	6	2	2	2	2	1	1	53174000	63031000	55942000	48576000	43715000	51472000	0.914	0.694	0.92	0.835	0.06312
A0A3B5Y1V8	1	1	Peptide-methionine (R)-S-oxide reductase	---	4.2	22.759	2.2303	4	1	1	0	0	0	2	1	1	0	1	1	1	1	1	0	1	1	1	1	1	0	0	0	0	7828100	0
A0A3B5Y1W8	1	1	Probable carboxylesterase 15	---	5.4	38.074	3.5248	1	1	1	0	0	0	1	0	0	0	0	0	1	0	0	0	0	0	1	0	0	0	0	0	0	0	0
A0A3B5Y1W9	24	1	Pyruvate, phosphate dikinase	---	37.3	95.656	11.928	12	24	1	2	1	2	2	3	2	21	22	23	24	24	24	1	1	1	1	1	1	0	0	0	0	0	29086000
A0A3B5Y1X9	9	1	FAD/NAD(P)-binding oxidoreductase family protein	---	18.4	78.283	4.6046	2	9	1	0	0	0	1	1	0	6	6	6	8	4	5	0	0	0	1	1	0	0	0	0	0	7189700	0
A0A3B5Y201	11	3	Probably inactive leucine-rich repeat receptor protein kinase At5g48380	---	21.2	66.736	5.8611	11	11	3	2	3	1	1	3	1	11	11	11	10	10	10	3	3	3	2	2	2	44226000	40805000	41943000	49003000	46846000	39796000	1.108	1.148	0.949	1.068	0.38362
A0A3B5Y268	22	5	Guanosine nucleotide diphosphate dissociation inhibitor	---	62.1	49.816	50.249	90	22	5	12	12	17	16	16	17	19	19	20	17	20	19	4	4	5	4	5	4	160240000	158510000	165550000	249830000	233270000	233750000	1.559	1.472	1.412	1.48	0.000183061
A0A3B5Y285	8	1	Probable transmembrane gtpase FZO	---	10.5	99.698	-2	0	8	1	0	0	0	0	0	0	7	5	6	2	2	2	1	1	0	0	0	0	0	2938500	0	0	0	0
A0A3B5Y2A7	9	4	60S acidic ribosomal protein P2B	---	85	11.505	61.122	86	9	4	15	16	16	12	14	13	8	8	8	8	8	9	4	4	4	4	4	4	1199600000	1276100000	1092500000	613250000	632720000	601870000	0.511	0.496	0.551	0.518	0.0004426
A0A3B5Y2B7	19	2	Patellin-3 isoform X2	---	39.9	64.89	193.25	163	19	2	33	29	31	21	25	24	19	19	19	19	18	18	2	2	2	2	2	2	3033900000	2820000000	2675000000	1626500000	1589400000	1672200000	0.536	0.564	0.625	0.573	0.00034197
A0A3B5Y2C9	8	7	Universal stress protein PHOS32	---	50.6	18.142	27.461	53	8	7	5	9	7	9	13	10	7	8	8	7	7	7	6	7	7	6	6	6	103110000	111790000	102150000	156760000	159850000	182160000	1.52	1.43	1.783	1.573	0.0021164
A0A3B5Y2F9	5	2	Endo-1,3;1,4-beta-D-glucanase	---	35	25.402	9.7498	24	5	2	2	4	2	4	6	6	3	3	3	5	5	5	1	2	2	2	2	2	15544000	14359000	10717000	34478000	37867000	28964000	2.218	2.637	2.703	2.494	0.002439
A0A3B5Y2G7	5	4	S-acyltransferase	---	17.1	44.242	13.571	16	5	4	3	2	4	2	2	3	4	4	3	4	3	3	3	3	2	3	3	3	38787000	33636000	31117000	34680000	30648000	41068000	0.894	0.911	1.32	1.028	0.81362
A0A3B5Y2J3	8	2	Subtilisin protease SBT1.9	---	16.8	78.744	17.441	23	8	2	5	10	7	0	0	1	7	8	8	3	2	1	2	2	2	1	0	0	66310000	57079000	72175000	21101000	34408000	0	0.318	0.603		0.426	0.0156618
A0A3B5Y2K7	10	1	Pyrophosphate-energized vacuolar membrane proton pump	---	10.7	79.978	2.5625	7	10	1	1	2	1	1	1	1	6	7	7	8	8	10	1	1	1	1	1	1	0	0	0	0	0	102210000
A0A3B5Y2P3	4	2	Pleckstrin homology domain-containing protein 1	---	42	18.747	33.985	12	4	2	3	3	1	1	2	2	3	2	1	1	2	2	2	1	0	0	0	0	0	0	0	0	5756500	5591400
A0A3B5Y2W1	3	1	Glycine-rich protein 2	---	37.4	17.219	2.2766	4	3	1	0	2	2	0	0	0	3	3	3	2	2	2	1	1	1	0	0	0	0	0	7884100	0	0	0
A0A3B5Y2X5	6	1	Chitinase 1	---	26.3	31.715	17.085	45	6	1	5	4	6	9	10	11	5	6	6	6	6	6	0	1	1	1	1	1	58347000	48453000	55488000	183550000	173190000	192740000	3.146	3.574	3.474	3.386	3.7476e-05
A0A3B5Y2Y6	2	1	Heat shock 70 kda protein	---	5.3	73.108	1.8849	2	2	1	0	0	0	1	1	0	2	1	1	2	2	1	1	0	0	1	1	0	0	0	0	0	344950	0
A0A3B5Y316	1	1	Non-specific lipid-transfer protein	---	11	12.535	1.9527	2	1	1	0	0	0	0	1	1	0	0	0	1	1	1	0	0	0	1	1	1	0	0	0	35704000	0	0
A0A3B5Y320	1	1	Potassium channel AKT2	---	3.7	80.735	2.9513	1	1	1	0	0	0	0	0	1	0	0	0	0	0	1	0	0	0	0	0	1	0	0	0	0	0	0
A0A3B5Y3C3	2	2	Sorting and assembly machinery component 50 homolog A	---	5	56.413	4.9098	5	2	2	0	0	0	2	2	1	1	0	0	2	2	2	1	0	0	2	2	2	0	0	0	6413700	9297500	6124700
A0A3B5Y3D7	5	1	UPF0098 protein CT_736	---	46.7	17.758	2.0894	3	5	1	0	0	0	1	1	1	1	2	1	4	5	4	0	1	1	1	1	1	0	0	0	0	0	11870000
A0A3B5Y3G9	2	1	PSII-associated proline-rich protein	---	12.4	22.984	7.0097	16	2	1	4	2	2	3	3	2	2	2	2	2	2	2	1	1	1	1	1	1	39114000	35325000	34563000	34454000	30905000	29621000	0.881	0.875	0.857	0.871	0.081404
A0A3B5Y3H0	4	4	LOW QUALITY PROTEIN: metacaspase-4	---	13.4	45.509	33.641	22	4	4	4	3	3	3	5	4	4	4	4	3	3	3	4	4	4	3	3	3	124210000	111980000	109920000	102690000	120420000	103050000	0.827	1.075	0.938	0.942	0.41716
A0A3B5Y3I7	9	3	Aldo-keto reductase family 4 member C10	---	32	33.925	5.9965	5	9	3	0	0	0	1	2	2	3	4	4	6	7	7	0	0	0	2	3	3	0	0	0	15845000	15878000	16863000
A0A3B5Y3T2	6	1	Rac GTP-binding protein 5	---	38.6	21.68	29.004	38	6	1	7	7	6	6	7	5	6	5	4	5	6	5	1	1	1	1	1	1	123690000	111390000	107750000	129210000	156500000	145180000	1.045	1.405	1.347	1.257	0.033962
A0A3B5Y3Y8	1	1	Ammonium transporter	---	2.7	51.273	2.3381	3	1	1	1	1	0	1	0	0	1	1	0	1	1	1	1	1	0	1	1	1	0	0	0	0	0	7038300
A0A3B5Y470	5	2	Universal stress protein PHOS32	---	27.3	27.992	4.4145	3	5	2	0	0	0	1	0	2	2	3	3	5	5	5	1	1	1	2	2	2	0	0	0	4895500	5372400	5035600
A0A3B5Y489	17	1	Probable leucine-rich repeat receptor protein kinase At5g49770	---	20.6	103.92	-2	3	17	1	0	0	0	1	1	1	15	15	15	15	14	15	0	0	0	1	1	1	0	0	0	0	0	12861000
A0A3B5Y4A5	4	0	NADH-cytochrome b5 reductase	---	21.5	30.972	1.5133	2	4	0	1	1	0	0	0	0	4	4	4	4	4	4	0	0	0	0	0	0	0	0	0	0	0	28065000
A0A3B5Y4B7	9	1	Low-temperature-induced cysteine proteinase	---	30.2	47.926	103.88	40	9	1	5	6	6	7	5	11	6	8	7	9	7	8	1	1	1	1	1	1	83302000	75028000	58942000	110460000	110580000	121420000	1.326	1.474	2.06	1.576	0.0065035
A0A3B5Y4C0	23	1	Chaperone protein clpb1	---	33.4	101.05	16.782	5	23	1	0	0	0	2	2	1	13	14	15	20	20	21	0	0	0	1	1	1	0	0	0	0	0	1717900
A0A3B5Y4E5	14	2	Phosphotransferase	---	42	54.791	48.725	75	14	2	7	10	8	15	18	17	12	11	10	13	14	13	1	0	0	1	2	1	134250000	131050000	129450000	248980000	251040000	263710000	1.855	1.916	2.037	1.935	1.69841e-05
A0A3B5Y4H6	4	4	Colon cancer-associated Mic1 protein	---	8	80.089	15.348	10	4	4	1	2	1	2	2	2	2	3	2	3	2	2	2	3	2	3	2	2	0	0	0	10704000	9230500	0
A0A3B5Y4R1	9	3	Probable alpha,alpha-trehalose-phosphate synthase 7	---	12.4	101.18	4.3816	4	9	3	1	1	1	0	0	1	7	7	8	4	5	5	2	2	2	1	1	1	0	0	5100500	0	0	0
A0A3B5Y4T3	2	2	Probable serine acetyltransferase 5	---	8	32.965	29.027	4	2	2	1	2	1	0	0	0	1	2	2	0	0	0	1	2	2	0	0	0	0	5054300	6469400	0	0	0
A0A3B5Y4T9	26	3	60S ribosomal protein L4-1	---	56.7	44.307	10.569	18	26	3	3	4	4	2	3	2	26	25	25	24	22	24	3	3	3	3	3	3	75236000	80077000	79589000	42061000	40096000	44687000	0.559	0.501	0.561	0.54	5.9858e-05
A0A3B5Y4U2	3	1	RGG repeats nuclear RNA binding protein A	---	13.8	40.194	2.5337	3	3	1	0	0	0	1	1	1	2	2	2	3	3	3	1	1	1	1	1	1	0	0	0	0	0	3692000
A0A3B5Y4V5	3	3	Sulfite reductase	---	8.6	68.276	12.163	14	3	3	3	3	4	0	3	1	3	2	3	2	3	2	3	2	3	2	3	2	15554000	23947000	18021000	12138000	15878000	14042000	0.78	0.663	0.779	0.731	0.130397
A0A3B5Y505	1	1	General transcription factor IIF subunit 2	---	5.3	29.562	2.7019	2	1	1	0	0	1	0	0	1	0	0	1	0	0	1	0	0	1	0	0	1	0	0	0	0	0	0
A0A3B5Y543	7	2	Enoyl-coa delta isomerase 2, peroxisomal	---	39.8	26.084	33.228	33	7	2	6	6	8	5	4	4	6	7	6	5	5	5	2	2	2	1	1	1	70029000	70947000	66306000	65662000	62156000	73845000	0.938	0.876	1.114	0.973	0.64304
A0A3B5Y548	3	3	Late embryogenesis abundant protein, group 3	---	20.9	19.776	13.046	8	3	3	0	0	0	4	3	1	0	0	0	3	3	1	0	0	0	3	3	1	0	0	0	9314900	11401000	0
A0A3B5Y579	4	2	Cytochrome P450 89A2	---	9	57.294	5.258	3	4	2	0	0	0	2	0	1	0	0	0	4	3	4	0	0	0	2	1	2	0	0	0	7876900	0	0
A0A3B5Y5A8	22	1	Phosphomethylethanolamine N-methyltransferase	---	48.5	56.428	-2	1	22	1	0	0	0	0	0	1	10	11	11	20	21	19	1	0	0	0	1	1	0	0	0	0	0	6419700
A0A3B5Y5D9	24	1	Vesicle-fusing atpase	---	40.4	81.181	156.13	106	24	1	22	15	17	18	17	17	18	18	17	16	20	20	1	1	1	1	1	1	232290000	234120000	243700000	218320000	227900000	208660000	0.94	0.973	0.856	0.922	0.049025
A0A3B5Y5E3	9	3	Embryonic protein DC-8	---	19.3	72.936	27.305	48	9	3	3	2	3	14	16	10	3	2	2	9	9	9	1	1	1	3	3	3	13745000	14690000	15428000	73935000	52926000	48029000	5.379	3.603	3.113	3.987	0.031657
A0A3B5Y5E5	8	8	Dolichyl-diphosphooligosaccharide--protein glycosyltransferase subunit STT3A	---	13.1	86.962	15.788	36	8	8	4	3	3	9	9	8	7	6	4	8	7	6	7	6	4	8	7	6	32521000	33751000	36151000	59753000	66483000	66212000	1.837	1.97	1.832	1.879	0.0002564
A0A3B5Y5J8	19	1	Guanine nucleotide-binding protein subunit beta protein A	---	73.7	36.281	323.31	187	19	1	34	31	37	25	32	28	17	18	18	16	16	17	1	1	1	0	1	1	2699000000	2742400000	2748900000	1360100000	1352900000	1433800000	0.504	0.493	0.522	0.506	7.5614e-07
A0A3B5Y5K9	27	7	ATP synthase subunit beta	---	74.7	59.162	323.31	353	27	7	52	47	52	63	72	67	23	21	23	25	24	25	6	4	5	6	5	6	1400200000	1442900000	1351500000	2884500000	3054400000	3099600000	2.06	2.117	2.293	2.155	2.0829e-05
A0A3B5Y5L5	12	12	Nucleolar protein 56 isoform X1	---	32.1	60.165	32.662	32	12	12	7	8	7	5	3	2	7	7	9	10	8	5	7	7	9	10	8	5	47293000	35959000	59985000	42606000	29559000	24068000	0.901	0.822	0.401	0.672	0.151482
A0A3B5Y5Y6	6	3	30S ribosomal protein S1 homolog A	---	16.4	53.226	16.776	16	6	3	2	5	7	1	1	0	5	5	6	2	2	2	2	2	3	0	1	0	32546000	74535000	88231000	13987000	10125000	15309000	0.43	0.136	0.174	0.202	0.09078
A0A3B5Y680	4	1	Farnesyl pyrophosphate synthase	---	15.1	40.067	4.0928	3	4	1	0	0	0	1	2	0	3	3	4	4	4	3	0	0	1	1	1	1	0	0	0	16011000	13019000	0
A0A3B5Y6A7	1	1	O-acyltransferase WSD1	---	2.6	52.082	2.6012	2	1	1	1	1	0	0	0	0	1	1	1	0	0	0	1	1	1	0	0	0	0	0	5155200	0	0	0
A0A3B5Y6B3	3	3	FRIGIDA protein	---	5.6	68.064	3.7559	6	3	3	2	2	2	0	0	0	2	3	3	0	0	0	2	3	3	0	0	0	11932000	10408000	8309700	0	0	0
A0A3B5Y6D5	2	1	Uncharacterized oxidoreductase At4g09670	---	7.5	39.827	2.9368	1	2	1	0	0	0	1	0	0	0	0	0	1	0	1	0	0	0	1	0	0	0	0	0	1617400	0	0
A0A3B5Y6N2	11	0	Proteasome subunit beta	---	50.4	26.093	3.5444	4	11	0	1	1	0	1	1	0	9	9	9	10	10	10	0	0	0	0	0	0	0	0	0	0	0	11070000
A0A3B5Y6P1	1	1	60S ribosomal protein l18a protein	---	14	17.877	3.9885	4	1	1	1	1	1	1	0	0	1	1	1	1	1	1	1	1	1	1	1	1	0	0	0	0	0	7777000
A0A3B5Y6W5	3	2	50S ribosomal protein L12	---	19.8	18.092	3.8088	15	3	2	5	2	2	3	1	2	3	3	3	3	3	3	2	2	2	2	2	2	127950000	58255000	84226000	17678000	24309000	29487000	0.138	0.417	0.35	0.264	0.0324
A0A3B5Y703	4	2	Late embryogenesis abundant protein Lea14-A	---	38	17.826	4.6234	6	4	2	0	0	0	2	2	2	3	0	1	4	4	4	2	0	0	2	2	2	6401400	0	0	11265000	8037800	9885300	1.76			1.52
A0A3B5Y737	2	2	Probable protein phosphatase 2C 52	---	5.3	54.891	1.8946	4	2	2	1	0	1	0	1	1	1	0	1	0	1	1	1	0	1	0	1	1	11567000	0	0	0	0	0
A0A3B5Y776	3	1	Oleosin 1	---	15.6	17.598	1.7221	1	3	1	0	0	0	0	1	0	1	1	1	1	3	1	0	0	0	0	1	0	0	0	0	0	3827100	0
A0A3B5Y793	8	3	Cytochrome P450 71D7	---	21.6	56.484	19.102	21	8	3	0	0	1	7	6	7	1	2	1	8	7	8	1	1	0	3	3	3	0	28440000	0	96454000	80264000	79337000		2.822		3.001
A0A3B5Y795	4	4	Phosphoglucan phosphatase LSF1 isoform X1	---	5.6	65.842	4.4545	7	4	4	4	2	1	0	0	0	4	4	4	0	0	0	4	4	4	0	0	0	18862000	20960000	13940000	0	0	0
A0A3B5Y7F3	17	17	Eukaryotic translation initiation factor 5B	---	16.5	138.18	114.32	65	17	17	15	16	16	6	5	7	16	14	15	7	7	6	16	14	15	7	7	6	165400000	189910000	177730000	70249000	72892000	65563000	0.425	0.384	0.369	0.392	0.0001236
A0A3B5Y7F7	1	1	Berberine bridge enzyme 18	---	2.5	56.199	2.4691	3	1	1	0	0	0	1	1	1	0	0	0	1	1	1	0	0	0	1	1	1	0	0	0	0	0	4225500
A0A3B5Y7J1	1	1	Protein PLASTID TRANSCRIPTIONALLY ACTIVE 14	---	4.7	43.182	2.9806	4	1	1	0	1	2	0	1	0	1	1	1	1	1	1	1	1	1	1	1	1	0	0	0	0	0	29909000
A0A3B5Y7L8	2	2	Serine/threonine-protein kinase GRIK1	---	7.5	45.873	2.982	4	2	2	1	0	1	1	1	0	2	0	1	1	1	0	2	0	1	1	1	0	5291800	0	0	0	0	0
A0A3B5Y7M7	2	2	Tryptophan synthase alpha chain	---	16	26.447	10.387	15	2	2	2	2	3	3	2	3	2	2	2	2	2	2	2	2	2	2	2	2	18178000	17463000	22487000	12331000	10815000	9017800	0.678	0.619	0.401	0.553	0.0092562
A0A3B5Y7P9	4	1	Histone deacetylase HDT2	---	19.5	31.77	2.2233	3	4	1	1	0	0	1	0	1	3	2	2	4	3	3	1	0	0	1	0	1	0	0	0	0	0	7455900
A0A3B5Y7V5	6	1	ATP-dependent Clp protease proteolytic subunit	---	20	40.764	2.2153	1	6	1	0	0	1	0	0	0	4	5	5	4	4	5	0	1	1	0	0	0	0	0	3899400	0	0	0
A0A3B5Y7Y1	14	14	Ketol-acid reductoisomerase	---	31.7	62.72	86.865	74	14	14	9	10	12	8	18	17	11	11	12	13	12	13	11	11	12	13	12	13	419190000	380850000	416700000	406740000	400980000	418210000	0.97	1.053	1.004	1.008	0.83016
A0A3B5Y877	4	0	Histone deacetylase HDT2	---	18	32.732	1.9589	7	4	0	1	2	2	0	1	1	3	3	3	4	4	3	0	0	0	0	0	0	20876000	19141000	23666000	0	0	0
A0A3B5Y8G1	5	1	Transmembrane protein 33 homolog	---	22.8	38.851	24.045	28	5	1	4	3	3	6	4	8	4	4	4	4	4	4	1	1	1	1	1	1	47585000	51049000	50944000	72506000	67209000	72506000	1.524	1.317	1.423	1.419	0.00057746
A0A3B5Y8J7	3	2	RGG repeats nuclear RNA binding protein A	---	9.4	39.616	9.6656	8	3	2	1	1	1	2	1	2	2	2	2	3	2	3	1	1	1	2	1	2	0	0	0	12647000	0	0
A0A3B5Y8K2	4	1	Probable receptor protein kinase At2g42960	---	7.7	56.553	4.0817	5	4	1	0	0	0	2	1	2	1	2	2	3	2	3	0	0	1	1	0	0	0	0	10548000	10630000	0	0				1.008
A0A3B5Y8L5	5	1	Probable esterase D14L	---	26	32.861	13.929	19	5	1	2	2	1	4	5	5	2	2	1	5	5	5	0	0	0	1	1	1	27100000	22139000	0	45461000	46001000	43551000	1.678	2.078		1.828	0.0022637
A0A3B5Y8V4	16	1	DEAD-box ATP-dependent RNA helicase 15 isoform X1	---	51.4	49.063	2.7715	2	16	1	0	1	0	0	1	0	13	14	13	10	12	10	0	1	0	0	1	0	0	0	0	0	910140	0
A0A3B5YPP5	6	5	Phospholipid-transporting atpase	---	6.5	136.76	9.6259	14	6	5	1	3	1	3	2	4	3	4	3	4	4	4	2	3	2	3	3	3	0	0	0	8430800	6298900	6860800
A0A3B5YPQ6	2	2	Paired amphipathic helix protein Sin3 4	---	2.3	143.08	2.2927	4	2	2	2	1	0	1	0	0	2	1	2	1	1	1	2	1	2	1	1	1	21419000	0	21017000	0	0	0
A0A3B5YPZ7	4	3	Avenin-3	---	40.9	22.549	178.07	113	4	3	12	17	13	22	27	22	4	4	4	4	4	4	3	3	3	3	3	3	268640000	301780000	305660000	1114700000	823720000	831010000	4.149	2.73	2.719	3.161	0.022599
A0A3B5YQD3	2	1	Indole-2-monooxygenase	---	4.5	60.067	1.5263	1	2	1	0	1	0	0	0	0	1	2	2	1	1	1	0	1	1	0	0	0	0	0	2694400	0	0	0
A0A3B5YQF9	5	1	Ras-related protein RABA2a	---	27.8	24.171	16.09	2	5	1	1	1	0	0	0	0	4	5	5	4	4	4	1	1	1	0	0	0	0	0	6880100	0	0	0
A0A3B5YR00	5	5	Cysteine-rich repeat secretory protein 55	---	25	28.655	30.207	27	5	5	8	8	8	0	3	0	5	4	4	1	2	1	5	4	4	1	2	1	105290000	81636000	88668000	0	24296000	0		0.298		0.264
A0A3B5YR03	2	2	E3 ubiquitin-protein ligase RDUF1	---	6.3	42.386	3.0829	6	2	2	2	2	2	0	0	0	2	2	2	0	0	0	2	2	2	0	0	0	6354800	6297600	4883500	0	0	0
A0A3B5YR52	1	1	Wall-associated receptor kinase 3	---	1.9	75.042	2.0461	2	1	1	1	0	1	0	0	0	1	1	1	1	1	1	1	1	1	1	1	1	0	0	0	0	0	9259900
A0A3B5YRG4	7	1	Glutathione S-transferase DHAR2	---	45.8	23.327	3.4344	9	7	1	1	1	2	1	2	2	5	6	5	7	7	6	1	1	1	1	1	1	0	0	0	0	0	5141600
A0A3B5YRK7	1	1	Phosphatidate cytidylyltransferase	---	3.5	48.949	1.7249	2	1	1	0	0	0	0	1	1	0	0	0	1	1	1	0	0	0	1	1	1	0	0	0	0	0	705980
A0A3B5YRN8	3	3	Serine/arginine-rich splicing factor RS2Z33 isoform X2	---	8.2	38.376	1.9813	5	3	3	1	1	1	0	1	1	2	2	2	2	2	2	2	2	2	2	2	2	20604000	0	19453000	0	19222000	18702000			0.961	0.947	0.23332
A0A3B5YRS5	14	1	CSC1 protein At3g21620	---	21.9	87.753	2.4879	2	14	1	0	2	0	0	0	0	9	11	11	11	13	12	0	1	0	1	1	1	0	0	0	0	0	5040100
A0A3B5YS09	1	1	---	---	2.3	56.407	1.868	2	1	1	0	1	0	0	1	0	1	1	1	1	1	1	1	1	1	1	1	1	0	0	0	0	0	41431000
A0A3B5YS63	5	2	Tetraspanin-3	---	22.8	32.879	48.353	65	5	2	10	11	9	12	12	11	4	4	4	5	5	5	2	2	2	2	2	2	272950000	228830000	225070000	309720000	322100000	318290000	1.135	1.408	1.414	1.307	0.009241
A0A3B5YSC6	2	2	P-loop nucleoside triphosphate hydrolase superfamily protein	---	4.6	76.036	7.0322	7	2	2	1	1	1	2	1	1	1	1	1	2	2	1	1	1	1	2	2	1	0	0	0	0	3160000	0
A0A3B5YSH6	2	2	Lecithin-cholesterol acyltransferase 1	---	5	50.068	1.5881	2	2	2	0	0	2	0	0	0	0	1	2	0	0	0	0	1	2	0	0	0	0	0	562310	0	0	0
A0A3B5YSH7	11	1	Legumin B	---	41.9	38.106	7.2179	17	11	1	2	1	3	5	2	4	6	5	5	11	11	11	1	1	1	1	1	1	23897000	31333000	22623000	55747000	47797000	46288000	2.333	1.525	2.046	1.925	0.0038801
A0A3B5YSI9	7	1	Acetylornithine aminotransferase, mitochondrial	---	24.6	48.403	27.235	3	7	1	1	1	1	0	0	0	6	6	5	5	5	6	1	1	1	0	0	0	0	0	13254000	0	0	0
A0A3B5YSJ3	4	0	Endoglucanase	---	12.9	52.919	3.6505	3	4	0	1	0	1	0	1	0	3	1	2	2	3	2	0	0	0	0	0	0	6537600	0	0	0	0	0
A0A3B5YSL1	17	1	Glucose-6-phosphate isomerase	---	39.5	62.275	45.2	73	17	1	8	7	8	16	20	14	11	11	10	14	16	15	0	0	0	1	0	0	126010000	123700000	119870000	316820000	307170000	310430000	2.514	2.483	2.59	2.528	3.0087e-07
A0A3B5YSP4	4	4	Xylanase inhibitor protein 1	---	24.4	33.426	7.0552	14	4	4	3	2	1	2	3	3	4	3	3	3	3	2	4	3	3	3	3	2	33126000	39292000	35590000	44512000	44050000	45578000	1.344	1.121	1.281	1.242	0.0092188
A0A3B5YST9	8	8	E3 UFM1-protein ligase 1 homolog	---	11.6	89.975	25.925	22	8	8	2	2	3	4	7	4	4	5	5	7	7	6	4	5	5	7	7	6	20992000	15522000	18895000	26952000	46064000	26712000	1.284	2.968	1.414	1.8	0.088984
A0A3B5YSZ3	1	1	Crossover junction endonuclease MUS81 isoform X1	---	3.8	67.659	-2	1	1	1	0	0	0	0	1	0	0	0	0	1	1	1	0	0	0	1	1	1	0	0	0	0	0	17117000
A0A3B5YT15	10	8	Serine/threonine-protein phosphatase	---	15.1	96.958	20.972	24	10	8	1	3	2	7	5	6	6	7	6	10	10	9	4	5	4	8	8	7	19312000	25259000	21663000	37889000	27888000	32184000	1.962	1.104	1.486	1.479	0.035019
A0A3B5YT82	2	1	Sodium/hydrogen exchanger 1	---	5.7	59.712	2.3818	5	2	1	3	1	1	0	0	0	2	2	2	2	2	2	1	1	1	1	1	1	0	0	0	0	0	4632100
A0A3B5YT90	25	1	Alanine aminotransferase 2 isoform X2	---	51.7	52.819	3.0585	11	25	1	1	0	1	3	4	2	18	18	18	24	24	25	1	1	1	1	1	1	0	0	0	0	0	45611000
A0A3B5YTD3	1	1	Patatin	---	4.4	44.569	2.0197	1	1	1	0	0	0	0	1	0	0	0	0	0	1	0	0	0	0	0	1	0	0	0	0	0	0	0
A0A3B5YTF2	8	3	12S seed storage globulin 1	---	19.1	55.176	3.2532	23	8	3	4	4	2	5	5	3	5	6	6	8	8	8	2	3	2	3	3	3	120480000	130320000	122410000	268540000	207940000	211740000	2.229	1.596	1.73	1.844	0.033857
A0A3B5YTI6	2	2	ADP-ribosylation factor protein 1	---	12.4	22.811	1.6611	3	2	2	0	0	0	1	0	2	1	1	1	2	2	2	1	1	1	2	2	2	0	0	0	6214500	6141100	6031800
A0A3B5YTL5	24	2	Asparagine--trna ligase, cytoplasmic 1	---	43.6	63.274	97.315	166	24	2	36	40	38	19	17	16	22	23	24	16	14	16	1	2	2	1	1	1	2135500000	2148600000	2240700000	310450000	330130000	331270000	0.145	0.154	0.148	0.149	3.3215e-07
A0A3B5YTL8	3	3	Glutamate--cysteine ligase B	---	13.8	45.594	7.6828	10	3	3	2	1	2	2	2	1	2	1	3	2	2	2	2	1	3	2	2	2	16420000	0	20258000	17689000	14764000	15943000	1.077		0.787	0.88	0.30818
A0A3B5YTM2	2	2	E3 ubiquitin-protein ligase UPL6 isoform X1	---	3.9	83.851	2.9466	4	2	2	0	0	0	2	1	1	1	0	0	2	1	1	1	0	0	2	1	1	0	0	0	0	0	618610
A0A3B5YTN4	7	1	Universal stress protein PHOS34	---	59.6	17.848	31.376	50	7	1	11	13	7	5	7	7	6	7	7	5	5	5	1	1	1	0	0	0	246530000	184890000	235640000	140460000	136880000	138760000	0.57	0.74	0.589	0.624	0.048016
A0A3B5YTP0	18	10	Pyrophosphate-energized vacuolar membrane proton pump 1	---	21.3	79.259	182.36	162	18	10	23	25	25	29	30	30	15	15	16	13	12	16	9	9	10	6	5	8	2564300000	2819000000	2603900000	2792800000	3061800000	2874400000	1.089	1.086	1.104	1.093	0.092382
A0A3B5YTT3	1	1	U1 small nuclear ribonucleoprotein A	---	7.7	27.363	4.4729	2	1	1	0	0	0	0	1	1	0	0	0	1	1	1	0	0	0	1	1	1	0	0	0	0	0	1819800
A0A3B5YTX4	23	3	Long chain acyl-coa synthetase 1	---	40.6	75.013	132.78	104	23	3	22	31	31	7	5	8	22	23	23	10	12	10	2	3	3	1	1	1	343180000	346850000	324930000	73033000	88391000	88498000	0.213	0.255	0.272	0.246	3.6845e-06
A0A3B5YTX5	8	1	Receptor protein kinase HERK 1	---	14.8	89.235	9.5634	3	8	1	0	0	0	1	1	1	3	3	3	8	7	8	0	0	0	1	1	1	0	0	0	0	0	11304000
A0A3B5YTY7	9	0	Glucose and ribitol dehydrogenase homolog	---	35.1	37.746	8.0254	20	9	0	3	4	2	4	4	3	7	5	5	9	9	9	0	0	0	0	0	0	30924000	26559000	20388000	107640000	113960000	91536000	3.481	4.291	4.49	4.021	0.00043759
A0A3B5YU35	34	4	ABC transporter B family member 21	---	38	136.49	25.759	28	34	4	4	4	5	7	4	4	32	33	32	28	28	26	3	3	3	2	3	3	78232000	86528000	81591000	52654000	53219000	54159000	0.673	0.615	0.664	0.65	0.0003001
A0A3B5YU43	2	2	Heparan-alpha-glucosaminide N-acetyltransferase	---	5.7	48.289	3.9055	7	2	2	2	1	2	1	1	0	2	1	2	1	1	0	2	1	2	1	1	0	0	0	0	0	6675600	0
A0A3B5YU79	23	21	6-phosphofructo-2-kinase/fructose-2,6-bisphosphatase isoform X2	---	38.2	85.496	208.84	175	23	21	33	36	29	26	24	27	19	21	20	21	20	20	17	19	18	20	19	18	974530000	996240000	1091900000	1640800000	1629100000	1633600000	1.684	1.635	1.496	1.601	0.0034626
A0A3B5YU89	3	3	FACT complex subunit SSRP1	---	4.9	70.938	2.5358	4	3	3	2	1	1	0	0	0	3	2	2	1	1	1	3	2	2	1	1	1	7222300	6580300	5334900	0	0	0
A0A3B5YUE8	12	12	60S ribosomal protein L11	---	63.1	19.245	48.181	121	12	12	30	26	26	15	13	11	11	10	10	9	9	10	11	10	10	9	9	10	6167400000	5879100000	5783600000	3119500000	3139100000	3294600000	0.506	0.534	0.57	0.536	2.3688e-05
A0A3B5YUG9	1	1	U1 small nuclear ribonucleoprotein 70 kda	---	3.1	41.689	4.7891	7	1	1	0	2	1	2	1	1	1	1	1	1	1	1	1	1	1	1	1	1	0	2006900	2515500	3433800	3423700	2517900		1.706	1.001	1.382	0.14148
A0A3B5YUJ8	2	2	Leucine-rich repeat extensin protein 4	---	8.3	44.902	18.496	10	2	2	2	1	1	1	3	2	1	2	2	2	2	2	1	2	2	2	2	2	0	9455700	9949200	8127600	12217000	11488000		1.292	1.155	1.094	0.61746
A0A3B5YUK0	26	2	ER membrane protein complex subunit 1	---	35.6	109.44	183.97	144	26	2	15	17	16	33	32	31	19	18	21	23	23	22	2	2	1	2	2	2	193400000	209450000	188720000	437380000	421650000	473210000	2.262	2.013	2.507	2.252	0.000118068
A0A3B5YUM8	3	3	Putative ion channel POLLUX 2 isoform X2	---	4.6	95.992	4.4159	9	3	3	1	1	1	3	1	2	1	1	1	3	1	2	1	1	1	3	1	2	0	0	0	9372600	0	9836500
A0A3B5YUQ4	2	1	Dnase I superfamily protein	---	13.6	34.964	5.7681	1	2	1	0	0	0	0	1	0	1	0	0	1	1	1	1	0	0	0	1	0	0	0	0	0	7799900	0
A0A3B5YUR9	2	2	O-acyltransferase	---	6.8	57.746	4.8562	8	2	2	1	0	0	2	3	2	1	1	1	2	2	2	1	1	1	2	2	2	0	0	0	12275000	13969000	12734000
A0A3B5YUW5	16	1	ABC transporter G family member 12	---	30	76.411	2.23	3	16	1	0	0	1	0	1	1	13	12	14	12	14	13	1	1	1	1	1	1	0	0	17345000	0	0	0
A0A3B5YUX1	17	1	Translocase of chloroplast 159 isoform X1	---	15.1	130.4	59.847	60	17	1	8	7	7	13	14	11	11	13	13	14	15	14	0	0	0	0	1	0	130210000	131810000	121970000	156920000	162760000	170780000	1.205	1.235	1.4	1.277	0.0021445
A0A3B5YUX3	2	1	RNA-binding protein 39	---	5.1	66.104	12.176	11	2	1	1	1	3	2	2	2	1	2	2	2	2	2	1	1	1	1	1	1	0	7171900	6292200	9897100	11185000	9046200		1.56	1.438	1.492	0.031601
A0A3B5YV06	25	1	Protein flug	---	35.7	93.314	4.3297	1	25	1	0	0	1	0	0	0	21	21	24	20	21	20	0	0	1	0	0	0	0	0	0	0	0	0
A0A3B5YV41	15	7	Chaperonin CPN60-1, mitochondrial	---	33.8	61.063	33.329	63	15	7	13	9	8	10	13	10	13	13	14	12	13	13	5	5	6	5	6	6	185660000	168510000	165240000	181400000	183900000	150830000	0.977	1.091	0.913	0.994	0.93384
A0A3B5YV86	9	1	Probable NAD(P)H dehydrogenase (quinone) FQR1 1	---	50.6	26.425	21.038	23	9	1	3	5	4	3	3	5	8	9	8	9	9	8	1	1	1	1	1	1	92296000	58073000	66322000	91155000	103100000	72363000	0.988	1.775	1.091	1.23	0.28978
A0A3B5YVB9	4	4	Dexh-box ATP-dependent RNA helicase dexh1 isoform X3	---	7.3	99.693	6.6297	7	4	4	2	1	4	0	0	0	2	1	3	0	0	0	2	1	3	0	0	0	7525100	0	0	0	0	0
A0A3B5YVH5	8	1	Long-chain-alcohol oxidase	---	14.8	82.008	4.9593	1	8	1	0	0	0	0	1	0	3	4	5	7	8	8	0	0	0	1	1	1	0	0	0	0	0	3992900
A0A3B5YVJ5	24	1	Heat shock 70 kda protein 15	---	35.7	92.232	17.709	1	24	1	0	0	0	0	1	0	12	12	13	23	23	22	0	0	0	0	1	0	0	0	0	0	0	0
A0A3B5YVN0	9	1	Proline-rich receptor protein kinase PERK1	---	27.1	52.142	50.04	37	9	1	7	7	7	4	6	6	8	8	8	6	6	7	1	1	1	1	1	1	61304000	50618000	52885000	55761000	44828000	49644000	0.91	0.886	0.939	0.912	0.3445
A0A3B5YVN4	4	4	Proteasome subunit beta	---	21.5	25.046	15.622	14	4	4	1	0	0	4	4	5	2	2	2	4	3	4	2	2	2	4	3	4	0	23081000	34590000	48198000	72900000	69150000		3.158	1.999	2.199	0.049363
A0A3B5YVP2	2	2	Electron transporter, putative	---	2.8	133.02	1.6721	2	2	2	0	0	0	0	1	1	1	0	0	0	1	2	1	0	0	0	1	2	0	0	0	0	0	27927000
A0A3B5YVP5	3	2	Vacuolar-sorting receptor 1	---	8.1	70.543	12.374	14	3	2	1	3	3	3	3	1	2	3	3	3	3	2	1	2	2	2	2	1	0	11425000	11230000	0	12648000	0		1.107		1.117
A0A3B5YVR0	4	1	Probable trna N6-adenosine threonylcarbamoyltransferase	GCP2	13.9	40.75	7.9317	12	4	1	3	3	2	1	1	2	4	3	4	2	1	2	1	1	1	1	0	1	28505000	26618000	22411000	11519000	0	0	0.404			0.446
A0A3B5YVU2	27	0	Uncharacterized aarf domain-containing protein kinase At1g79600	---	48.2	75.359	5.4547	10	27	0	2	3	4	0	0	1	24	26	25	19	18	17	0	0	0	0	0	0	40980000	38921000	43097000	18274000	26216000	0	0.446	0.674		0.543	0.0112021
A0A3B5YVW0	2	2	Ser/Thr protein phosphatase family	---	10.3	36.771	5.4482	4	2	2	2	2	0	0	0	0	1	2	1	1	0	0	1	2	1	1	0	0	0	9776900	0	0	0	0
A0A3B5YVW2	44	5	Protein TIC110	---	43	112.79	323.31	299	44	5	35	39	37	65	62	61	28	29	31	41	40	39	3	2	3	5	4	5	1516700000	1487000000	1531900000	2863300000	2822900000	2801400000	1.888	1.898	1.829	1.871	2.5162e-07
A0A3B5YVX6	10	10	ATP synthase subunit gamma, mitochondrial	---	33.7	35.439	162.24	41	10	10	6	7	7	7	7	7	6	6	8	6	8	6	6	6	8	6	8	6	65255000	64964000	60469000	155930000	137710000	156810000	2.39	2.12	2.593	2.362	0.000177171
A0A3B5YVZ1	11	11	Phospholipid-transporting atpase	---	11.7	120.65	24.64	32	11	11	6	4	4	7	4	7	6	7	5	9	7	9	6	7	5	9	7	9	41123000	49458000	42865000	49336000	56620000	58512000	1.2	1.145	1.365	1.232	0.052035
A0A3B5YW20	2	1	Probable prolyl 4-hydroxylase 3	---	11	32.979	10.165	5	2	1	1	0	0	1	2	1	1	1	1	1	2	1	0	0	0	0	1	0	0	0	0	0	0	1522000
A0A3B5YW44	6	1	Grx_S17 - glutaredoxin subgroup II	---	18.8	53.147	3.4486	9	6	1	1	0	3	2	2	1	6	4	4	6	6	6	1	0	1	1	1	1	12710000	0	13463000	15988000	14311000	15812000	1.258		1.174	1.175	0.054236
A0A3B5YW66	15	2	Rubisco accumulation factor 1	---	41.7	51.853	5.8198	8	15	2	0	3	2	0	2	1	15	14	14	10	11	10	2	2	2	0	1	1	50961000	55427000	59981000	0	0	0
A0A3B5YW98	8	8	Pentatricopeptide repeat-containing protein	---	15.3	96.957	47.713	26	8	8	7	7	7	2	2	1	6	7	7	3	3	2	6	7	7	3	3	2	43617000	18314000	30266000	5711600	8055000	6266300	0.131	0.44	0.207	0.217	0.081882
A0A3B5YWB4	6	6	Plant/T7N9-9 protein	---	21.6	34.242	8.7111	13	6	6	2	3	2	3	2	1	3	4	4	5	5	5	3	4	4	5	5	5	33972000	26676000	20867000	39281000	31803000	32920000	1.156	1.192	1.578	1.276	0.167315
A0A3B5YWB5	9	1	Putative receptor protein kinase At4g00960	---	46.2	24.386	14.353	24	9	1	3	1	1	7	5	7	5	3	4	9	8	8	0	0	0	1	1	1	47415000	40046000	43351000	136050000	97918000	162830000	2.869	2.445	3.756	3.033	0.042784
A0A3B5YWG2	2	2	Mitochondrial inner membrane protein OXA1 isoform X1	---	4.9	44.009	2.328	5	2	2	1	0	0	2	1	1	2	1	1	2	2	2	2	1	1	2	2	2	12140000	0	0	22737000	20517000	19727000	1.873			1.729
A0A3B5YWJ0	4	4	Kinesin protein KIN-7M	---	23.6	25.887	4.0851	8	4	4	3	1	2	1	1	0	4	2	2	2	2	1	4	2	2	2	2	1	21526000	24115000	14784000	13868000	9645700	0	0.644	0.4		0.584	0.121979
A0A3B5YWK3	3	3	Probable plastid-lipid-associated protein 10	---	16.1	30.425	8.4536	11	3	3	4	4	3	0	0	0	3	3	3	0	0	0	3	3	3	0	0	0	20090000	14986000	11477000	0	0	0
A0A3B5YWL1	2	2	Probable serine protease EDA2	---	4.5	55.971	3.229	4	2	2	0	0	0	1	2	1	0	0	0	2	2	2	0	0	0	2	2	2	0	0	0	6470900	5987900	6539600
A0A3B5YWP9	4	4	Heterogeneous nuclear ribonucleoprotein 1	---	14.1	44.481	7.9653	12	4	4	2	2	2	2	3	1	2	2	2	4	4	4	2	2	2	4	4	4	31172000	33213000	29808000	54352000	54831000	50475000	1.744	1.651	1.693	1.695	0.00021551
A0A3B5YWR8	6	1	Mitochondrial carnitine/acylcarnitine carrier protein	---	27.2	31.488	26.319	32	6	1	6	5	4	4	7	6	4	4	4	4	5	6	1	1	1	0	1	1	21854000	21991000	20814000	68495000	65156000	65084000	3.134	2.963	3.127	3.074	1.4757e-06
A0A3B5YWT2	6	2	Ribonuclease 1	---	21.1	27.716	12.921	35	6	2	6	8	6	4	6	5	5	5	5	5	5	5	1	1	1	2	2	2	58419000	61338000	50408000	42353000	41145000	44971000	0.725	0.671	0.892	0.755	0.0158592
A0A3B5YWT9	11	1	Probable plastid-lipid-associated protein 3	---	29.2	38.332	81.253	106	11	1	23	23	24	13	12	11	10	10	10	10	10	10	1	1	1	1	1	1	3012800000	3088100000	3051100000	917180000	956690000	1007400000	0.304	0.31	0.33	0.315	2.0904e-07
A0A3B5YWU5	12	1	Probable serine/threonine protein phosphatase 2A regulatory subunit b''delta	---	26.4	62.005	66.177	37	12	1	4	4	3	8	9	9	5	5	5	10	10	11	1	1	0	1	1	1	53250000	36291000	32249000	36110000	42579000	32898000	0.678	1.173	1.02	0.916	0.65406
A0A3B5YWU9	4	2	COP9 signalosome complex subunit 1	---	11	49.291	4.2012	4	4	2	1	2	1	0	0	0	3	4	4	2	2	3	2	2	2	1	1	2	9028900	13119000	9855800	0	0	7717800			0.783	0.723
A0A3B5YWV4	1	1	TOM1 protein 2	---	3	44.13	2.1322	3	1	1	0	1	2	0	0	0	1	1	1	1	0	0	1	1	1	1	0	0	0	0	0	2837200	0	0
A0A3B5YWW1	9	0	26S proteasome non-atpase regulatory subunit 13 homolog B	---	29.4	43.534	3.4864	10	9	0	2	2	2	1	2	1	9	9	9	8	9	8	0	0	0	0	0	0	45187000	46192000	47144000	30718000	32786000	37495000	0.68	0.71	0.795	0.729	0.0038767
A0A3B5YWY1	12	3	Methionine aminopeptidase	---	47.3	44.054	100.57	55	12	3	11	13	10	7	7	7	11	11	10	10	10	10	3	3	3	2	2	2	98600000	103550000	91306000	84566000	88359000	76314000	0.858	0.853	0.836	0.849	0.042776
A0A3B5YWZ3	11	1	40S ribosomal protein S17-3	---	62.2	16.492	143.81	193	11	1	37	31	34	34	29	28	11	11	11	11	11	11	1	1	1	1	1	1	3756900000	4278500000	3590500000	1378900000	1424700000	1644100000	0.367	0.333	0.458	0.383	0.00042313
A0A3B5YX07	12	12	Phagocyte signaling-impaired protein isoform X1	---	15.1	113.97	36.376	48	12	12	8	10	11	5	7	7	9	9	11	8	9	9	9	9	11	8	9	9	47951000	47481000	46847000	51198000	45568000	44783000	1.068	0.96	0.956	0.995	0.91618
A0A3B5YX09	22	1	Protein TIC110	---	46.4	47.427	6.7385	27	22	1	5	5	2	4	5	6	17	21	19	22	21	20	1	1	1	1	1	1	0	0	0	149540000	114940000	141630000
A0A3B5YX42	13	1	Plant intracellular Ras-group-related LRR protein 5	---	31.6	58.111	6.4572	3	13	1	0	1	1	1	0	0	6	6	8	12	12	11	0	0	1	1	1	1	0	0	0	0	0	4885400
A0A3B5YX55	21	2	Myosin-1	---	23.2	133.71	52.054	54	21	2	7	8	6	8	13	12	11	12	11	13	17	15	2	2	2	1	1	1	51068000	57159000	53583000	82946000	88594000	87530000	1.624	1.55	1.634	1.601	0.000198053
A0A3B5YX57	8	8	60S ribosomal export protein NMD3	---	20.8	58.366	26.818	43	8	8	8	10	8	8	4	5	7	8	7	7	6	6	7	8	7	7	6	6	88641000	94589000	84652000	39226000	35488000	39790000	0.443	0.375	0.47	0.427	8.4152e-05
A0A3B5YX89	9	3	Alpha-galactosidase	---	34.5	41.139	9.1577	6	9	3	0	0	0	3	2	1	4	5	5	7	7	5	0	1	0	3	3	1	0	0	0	13645000	18461000	0
A0A3B5YXG1	6	1	Trafficking protein particle complex subunit 13	---	18.7	47.518	11.68	19	6	1	3	1	3	4	5	3	4	3	4	2	3	2	1	0	0	0	0	0	0	0	0	13922000	11997000	15533000
A0A3B5YXH1	4	2	CCR4-NOT transcription complex subunit 1	---	2.1	264.87	5.4479	8	4	2	1	1	0	3	2	1	3	2	3	4	3	3	1	1	1	2	1	1	10564000	11559000	11427000	13634000	14891000	12889000	1.291	1.288	1.128	1.234	0.0167029
A0A3B5YXH2	23	2	Probable serine/threonine-protein kinase At4g35230	---	50.6	58.556	6.1968	12	23	2	3	2	1	2	1	3	15	18	17	21	20	21	1	1	2	2	1	2	0	0	0	19738000	0	18123000
A0A3B5YXI6	8	1	T-complex protein 1 subunit alpha	---	22.7	51.083	3.2061	15	8	1	3	2	2	3	3	2	8	8	8	6	7	7	1	1	1	1	1	1	15953000	14061000	16366000	6075800	4817200	5702500	0.381	0.343	0.348	0.358	0.00024222
A0A3B5YXJ0	2	2	Non-specific lipid-transfer protein 2P	---	17.9	15.339	17.175	8	2	2	2	1	1	2	1	1	2	1	2	2	2	2	2	1	2	2	2	2	12212000	0	9185400	7340800	7103000	8221800	0.601		0.895	0.706	0.080596
A0A3B5YXJ5	8	2	DEAD-box ATP-dependent RNA helicase 12	---	19.2	59.278	21.63	30	8	2	6	7	4	5	3	5	7	6	6	6	4	5	2	2	2	1	1	1	47287000	52639000	55023000	47588000	42567000	44675000	1.006	0.809	0.812	0.87	0.068682
A0A3B5YXK3	10	1	Nucleoside diphosphate kinase	---	63.3	16.617	9.142	21	10	1	4	3	3	5	2	4	8	8	8	9	10	9	1	1	1	1	1	1	0	0	0	76177000	63888000	75689000
A0A3B5YXK4	2	2	Metacaspase-1	---	8.7	38.063	2.6334	2	2	2	0	1	1	0	0	0	1	2	1	0	0	0	1	2	1	0	0	0	0	0	1742300	0	0	0
A0A3B5YXL4	5	5	RNA-binding KH domain-containing protein PEPPER	---	12.7	47.933	9.8629	23	5	5	4	3	3	5	4	4	5	4	5	4	4	4	5	4	5	4	4	4	15398000	16007000	15939000	17549000	18717000	16061000	1.14	1.169	1.008	1.105	0.104085
A0A3B5YXL6	3	2	Membrane steroid-binding protein 1	---	17.6	22.046	2.2665	3	3	2	0	1	0	0	1	1	3	3	1	2	2	2	2	2	1	1	1	1	0	18091000	0	0	0	0
A0A3B5YXL9	3	2	Peptide methionine sulfoxide reductase A4	---	19	28.405	15.693	28	3	2	6	5	3	5	4	5	2	2	2	2	2	3	1	1	1	1	1	2	24647000	22009000	21647000	46177000	46067000	65389000	1.874	2.093	3.021	2.308	0.044384
A0A3B5YXP0	1	1	Proline dehydrogenase	---	3.1	51.221	2.0701	5	1	1	1	1	1	0	1	1	1	1	1	1	1	1	1	1	1	1	1	1	0	0	0	0	0	3599400
A0A3B5YXP2	10	0	Leucine--trna ligase, cytoplasmic	---	10.5	123.33	-2	0	10	0	0	0	0	0	0	0	9	9	9	7	7	7	0	0	0	0	0	0	0	0	0	0	0	0
A0A3B5YXP5	5	1	Serine hydroxymethyltransferase	---	9.8	58.047	-2	1	5	1	0	0	1	0	0	0	4	4	5	2	2	2	0	0	1	0	0	0	0	0	0	0	0	0
A0A3B5YXS8	12	1	Cytochrome P450 89A2	---	25.6	57.482	23.73	49	12	1	6	7	5	12	10	9	9	8	9	11	11	10	1	1	1	1	1	1	48047000	50942000	47425000	115950000	112040000	107970000	2.413	2.199	2.277	2.295	1.78242e-05
A0A3B5YXT0	34	3	Lipoxygenase	---	42.4	95.021	5.8469	20	34	3	3	5	1	3	4	4	30	30	31	31	32	30	2	2	1	3	3	3	35150000	49984000	0	50749000	51532000	47483000	1.444	1.031		1.173	0.29122
A0A3B5YXT6	20	2	Probable tocopherol cyclase	---	46	51.925	5.4777	11	20	2	3	1	3	1	1	2	19	18	19	17	18	18	2	1	2	1	2	2	16377000	0	0	0	7872200	13368000				0.648
A0A3B5YXV3	6	1	Plant UBX domain-containing protein 10	---	15.2	50.714	2.2903	3	6	1	0	0	0	1	1	1	4	4	4	6	6	6	0	0	0	1	1	1	0	0	0	0	0	3185400
A0A3B5YXZ2	5	1	Palmitoyl-protein thioesterase 1	---	19.2	34.158	1.5532	3	5	1	0	0	0	1	1	1	3	3	2	4	4	4	1	1	0	1	1	1	0	0	0	0	0	4333000
A0A3B5YY18	4	4	Autophagy-related protein 3	---	16.8	34.78	5.1903	11	4	4	1	1	1	1	4	3	3	2	3	3	3	4	3	2	3	3	3	4	15580000	0	14267000	16426000	17780000	16399000	1.054		1.149	1.13	0.084616
A0A3B5YY44	3	3	Desumoylating isopeptidase 2	---	17.8	26.912	5.9635	11	3	3	2	2	1	2	2	2	2	1	1	3	2	2	2	1	1	3	2	2	6508900	0	0	12922000	13410000	15622000	1.985			2.149
A0A3B5YY92	17	2	Protein BONZAI 3 isoform X2	---	45.5	64.941	105.44	31	17	2	5	5	4	7	6	4	11	14	12	12	11	12	2	2	2	2	2	2	29571000	32705000	34359000	47949000	40459000	45359000	1.621	1.237	1.32	1.384	0.0089807
A0A3B5YY99	3	1	Plastidal glycolate/glycerate translocator 1	---	8.1	54.994	2.9886	7	3	1	2	1	2	1	1	0	3	3	2	3	3	3	1	1	1	1	1	1	0	0	0	0	0	2830000
A0A3B5YYB6	10	0	Annexin D4	---	39.4	34.837	5.4585	16	10	0	3	4	2	3	2	2	9	8	9	9	9	8	0	0	0	0	0	0	62780000	54434000	49409000	63647000	89658000	49571000	1.014	1.647	1.003	1.218	0.38402
A0A3B5YYC9	5	3	Lysophospholipid acyltransferase LPEAT1	---	15.7	42.314	10.688	16	5	3	2	3	0	4	4	3	3	3	2	5	5	5	2	2	0	3	3	3	20506000	15069000	20248000	55147000	51067000	47952000	2.689	3.389	2.368	2.762	0.0002787
A0A3B5YYF4	13	1	Protein PLASTID MOVEMENT IMPAIRED 1	---	22	86.889	46.761	44	13	1	13	12	7	6	3	3	9	10	10	11	10	9	0	0	1	1	1	1	73778000	66996000	66961000	56268000	52776000	54938000	0.763	0.788	0.82	0.789	0.0042029
A0A3B5YYK7	11	9	Pyruvate kinase	---	31	61.274	18.976	14	11	9	7	4	3	0	0	0	9	11	9	6	4	3	7	9	7	4	3	1	57722000	35585000	54936000	19140000	29122000	0	0.332	0.818		0.488	0.080418
A0A3B5YYL4	6	6	Carotene epsilon-monooxygenase	---	14.4	60.799	13.555	19	6	6	4	4	5	2	2	2	6	6	5	4	4	4	6	6	5	4	4	4	36363000	37785000	47346000	26142000	27351000	27399000	0.719	0.724	0.579	0.666	0.059982
A0A3B5YYM0	5	2	Endo-1,3;1,4-beta-D-glucanase	---	32.1	25.414	5.7192	6	5	2	0	1	0	2	2	1	2	3	2	5	5	5	0	1	0	2	2	2	0	0	0	7882900	7489300	7553600
A0A3B5YYM1	19	2	Argininosuccinate synthase	---	39.6	52.15	97.819	127	19	2	28	34	30	12	12	11	19	19	19	14	14	14	2	2	2	2	2	2	1567400000	1634200000	1582300000	352540000	378740000	360020000	0.225	0.232	0.228	0.228	2.8885e-07
A0A3B5YYM6	3	3	Isoamylase 2	---	6	85.511	6.2083	5	3	3	1	1	3	0	0	0	3	2	3	0	1	0	3	2	3	0	1	0	14960000	15156000	15351000	0	0	0
A0A3B5YYN5	8	1	UPF0603 protein Os05g0401100	---	20.8	30.75	2.5135	9	8	1	2	2	2	1	1	1	7	6	7	6	7	8	1	1	1	1	1	1	0	0	26343000	0	0	0
A0A3B5YYQ3	7	4	Altered inheritance of mitochondria protein 32	---	24.6	43.493	14.744	26	7	4	2	2	2	6	8	6	2	2	2	7	7	6	0	0	1	4	4	3	23707000	28377000	26045000	55789000	64491000	56700000	2.353	2.273	2.177	2.265	0.00042434
A0A3B5YYU4	3	3	LEC14B protein isoform X1	---	16.2	44.31	9.5965	8	3	3	1	1	2	1	2	1	1	1	2	3	3	1	1	1	2	3	3	1	0	0	9625800	12469000	14814000	0				1.417
A0A3B5YYV0	8	1	Probable transmembrane gtpase FZO	---	10.3	105.3	18.991	22	8	1	7	4	11	0	0	0	7	5	7	2	2	2	1	1	1	0	0	0	20655000	31406000	22947000	13329000	11349000	13455000	0.645	0.361	0.586	0.508	0.021197
A0A3B5YYW0	2	2	Mannosylglycoprotein endo-beta-mannosidase	---	3.3	105.87	4.0258	4	2	2	0	0	0	1	2	1	1	0	0	2	2	2	1	0	0	2	2	2	0	0	0	6739800	9481700	8104400
A0A3B5YYW3	99	0	Pleckstrin homology (PH) domain-containing protein	---	30.8	468.75	65.154	36	99	0	6	5	5	6	7	7	77	75	77	85	88	82	0	0	0	0	0	0	29594000	34456000	31423000	30425000	35354000	29962000	1.028	1.026	0.954	1.003	0.97
A0A3B5YYW4	25	1	Pyruvate, phosphate dikinase	---	39.5	96.194	2.1287	5	25	1	0	1	1	1	1	1	21	23	24	24	24	24	0	1	1	1	1	1	0	0	0	0	0	8509000
A0A3B5YYZ3	2	2	GRIP and coiled-coil domain-containing protein PFC0235w	---	4.7	76.771	2.0808	3	2	2	0	0	0	2	1	0	1	0	0	1	1	0	1	0	0	1	1	0	0	0	0	4276200	0	0
A0A3B5YYZ9	1	1	Probable E3 ubiquitin-protein ligase LUL4	---	5.7	25.146	3.6307	2	1	1	0	0	0	0	1	1	0	0	0	1	1	1	0	0	0	1	1	1	0	0	0	0	0	1779500
A0A3B5YZ06	24	5	ERBB-3 BINDING PROTEIN 1	---	72.3	43.427	230.62	278	24	5	62	62	60	33	31	30	22	21	22	16	16	16	5	4	4	3	1	2	4869500000	4967600000	4842000000	1282400000	1186100000	1288000000	0.263	0.239	0.266	0.256	1.106e-07
A0A3B5YZ25	3	1	Cold shock domain protein 2	---	34.9	18.241	87.843	31	3	1	3	8	6	5	4	5	3	3	3	3	3	3	1	1	1	1	1	1	91432000	106780000	96990000	192340000	153610000	152530000	2.104	1.439	1.573	1.689	0.0080649
A0A3B5YZ28	12	4	Probably inactive leucine-rich repeat receptor protein kinase At5g48380	---	26.4	66.791	72.033	92	12	4	16	16	18	13	14	15	10	11	11	11	9	11	2	3	3	3	1	3	231370000	252100000	234620000	302480000	347260000	328770000	1.307	1.377	1.401	1.363	0.0039168
A0A3B5YZ45	2	2	Basic 7S globulin	---	7.4	44.679	5.6199	11	2	2	3	2	1	3	0	2	2	2	2	2	1	2	2	2	2	2	1	2	8255500	10090000	9841500	13636000	0	11732000	1.652		1.192	1.35	0.049202
A0A3B5YZ57	2	2	Cytochrome P450 734A1	---	4.9	57.066	3.6046	8	2	2	2	1	2	1	1	1	1	1	2	1	1	1	1	1	2	1	1	1	0	0	4319500	0	0	0
A0A3B5YZ77	10	6	UDP-glucuronic acid decarboxylase 2	---	31.4	46.274	25.333	50	10	6	6	6	9	9	11	9	7	8	8	10	9	9	3	4	4	6	5	5	148100000	141630000	158590000	160720000	164110000	159230000	1.085	1.159	1.004	1.08	0.081663
A0A3B5YZE0	1	1	Glyoxysomal fatty acid beta-oxidation multifunctional protein MFP-a	---	1.6	76.484	2.1854	3	1	1	1	1	1	0	0	0	1	1	1	1	0	0	1	1	1	1	0	0	0	0	0	1369400	0	0
A0A3B5YZE8	22	3	Guanosine nucleotide diphosphate dissociation inhibitor	---	58.7	49.7	8.3246	5	22	3	1	0	0	0	2	2	16	16	17	17	19	19	1	1	1	2	2	2	0	0	0	12484000	11095000	0
A0A3B5YZG7	3	2	Glycine-rich protein 2	---	41.4	15.97	16.919	16	3	2	2	2	3	3	2	4	3	3	3	3	3	3	2	2	2	2	2	2	51635000	53848000	50771000	85554000	63670000	78048000	1.657	1.182	1.537	1.455	0.06754
A0A3B5YZH4	7	1	DUF1682 family protein	---	21	53.012	-2	2	7	1	0	0	0	1	0	1	4	3	5	7	7	7	0	0	1	1	1	1	0	0	0	0	0	4103300
A0A3B5YZM3	3	1	Pleckstrin homology domain-containing protein 1	---	27.4	18.319	4.6693	6	3	1	0	1	1	1	1	2	1	2	2	2	3	3	0	1	1	1	1	1	0	0	0	0	0	4949400
A0A3B5YZN0	1	1	Decapping nuclease DXO homolog	---	3	55.707	2.0009	5	1	1	0	1	2	1	0	1	1	1	1	1	1	1	1	1	1	1	1	1	0	0	0	0	5742400	0
A0A3B5YZP8	3	3	Isoflavone reductase homolog IRL	---	9.3	32.232	3.0479	10	3	3	2	0	1	2	3	2	2	1	1	3	3	3	2	1	1	3	3	3	0	0	0	27594000	23413000	28460000
A0A3B5YZS3	1	1	Formin protein 18 isoform X1	---	5.2	27.958	1.7776	5	1	1	0	1	1	1	1	1	1	1	1	1	1	1	1	1	1	1	1	1	0	0	0	0	0	2634200
A0A3B5YZT7	20	20	Ribosomal protein	---	50.4	37.465	124.17	213	20	20	52	47	53	22	19	20	20	19	19	15	15	14	20	19	19	15	15	14	3652400000	3467100000	3789000000	549230000	582890000	560760000	0.15	0.168	0.148	0.155	0.00093554
A0A3B5YZU8	7	4	Fructose-1,6-bisphosphatase, cytosolic	---	23.5	37.036	8.0472	11	7	4	1	0	0	3	3	4	4	3	5	6	6	7	2	1	2	3	3	4	7598300	0	8147400	11039000	12832000	12707000	1.453		1.56	1.549	0.0113422
A0A3B5YZX4	2	1	Cell division protein ftsz homolog 2-2	---	7	46.52	1.9742	1	2	1	0	0	0	1	0	0	1	1	1	2	2	2	0	0	0	1	1	1	0	0	0	0	0	6208600
A0A3B5YZY7	8	6	DUF21 domain-containing protein At4g14240 isoform X2	---	21.1	56.403	40.386	32	8	6	3	4	5	8	6	6	5	7	5	5	5	5	4	5	4	4	4	4	28903000	33448000	30080000	48412000	53730000	46635000	1.675	1.606	1.55	1.61	0.00175795
A0A3B5Z002	1	1	Anthocyanidin 3-O-glucosyltransferase 2	---	3.2	51.251	3.843	5	1	1	0	0	0	3	1	1	1	0	1	1	1	1	1	0	1	1	1	1	0	0	0	0	0	6360800
A0A3B5Z044	10	2	Aldo-keto reductase family 4 member C10	---	41.7	33.911	27.499	20	10	2	1	1	1	4	7	6	4	6	4	6	8	6	0	1	0	1	2	1	36852000	34075000	33365000	101210000	109380000	102440000	2.746	3.21	3.07	3.001	1.73164e-05
A0A3B5Z077	5	5	Probable monofunctional riboflavin biosynthesis protein RIBA 3 isoform X1	---	12	56.428	30.149	20	5	5	5	5	3	3	2	2	3	3	4	4	3	3	3	3	4	4	3	3	57832000	51467000	51035000	42578000	36698000	50964000	0.736	0.713	0.999	0.812	0.099024
A0A3B5Z079	2	2	Lipase	---	6	52.182	13.195	3	2	2	0	0	0	0	2	1	0	0	0	1	2	1	0	0	0	1	2	1	0	0	0	0	5071100	0
A0A3B5Z090	5	1	Pheophytinase	---	27.4	39.684	6.5176	8	5	1	1	2	2	1	1	1	3	2	2	1	3	1	1	1	1	1	1	1	6837800	9380000	0	0	4682400	0		0.499		0.577
A0A3B5Z0C7	28	0	60S ribosomal protein L4-1	---	61.8	44.092	323.31	626	28	0	122	123	150	79	72	80	28	27	27	26	24	26	0	0	0	0	0	0	32685000000	30858000000	31881000000	13357000000	12997000000	14892000000	0.409	0.421	0.467	0.432	2.0606e-05
A0A3B5Z0D0	1	1	Heavy metal transport/detoxification superfamily protein	---	13.5	17.652	27.169	6	1	1	1	2	2	1	0	0	1	1	1	1	1	1	1	1	1	1	1	1	41506000	63809000	61018000	4829600	6412000	0	0.116	0.1		0.101	0.0118965
A0A3B5Z0D1	7	7	Aldose reductase	---	25.6	35.944	12.629	17	7	7	0	0	0	6	7	4	1	1	1	5	5	6	1	1	1	5	5	6	0	0	0	57779000	59239000	72024000
A0A3B5Z0H5	2	2	---	---	9.9	42.456	2.6958	2	2	2	1	0	1	0	0	0	1	2	1	1	0	0	1	2	1	1	0	0	0	12186000	0	0	0	0
A0A3B5Z0L3	1	1	PRA1 family protein	---	6.8	23.094	3.208	8	1	1	2	1	2	2	1	0	1	1	1	1	1	1	1	1	1	1	1	1	15777000	14512000	14183000	0	0	18962000			1.337	1.279
A0A3B5Z0U1	18	2	Probable leucine-rich repeat receptor protein kinase At5g49770	---	23.7	104.13	48.916	20	18	2	4	4	3	3	3	3	18	18	18	16	15	16	2	2	2	2	2	2	46895000	53805000	51111000	49801000	58044000	46180000	1.062	1.079	0.904	1.015	0.86412
A0A3B5Z104	30	8	Probable mediator of RNA polymerase II transcription subunit 37c	---	53.4	71.016	139.48	113	30	8	12	13	11	28	27	22	23	26	25	30	29	30	4	5	5	8	7	8	230610000	247900000	261080000	1040400000	967200000	1039400000	4.512	3.902	3.981	4.12	3.7647e-06
A0A3B5Z149	11	2	Cytochrome P450 98A1	---	23.2	58.053	38.909	48	11	2	6	6	5	10	10	11	9	10	7	10	9	10	1	1	1	2	2	2	48858000	47928000	54639000	74874000	63493000	75897000	1.532	1.325	1.389	1.415	0.0095966
A0A3B5Z199	6	0	Rac GTP-binding protein 5	---	38.6	21.664	3.1023	7	6	0	1	1	1	1	2	1	6	5	4	5	6	5	0	0	0	0	0	0	0	0	0	0	0	19816000
A0A3B5Z1F6	2	1	PSII-associated proline-rich protein	---	12.9	23.049	2.6586	6	2	1	3	2	0	0	1	0	2	2	2	1	2	1	1	1	1	0	1	0	10433000	12029000	10598000	0	0	0
A0A3B5Z1H6	1	1	Heat shock 70 kda protein BIP5	---	8	21.932	3.3484	27	1	1	3	3	3	7	5	6	1	1	1	1	1	1	1	1	1	1	1	1	245900000	281140000	238910000	434560000	419600000	420150000	1.767	1.492	1.759	1.664	0.000262
A0A3B5Z1J3	11	4	Glycosyltransferase	---	38.7	50.537	36.39	38	11	4	3	3	2	10	9	11	4	4	5	9	9	9	2	1	2	4	4	4	25644000	30026000	26667000	102120000	93168000	106710000	3.982	3.103	4.002	3.668	6.1502e-05
A0A3B5Z1M4	11	10	Cytochrome P450 71A1	---	27	56.243	39.59	47	11	10	3	5	3	10	13	13	4	4	3	10	11	9	4	4	3	9	10	8	27323000	32540000	33385000	159540000	155590000	139230000	5.839	4.781	4.17	4.873	5.5016e-05
A0A3B5Z1P0	4	4	Thioredoxin	---	33.9	12.859	9.8337	22	4	4	2	3	3	5	4	5	1	2	2	4	4	4	1	2	2	4	4	4	0	13013000	15068000	22952000	23616000	27469000		1.815	1.823	1.758	0.0124962
A0A3B5Z1P2	8	8	Exocyst subunit Exo70 family protein	---	18.8	71.166	17.564	27	8	8	2	3	2	8	7	5	5	5	6	6	8	7	5	5	6	6	8	7	28199000	24865000	23758000	33411000	31132000	23408000	1.185	1.252	0.985	1.145	0.32488
A0A3B5Z1P8	4	1	NADH-cytochrome b5 reductase	---	21.5	30.972	2.8417	2	4	1	1	0	1	0	0	0	4	3	4	4	4	4	1	0	1	1	1	1	0	0	0	0	0	10344000
A0A3B5Z1R9	12	11	Endoplasmic reticulum-Golgi intermediate compartment protein 3	---	30	43.06	82.45	61	12	11	6	4	5	12	17	17	7	7	6	11	11	11	6	6	5	10	10	10	96663000	105790000	109690000	197690000	190250000	227590000	2.045	1.798	2.075	1.972	0.00110077
A0A3B5Z1S9	23	1	Proline--trna ligase, cytoplasmic isoform X1	---	61	57.389	3.7617	5	23	1	2	1	0	1	0	1	21	21	19	19	17	18	1	1	0	1	0	1	0	0	0	0	0	4615600
A0A3B5Z1T0	26	1	Chaperone protein clpb1	---	36.8	101.04	135	135	26	1	15	15	16	30	31	28	14	15	16	23	23	25	0	0	0	1	1	1	241450000	213000000	194910000	442720000	468230000	457630000	1.834	2.198	2.348	2.108	0.000100145
A0A3B5Z1V4	6	6	Non-specific serine/threonine protein kinase	---	19	53.424	12.328	22	6	6	3	4	3	4	3	5	4	5	5	4	4	4	4	5	5	4	4	4	22788000	18338000	20717000	22737000	27893000	24657000	0.998	1.521	1.19	1.217	0.086256
A0A3B5Z254	4	1	Protein LIKE COV 1	---	16.5	29.934	1.7375	1	4	1	0	1	0	0	0	0	2	3	2	2	3	2	0	1	0	0	0	0	0	0	0	0	0	0
A0A3B5Z256	7	2	Enoyl-coa delta isomerase 2, peroxisomal	---	39.8	26.019	14.204	3	7	2	2	0	1	0	0	0	5	6	6	3	4	3	1	1	2	0	1	0	0	0	16630000	0	0	0
A0A3B5Z270	1	1	Scopoletin glucosyltransferase	---	8.5	15.207	2.3074	3	1	1	0	0	0	1	1	1	0	0	0	1	1	1	0	0	0	1	1	1	0	0	0	0	0	2354800
A0A3B5Z274	2	2	Transcription elongation factor spt6	---	2	175.71	12.061	9	2	2	0	2	2	1	2	2	1	2	1	1	2	2	1	2	1	1	2	2	0	11728000	0	0	0	6701600				0.571
A0A3B5Z285	9	7	Serine/threonine-protein kinase	---	14.2	91.466	15.697	34	9	7	5	4	8	5	7	5	5	5	7	5	7	7	4	4	5	4	6	6	46019000	39557000	44237000	35918000	38187000	44608000	0.781	0.965	1.008	0.914	0.31692
A0A3B5Z289	12	2	Phosphotransferase	---	33.9	54.77	9.8009	10	12	2	1	2	1	2	2	2	11	12	11	12	12	12	1	2	2	2	2	2	0	26279000	27260000	30519000	35126000	25617000		1.337	0.94	1.136	0.38092
A0A3B5Z298	20	2	Phosphoglycerate kinase	---	42.8	59.087	12.41	21	20	2	3	5	4	2	3	4	17	17	17	17	18	19	2	2	2	2	2	2	88428000	76116000	75996000	38995000	36450000	33874000	0.441	0.479	0.446	0.454	0.00056276
A0A3B5Z2A7	15	0	Phospholipase A1-II 7	---	53.5	46.179	1.9465	9	15	0	2	2	2	1	1	1	14	14	15	15	15	15	0	0	0	0	0	0	0	0	20905000	0	0	0
A0A3B5Z2B1	16	0	Phospholipase A1-II 7	---	56.7	47.636	99.527	130	16	0	18	25	21	20	24	22	14	14	16	15	16	16	0	0	0	0	0	0	357190000	364680000	324100000	421010000	415420000	402700000	1.179	1.139	1.243	1.185	0.00906
A0A3B5Z2H3	10	10	Signal recognition particle 54 kda protein	---	22.9	54.509	21.225	38	10	10	7	7	7	6	7	4	6	8	7	8	7	6	6	8	7	8	7	6	52467000	52717000	46728000	52852000	59569000	56390000	1.007	1.13	1.207	1.111	0.110344
A0A3B5Z2J5	5	1	Universal stress protein PHOS32	---	28	28.05	2.4362	1	5	1	0	0	0	0	0	1	2	4	3	5	5	5	0	1	0	1	1	1	0	0	0	0	0	952270
A0A3B5Z2P7	16	1	Phospholipase A1-II 7	---	56.7	47.637	3.8828	2	16	1	0	0	0	1	0	1	13	13	15	16	16	16	0	0	0	1	1	1	0	0	0	0	0	4566000
A0A3B5Z2T9	1	1	Non-symbiotic hemoglobin isoform X1	---	13.5	15.349	3.7933	2	1	1	1	0	1	0	0	0	1	1	1	0	1	1	1	1	1	0	1	1	0	0	0	0	0	809620
A0A3B5Z2V9	24	1	Vesicle-fusing atpase	---	40.6	80.907	11.4	6	24	1	1	1	2	1	0	1	18	18	17	16	19	20	1	1	1	1	0	1	0	0	0	20184000	0	0
A0A3B5Z2Y5	16	16	Putative clathrin assembly protein At2g01600	---	35.1	62.475	100.1	78	16	16	13	14	12	17	11	11	11	14	14	15	12	13	11	14	14	15	12	13	214120000	202900000	194210000	210220000	190260000	197810000	0.982	0.938	1.019	0.979	0.62626
[truncated: 5,983 more rows]

## Sheet: TableS3
Table S3.The list of differentially accumulated proteins (DAPs) identfied from extracted endoplasmic reticulum of wheat leaves under salt stress.
[truncated: 969 more rows]

## Sheet: TableS4
Table S4. List of specific primers for gene cloning and vector construction.
[truncated: 22 more rows]

[truncated: 2 more sheets: TableS5, TableS6]
